# Supplementary material for: Nano-DMS-MaP allows isoform-specific RNA structure determination
Source: Nat Methods. 2023 Apr 27;20(6):849–59. doi: 10.1038/s41592-023-01862-7 (PMC10250195; doi:10.1038/s41592-023-01862-7)
Supplement: Supplementary file 4 — Table 1. Mean mutation rate for different rfcount filter settings. Table 2. Signal-to-noise ratios with different rfcount setting. Table 3. Additional primer sequences for in vitro transcribed samples. Table 4. HIV-1 RNA isoform information. [file 41592_2023_1862_MOESM4_ESM.xlsx]

## Sheet: Sup. Table 1
DMS_conc (mM)	no_indels	per position filter (q, default 20)	per read median filter (eq, default 20)	mean mut_rate_percent	config
0	TRUE	10	10	0.497482	-nd -ni -eq 10 -q 10
0	FALSE	10	10	2.50221	-q 10 -eq 10
0	TRUE	10	10	0.497482	-q 10 -eq 10 -nd -ni
0	TRUE	12	10	0.352663	-nd -ni -eq 10 -q 12
0	TRUE	14	10	0.257291	-nd -ni -eq 10 -q 14
0	TRUE	16	10	0.19132	-nd -ni -eq 10 -q 16
0	TRUE	18	10	0.14687	-nd -ni -eq 10 -q 18
0	TRUE	20	10	0.115399	-nd -ni -eq 10
0	TRUE	20	10	0.115399	-nd -ni -eq 10 -q 20
0	TRUE	22	10	0.092316	-nd -ni -eq 10 -q 22
0	TRUE	24	10	0.075739	-nd -ni -eq 10 -q 24
0	TRUE	26	10	0.062431	-nd -ni -eq 10 -q 26
0	TRUE	28	10	0.052929	-nd -ni -eq 10 -q 28
0	TRUE	30	10	0.045403	-nd -ni -eq 10 -q 30
0	TRUE	20	12	0.115369	-nd -ni -eq 12
0	TRUE	20	14	0.115087	-nd -ni -eq 14
0	TRUE	20	16	0.114342	-nd -ni -eq 16
0	TRUE	20	18	0.113567	-nd -ni -eq 18
0	TRUE	20	20	0.112589	-nd -ni
0	TRUE	20	20	0.112589	-nd -ni -eq 20
8	FALSE	10	10	2.68089	-q 10 -eq 10
0	TRUE	20	22	0.111323	-nd -ni -eq 22
0	TRUE	20	24	0.109977	-nd -ni -eq 24
0	TRUE	20	26	0.108229	-nd -ni -eq 26
0	TRUE	20	28	0.106113	-nd -ni -eq 28
0	TRUE	20	30	0.103979	-nd -ni -eq 30
8	TRUE	10	10	0.651061	-nd -ni -eq 10 -q 10
17	FALSE	10	10	2.79609	-q 10 -eq 10
8	TRUE	10	10	0.651061	-q 10 -eq 10 -nd -ni
8	TRUE	12	10	0.495752	-nd -ni -eq 10 -q 12
8	TRUE	14	10	0.391531	-nd -ni -eq 10 -q 14
8	TRUE	16	10	0.320957	-nd -ni -eq 10 -q 16
8	TRUE	18	10	0.271418	-nd -ni -eq 10 -q 18
8	TRUE	20	10	0.235462	-nd -ni -eq 10
8	TRUE	20	10	0.235462	-nd -ni -eq 10 -q 20
8	TRUE	22	10	0.20777	-nd -ni -eq 10 -q 22
8	TRUE	24	10	0.187219	-nd -ni -eq 10 -q 24
8	TRUE	26	10	0.170116	-nd -ni -eq 10 -q 26
8	TRUE	28	10	0.155523	-nd -ni -eq 10 -q 28
8	TRUE	30	10	0.141966	-nd -ni -eq 10 -q 30
8	TRUE	20	12	0.235776	-nd -ni -eq 12
8	TRUE	20	14	0.236378	-nd -ni -eq 14
8	TRUE	20	16	0.236941	-nd -ni -eq 16
8	TRUE	20	18	0.237369	-nd -ni -eq 18
8	TRUE	20	20	0.237615	-nd -ni
8	TRUE	20	20	0.237615	-nd -ni -eq 20
34	FALSE	10	10	3.06307	-q 10 -eq 10
8	TRUE	20	22	0.23756	-nd -ni -eq 22
8	TRUE	20	24	0.237332	-nd -ni -eq 24
8	TRUE	20	26	0.236791	-nd -ni -eq 26
8	TRUE	20	28	0.23664	-nd -ni -eq 28
8	TRUE	20	30	0.236452	-nd -ni -eq 30
17	TRUE	10	10	0.851412	-nd -ni -eq 10 -q 10
57	FALSE	10	10	3.34267	-q 10 -eq 10
17	TRUE	10	10	0.851412	-q 10 -eq 10 -nd -ni
17	TRUE	12	10	0.68801	-nd -ni -eq 10 -q 12
17	TRUE	14	10	0.578145	-nd -ni -eq 10 -q 14
17	TRUE	16	10	0.501093	-nd -ni -eq 10 -q 16
17	TRUE	18	10	0.444628	-nd -ni -eq 10 -q 18
17	TRUE	20	10	0.402279	-nd -ni -eq 10
17	TRUE	20	10	0.402279	-nd -ni -eq 10 -q 20
17	TRUE	22	10	0.368909	-nd -ni -eq 10 -q 22
17	TRUE	24	10	0.341192	-nd -ni -eq 10 -q 24
17	TRUE	26	10	0.31676	-nd -ni -eq 10 -q 26
17	TRUE	28	10	0.294281	-nd -ni -eq 10 -q 28
17	TRUE	30	10	0.271541	-nd -ni -eq 10 -q 30
17	TRUE	20	12	0.40269	-nd -ni -eq 12
17	TRUE	20	14	0.40363	-nd -ni -eq 14
17	TRUE	20	16	0.405144	-nd -ni -eq 16
17	TRUE	20	18	0.407014	-nd -ni -eq 18
17	TRUE	20	20	0.408273	-nd -ni
17	TRUE	20	20	0.408273	-nd -ni -eq 20
85	FALSE	10	10	3.56988	-q 10 -eq 10
17	TRUE	20	22	0.409251	-nd -ni -eq 22
17	TRUE	20	24	0.410595	-nd -ni -eq 24
17	TRUE	20	26	0.411878	-nd -ni -eq 26
17	TRUE	20	28	0.413534	-nd -ni -eq 28
17	TRUE	20	30	0.414852	-nd -ni -eq 30
34	TRUE	10	10	1.13666	-nd -ni -eq 10 -q 10
0	FALSE	20	20	1.88986
34	TRUE	10	10	1.13666	-q 10 -eq 10 -nd -ni
34	TRUE	12	10	0.962781	-nd -ni -eq 10 -q 12
34	TRUE	14	10	0.843631	-nd -ni -eq 10 -q 14
34	TRUE	16	10	0.758711	-nd -ni -eq 10 -q 16
34	TRUE	18	10	0.694344	-nd -ni -eq 10 -q 18
34	TRUE	20	10	0.644278	-nd -ni -eq 10
34	TRUE	20	10	0.644278	-nd -ni -eq 10 -q 20
34	TRUE	22	10	0.603689	-nd -ni -eq 10 -q 22
34	TRUE	24	10	0.567198	-nd -ni -eq 10 -q 24
34	TRUE	26	10	0.534531	-nd -ni -eq 10 -q 26
34	TRUE	28	10	0.503418	-nd -ni -eq 10 -q 28
34	TRUE	30	10	0.469635	-nd -ni -eq 10 -q 30
34	TRUE	20	12	0.645083	-nd -ni -eq 12
34	TRUE	20	14	0.646637	-nd -ni -eq 14
34	TRUE	20	16	0.649507	-nd -ni -eq 16
34	TRUE	20	18	0.653053	-nd -ni -eq 18
34	TRUE	20	20	0.656968	-nd -ni
34	TRUE	20	20	0.656968	-nd -ni -eq 20
8	FALSE	20	20	2.01109
34	TRUE	20	22	0.660639	-nd -ni -eq 22
34	TRUE	20	24	0.664646	-nd -ni -eq 24
34	TRUE	20	26	0.667978	-nd -ni -eq 26
34	TRUE	20	28	0.672227	-nd -ni -eq 28
34	TRUE	20	30	0.677414	-nd -ni -eq 30
57	TRUE	10	10	1.43132	-nd -ni -eq 10 -q 10
17	FALSE	20	20	2.14787
57	TRUE	10	10	1.43132	-q 10 -eq 10 -nd -ni
57	TRUE	12	10	1.24675	-nd -ni -eq 10 -q 12
57	TRUE	14	10	1.11861	-nd -ni -eq 10 -q 14
57	TRUE	16	10	1.02516	-nd -ni -eq 10 -q 16
57	TRUE	18	10	0.954072	-nd -ni -eq 10 -q 18
57	TRUE	20	10	0.896075	-nd -ni -eq 10
57	TRUE	20	10	0.896075	-nd -ni -eq 10 -q 20
57	TRUE	22	10	0.847112	-nd -ni -eq 10 -q 22
57	TRUE	24	10	0.802324	-nd -ni -eq 10 -q 24
57	TRUE	26	10	0.75934	-nd -ni -eq 10 -q 26
57	TRUE	28	10	0.716539	-nd -ni -eq 10 -q 28
57	TRUE	30	10	0.669195	-nd -ni -eq 10 -q 30
57	TRUE	20	12	0.896924	-nd -ni -eq 12
57	TRUE	20	14	0.899881	-nd -ni -eq 14
57	TRUE	20	16	0.905021	-nd -ni -eq 16
57	TRUE	20	18	0.911417	-nd -ni -eq 18
57	TRUE	20	20	0.918505	-nd -ni
57	TRUE	20	20	0.918505	-nd -ni -eq 20
34	FALSE	20	20	2.39184
57	TRUE	20	22	0.924837	-nd -ni -eq 22
57	TRUE	20	24	0.931542	-nd -ni -eq 24
57	TRUE	20	26	0.938144	-nd -ni -eq 26
57	TRUE	20	28	0.946195	-nd -ni -eq 28
57	TRUE	20	30	0.954574	-nd -ni -eq 30
85	TRUE	10	10	1.68583	-nd -ni -eq 10 -q 10
57	FALSE	20	20	2.64078
85	TRUE	10	10	1.68583	-q 10 -eq 10 -nd -ni
85	TRUE	12	10	1.49117	-nd -ni -eq 10 -q 12
85	TRUE	14	10	1.35691	-nd -ni -eq 10 -q 14
85	TRUE	16	10	1.25698	-nd -ni -eq 10 -q 16
85	TRUE	18	10	1.17979	-nd -ni -eq 10 -q 18
85	TRUE	20	10	1.11515	-nd -ni -eq 10
85	TRUE	20	10	1.11515	-nd -ni -eq 10 -q 20
85	TRUE	22	10	1.05819	-nd -ni -eq 10 -q 22
85	TRUE	24	10	1.00569	-nd -ni -eq 10 -q 24
85	TRUE	26	10	0.955077	-nd -ni -eq 10 -q 26
85	TRUE	28	10	0.902961	-nd -ni -eq 10 -q 28
85	TRUE	30	10	0.845053	-nd -ni -eq 10 -q 30
85	TRUE	20	12	1.11634	-nd -ni -eq 12
85	TRUE	20	14	1.11945	-nd -ni -eq 14
85	TRUE	20	16	1.12528	-nd -ni -eq 16
85	TRUE	20	18	1.13196	-nd -ni -eq 18
85	TRUE	20	20	1.13934	-nd -ni
85	TRUE	20	20	1.13934	-nd -ni -eq 20
85	FALSE	20	20	2.8582
85	TRUE	20	22	1.14747	-nd -ni -eq 22
85	TRUE	20	24	1.15538	-nd -ni -eq 24
85	TRUE	20	26	1.16409	-nd -ni -eq 26
85	TRUE	20	28	1.1742	-nd -ni -eq 28
85	TRUE	20	30	1.1848	-nd -ni -eq 30

## Sheet: Sup. Table 2
DMS_conc (mM)	no_indels	per position filter (q, default 20)	per read median filter (eq, default 20)	mean signal_to_noise	config
0	TRUE	10	10	1	-nd -ni -eq 10 -q 10
0	FALSE	10	10	1	-q 10 -eq 10
0	TRUE	10	10	1	-q 10 -eq 10 -nd -ni
0	TRUE	12	10	1	-nd -ni -eq 10 -q 12
0	TRUE	14	10	1	-nd -ni -eq 10 -q 14
0	TRUE	16	10	1	-nd -ni -eq 10 -q 16
0	TRUE	18	10	1	-nd -ni -eq 10 -q 18
0	TRUE	20	10	1	-nd -ni -eq 10
0	TRUE	20	10	1	-nd -ni -eq 10 -q 20
0	TRUE	20	12	1	-nd -ni -eq 12
0	TRUE	20	14	1	-nd -ni -eq 14
0	TRUE	20	16	1	-nd -ni -eq 16
0	TRUE	20	18	1	-nd -ni -eq 18
0	TRUE	20	20	1	-nd -ni
0	TRUE	20	20	1	-nd -ni -eq 20
0	FALSE	20	20	1
0	TRUE	20	22	1	-nd -ni -eq 22
0	TRUE	20	24	1	-nd -ni -eq 24
0	TRUE	20	26	1	-nd -ni -eq 26
0	TRUE	20	28	1	-nd -ni -eq 28
0	TRUE	20	30	1	-nd -ni -eq 30
0	TRUE	22	10	1	-nd -ni -eq 10 -q 22
0	TRUE	24	10	1	-nd -ni -eq 10 -q 24
0	TRUE	26	10	1	-nd -ni -eq 10 -q 26
0	TRUE	28	10	1	-nd -ni -eq 10 -q 28
0	TRUE	30	10	1	-nd -ni -eq 10 -q 30
8	TRUE	10	10	1.61192	-nd -ni -eq 10 -q 10
8	FALSE	10	10	1.12719	-q 10 -eq 10
8	TRUE	10	10	1.61192	-q 10 -eq 10 -nd -ni
8	TRUE	12	10	1.79628	-nd -ni -eq 10 -q 12
8	TRUE	14	10	2.0151	-nd -ni -eq 10 -q 14
8	TRUE	16	10	2.26962	-nd -ni -eq 10 -q 16
8	TRUE	18	10	2.56629	-nd -ni -eq 10 -q 18
8	TRUE	20	10	2.92185	-nd -ni -eq 10
8	TRUE	20	10	2.92185	-nd -ni -eq 10 -q 20
8	TRUE	20	12	2.92948	-nd -ni -eq 12
8	TRUE	20	14	2.95129	-nd -ni -eq 14
8	TRUE	20	16	3.02542	-nd -ni -eq 16
8	TRUE	20	18	3.04886	-nd -ni -eq 18
8	TRUE	20	20	3.10523	-nd -ni
8	TRUE	20	20	3.10523	-nd -ni -eq 20
8	FALSE	20	20	1.14161
8	TRUE	20	22	3.1466	-nd -ni -eq 22
8	TRUE	20	24	3.17517	-nd -ni -eq 24
8	TRUE	20	26	3.2453	-nd -ni -eq 26
8	TRUE	20	28	3.35284	-nd -ni -eq 28
8	TRUE	20	30	3.48494	-nd -ni -eq 30
8	TRUE	22	10	3.25264	-nd -ni -eq 10 -q 22
8	TRUE	24	10	3.64107	-nd -ni -eq 10 -q 24
8	TRUE	26	10	4.11451	-nd -ni -eq 10 -q 26
8	TRUE	28	10	4.47252	-nd -ni -eq 10 -q 28
8	TRUE	30	10	4.66627	-nd -ni -eq 10 -q 30
17	TRUE	10	10	2.36449	-nd -ni -eq 10 -q 10
17	FALSE	10	10	1.21526	-q 10 -eq 10
17	TRUE	10	10	2.36449	-q 10 -eq 10 -nd -ni
17	TRUE	12	10	2.79982	-nd -ni -eq 10 -q 12
17	TRUE	14	10	3.32208	-nd -ni -eq 10 -q 14
17	TRUE	16	10	3.93232	-nd -ni -eq 10 -q 16
17	TRUE	18	10	4.62844	-nd -ni -eq 10 -q 18
17	TRUE	20	10	5.43451	-nd -ni -eq 10
17	TRUE	20	10	5.43451	-nd -ni -eq 10 -q 20
17	TRUE	20	12	5.44504	-nd -ni -eq 12
17	TRUE	20	14	5.48441	-nd -ni -eq 14
17	TRUE	20	16	5.65171	-nd -ni -eq 16
17	TRUE	20	18	5.70584	-nd -ni -eq 18
17	TRUE	20	20	5.82248	-nd -ni
17	TRUE	20	20	5.82248	-nd -ni -eq 20
17	FALSE	20	20	1.29889
17	TRUE	20	22	5.90937	-nd -ni -eq 22
17	TRUE	20	24	5.99218	-nd -ni -eq 24
17	TRUE	20	26	6.14247	-nd -ni -eq 26
17	TRUE	20	28	6.35766	-nd -ni -eq 28
17	TRUE	20	30	6.64252	-nd -ni -eq 30
17	TRUE	22	10	6.20528	-nd -ni -eq 10 -q 22
17	TRUE	24	10	7.0836	-nd -ni -eq 10 -q 24
17	TRUE	26	10	8.12572	-nd -ni -eq 10 -q 26
17	TRUE	28	10	8.95048	-nd -ni -eq 10 -q 28
17	TRUE	30	10	9.38528	-nd -ni -eq 10 -q 30
34	TRUE	10	10	3.50623	-nd -ni -eq 10 -q 10
34	FALSE	10	10	1.39492	-q 10 -eq 10
34	TRUE	10	10	3.50623	-q 10 -eq 10 -nd -ni
34	TRUE	12	10	4.32013	-nd -ni -eq 10 -q 12
34	TRUE	14	10	5.29131	-nd -ni -eq 10 -q 14
34	TRUE	16	10	6.41376	-nd -ni -eq 10 -q 16
34	TRUE	18	10	7.68719	-nd -ni -eq 10 -q 18
34	TRUE	20	10	9.18931	-nd -ni -eq 10
34	TRUE	20	10	9.18931	-nd -ni -eq 10 -q 20
34	TRUE	20	12	9.21022	-nd -ni -eq 12
34	TRUE	20	14	9.28076	-nd -ni -eq 14
34	TRUE	20	16	9.57214	-nd -ni -eq 16
34	TRUE	20	18	9.66411	-nd -ni -eq 18
34	TRUE	20	20	9.87902	-nd -ni
34	TRUE	20	20	9.87902	-nd -ni -eq 20
34	FALSE	20	20	1.54538
34	TRUE	20	22	10.041	-nd -ni -eq 22
34	TRUE	20	24	10.1899	-nd -ni -eq 24
34	TRUE	20	26	10.4577	-nd -ni -eq 26
34	TRUE	20	28	10.8624	-nd -ni -eq 28
34	TRUE	20	30	11.4187	-nd -ni -eq 30
34	TRUE	22	10	10.6599	-nd -ni -eq 10 -q 22
34	TRUE	24	10	12.2811	-nd -ni -eq 10 -q 24
34	TRUE	26	10	14.2521	-nd -ni -eq 10 -q 26
34	TRUE	28	10	15.8431	-nd -ni -eq 10 -q 28
34	TRUE	30	10	16.7284	-nd -ni -eq 10 -q 30
57	TRUE	10	10	4.6675	-nd -ni -eq 10 -q 10
57	FALSE	10	10	1.58397	-q 10 -eq 10
57	TRUE	10	10	4.6675	-q 10 -eq 10 -nd -ni
57	TRUE	12	10	5.85654	-nd -ni -eq 10 -q 12
57	TRUE	14	10	7.28674	-nd -ni -eq 10 -q 14
57	TRUE	16	10	8.93773	-nd -ni -eq 10 -q 16
57	TRUE	18	10	10.8223	-nd -ni -eq 10 -q 18
57	TRUE	20	10	13.0277	-nd -ni -eq 10
57	TRUE	20	10	13.0277	-nd -ni -eq 10 -q 20
57	TRUE	20	12	13.052	-nd -ni -eq 12
57	TRUE	20	14	13.1605	-nd -ni -eq 14
57	TRUE	20	16	13.5769	-nd -ni -eq 16
57	TRUE	20	18	13.72	-nd -ni -eq 18
57	TRUE	20	20	14.0427	-nd -ni
57	TRUE	20	20	14.0427	-nd -ni -eq 20
57	FALSE	20	20	1.80739
57	TRUE	20	22	14.3108	-nd -ni -eq 22
57	TRUE	20	24	14.5325	-nd -ni -eq 24
57	TRUE	20	26	14.935	-nd -ni -eq 26
57	TRUE	20	28	15.5467	-nd -ni -eq 28
57	TRUE	20	30	16.3479	-nd -ni -eq 30
57	TRUE	22	10	15.1749	-nd -ni -eq 10 -q 22
57	TRUE	24	10	17.5961	-nd -ni -eq 10 -q 24
57	TRUE	26	10	20.4314	-nd -ni -eq 10 -q 26
57	TRUE	28	10	22.8115	-nd -ni -eq 10 -q 28
57	TRUE	30	10	24.097	-nd -ni -eq 10 -q 30
85	TRUE	10	10	5.66846	-nd -ni -eq 10 -q 10
85	FALSE	10	10	1.75062	-q 10 -eq 10
85	TRUE	10	10	5.66846	-q 10 -eq 10 -nd -ni
85	TRUE	12	10	7.18102	-nd -ni -eq 10 -q 12
85	TRUE	14	10	9.01221	-nd -ni -eq 10 -q 14
85	TRUE	16	10	11.1301	-nd -ni -eq 10 -q 16
85	TRUE	18	10	13.545	-nd -ni -eq 10 -q 18
85	TRUE	20	10	16.3774	-nd -ni -eq 10
85	TRUE	20	10	16.3774	-nd -ni -eq 10 -q 20
85	TRUE	20	12	16.4116	-nd -ni -eq 12
85	TRUE	20	14	16.5414	-nd -ni -eq 14
85	TRUE	20	16	17.0982	-nd -ni -eq 16
85	TRUE	20	18	17.2497	-nd -ni -eq 18
85	TRUE	20	20	17.6431	-nd -ni
85	TRUE	20	20	17.6431	-nd -ni -eq 20
85	FALSE	20	20	2.04691
85	TRUE	20	22	17.9701	-nd -ni -eq 22
85	TRUE	20	24	18.2299	-nd -ni -eq 24
85	TRUE	20	26	18.7138	-nd -ni -eq 26
85	TRUE	20	28	19.4839	-nd -ni -eq 28
85	TRUE	20	30	20.4993	-nd -ni -eq 30
85	TRUE	22	10	19.0694	-nd -ni -eq 10 -q 22
85	TRUE	24	10	22.1088	-nd -ni -eq 10 -q 24
85	TRUE	26	10	25.7358	-nd -ni -eq 10 -q 26
85	TRUE	28	10	28.7624	-nd -ni -eq 10 -q 28
85	TRUE	30	10	30.4566	-nd -ni -eq 10 -q 30

## Sheet: Sup. Table 3
primer name	sequence
T7_RNA_fw	AAAGAATTCTAATACGACTCACTATAGG
T7_HCV_fw	AAAGAAGACTTGGGGTAATACGACTCACTATAGGCCAGCCCCCGATTG
M13_pA_re	TTTTTTTTTTGATTATCATACTCTGATAATCCAGGAAACAGCTATGACCATG
PCR_bact_RNaseP_fw	GGAGAGGAGCAGGCGGTC
PCR_hc16_fw	GGTAGACTCGCAGGAAGTCTACCG
PCR_V_chol_gly_fw	GGTCCGTTGAAGACTGCAGG
PCR_Tetrahymena_fw	GGAGGGAAAAGTTATCAGGCATG
PCR_HCV_IRES_fw	GGCCAGCCCCCGATTGG

## Sheet: Sup. Table 4
isoform	splice_sites	exon_boundaries	length	D4A7	RT-US	RT-PS	RT-FS	PCR_primer	PCR_end	observed_exon_boundaries	observed_splice_sites	actual_length	isoform_name	expected
unspliced1	[]	[[1, 537]]	8999	FALSE	TRUE	FALSE	FALSE	TRUE	537	[[1, 537]]	[]	536	RT1_unspliced1	TRUE
unspliced2	[]	[[1, 5545]]	8999	FALSE	FALSE	TRUE	FALSE	TRUE	5545	[[1, 5545]]	[]	5544	RT2_unspliced2	TRUE
Vif2	['D1A1']	[[1, 290], [4460, 5545]]	4829	FALSE	FALSE	TRUE	FALSE	TRUE	5545	[[1, 290], [4460, 5545]]	['D1A1']	1374	RT2_Vif2	TRUE
Vif1	['D1A1', 'D4A7']	[[1, 290], [4460, 5545], [7916, 9000]]	2504	TRUE	FALSE	FALSE	TRUE	TRUE	5545	[[1, 290], [4460, 5545]]	['D1A1']	1374	RT3_Vif1	TRUE
Vif3	['D1cA1b']	[[1, 294], [4466, 5545]]	4827	FALSE	FALSE	TRUE	FALSE	TRUE	5545	[[1, 294], [4466, 5545]]	['D1cA1b']	1372	RT2_Vif3	TRUE
Vif4	['D1cA1']	[[1, 294], [4460, 5545]]	4833	FALSE	FALSE	TRUE	FALSE	TRUE	5545	[[1, 294], [4460, 5545]]	['D1cA1']	1378	RT2_Vif4	TRUE
Vif5	['D1A1b']	[[1, 290], [4466, 5545]]	4823	FALSE	FALSE	TRUE	FALSE	TRUE	5545	[[1, 290], [4466, 5545]]	['D1A1b']	1368	RT2_Vif5	TRUE
Vif6	['D1cA1b', 'D4A7']	[[1, 294], [4466, 5545], [7916, 9000]]	2502	TRUE	FALSE	FALSE	TRUE	TRUE	5545	[[1, 294], [4466, 5545]]	['D1cA1b']	1372	RT3_Vif6	TRUE
Vif7	['D1cA1c']	[[1, 294], [4469, 5545]]	4824	FALSE	FALSE	TRUE	FALSE	TRUE	5545	[[1, 294], [4469, 5545]]	['D1cA1c']	1369	RT2_Vif7	TRUE
Vif8	['D1A1b', 'D4A7']	[[1, 290], [4466, 5545], [7916, 9000]]	2498	TRUE	FALSE	FALSE	TRUE	TRUE	5545	[[1, 290], [4466, 5545]]	['D1A1b']	1368	RT3_Vif8	TRUE
Vif9	['D1cA1', 'D4A7']	[[1, 294], [4460, 5545], [7916, 9000]]	2508	TRUE	FALSE	FALSE	TRUE	TRUE	5545	[[1, 294], [4460, 5545]]	['D1cA1']	1378	RT3_Vif9	TRUE
Vpr3	['D1A2']	[[1, 290], [4937, 5545]]	4352	FALSE	FALSE	TRUE	FALSE	TRUE	5545	[[1, 290], [4937, 5545]]	['D1A2']	897	RT2_Vpr3	TRUE
Vpr4	['D1A1', 'D2A2']	[[1, 290], [4460, 4509], [4937, 5545]]	4401	FALSE	FALSE	TRUE	FALSE	TRUE	5545	[[1, 290], [4460, 4509], [4937, 5545]]	['D1A1', 'D2A2']	946	RT2_Vpr4	TRUE
Vpr1	['D1A2', 'D4A7']	[[1, 290], [4937, 5545], [7916, 9000]]	2027	TRUE	FALSE	FALSE	TRUE	TRUE	5545	[[1, 290], [4937, 5545]]	['D1A2']	897	RT3_Vpr1	TRUE
Vpr2	['D1A1', 'D2A2', 'D4A7']	[[1, 290], [4460, 4509], [4937, 5545], [7916, 9000]]	2076	TRUE	FALSE	FALSE	TRUE	TRUE	5545	[[1, 290], [4460, 4509], [4937, 5545]]	['D1A1', 'D2A2']	946	RT3_Vpr2	TRUE
Env1	['D1A5']	[[1, 290], [5523, 5545]]	3766	FALSE	FALSE	TRUE	FALSE	TRUE	5545	[[1, 290], [5523, 5545]]	['D1A5']	311	RT2_Env1	TRUE
Env9	['D1A2', 'D3A5']	[[1, 290], [4937, 5010], [5523, 5545]]	3839	FALSE	FALSE	TRUE	FALSE	TRUE	5545	[[1, 290], [4937, 5010], [5523, 5545]]	['D1A2', 'D3A5']	384	RT2_Env9	TRUE
Env2	['D1A4b']	[[1, 290], [5507, 5545]]	3782	FALSE	FALSE	TRUE	FALSE	TRUE	5545	[[1, 290], [5507, 5545]]	['D1A4b']	327	RT2_Env2	TRUE
Env3	['D1A4a']	[[1, 290], [5501, 5545]]	3788	FALSE	FALSE	TRUE	FALSE	TRUE	5545	[[1, 290], [5501, 5545]]	['D1A4a']	333	RT2_Env3	TRUE
Env17	['D1A5a']	[[1, 290], [5527, 5545]]	3762	FALSE	FALSE	TRUE	FALSE	TRUE	5545	[[1, 290], [5527, 5545]]	['D1A5a']	307	RT2_Env17	TRUE
Env5	['D1A1', 'D2A5']	[[1, 290], [4460, 4509], [5523, 5545]]	3815	FALSE	FALSE	TRUE	FALSE	TRUE	5545	[[1, 290], [4460, 4509], [5523, 5545]]	['D1A1', 'D2A5']	360	RT2_Env5	TRUE
Env13	['D1A1', 'D2A2', 'D3A5']	[[1, 290], [4460, 4509], [4937, 5010], [5523, 5545]]	3888	FALSE	FALSE	TRUE	FALSE	TRUE	5545	[[1, 290], [4460, 4509], [4937, 5010], [5523, 5545]]	['D1A1', 'D2A2', 'D3A5']	433	RT2_Env13	TRUE
Env18	['D1cA4b']	[[1, 294], [5507, 5545]]	3786	FALSE	FALSE	TRUE	FALSE	TRUE	5545	[[1, 294], [5507, 5545]]	['D1cA4b']	331	RT2_Env18	TRUE
Env10	['D1A2', 'D3A4b']	[[1, 290], [4937, 5010], [5507, 5545]]	3855	FALSE	FALSE	TRUE	FALSE	TRUE	5545	[[1, 290], [4937, 5010], [5507, 5545]]	['D1A2', 'D3A4b']	400	RT2_Env10	TRUE
Env19	['D1cA5']	[[1, 294], [5523, 5545]]	3770	FALSE	FALSE	TRUE	FALSE	TRUE	5545	[[1, 294], [5523, 5545]]	['D1cA5']	315	RT2_Env19	TRUE
Env11	['D1A2', 'D3A4a']	[[1, 290], [4937, 5010], [5501, 5545]]	3861	FALSE	FALSE	TRUE	FALSE	TRUE	5545	[[1, 290], [4937, 5010], [5501, 5545]]	['D1A2', 'D3A4a']	406	RT2_Env11	TRUE
Env14	['D1A1', 'D2A2', 'D3A4b']	[[1, 290], [4460, 4509], [4937, 5010], [5507, 5545]]	3904	FALSE	FALSE	TRUE	FALSE	TRUE	5545	[[1, 290], [4460, 4509], [4937, 5010], [5507, 5545]]	['D1A1', 'D2A2', 'D3A4b']	449	RT2_Env14	TRUE
Env15	['D1A1', 'D2A2', 'D3A4a']	[[1, 290], [4460, 4509], [4937, 5010], [5501, 5545]]	3910	FALSE	FALSE	TRUE	FALSE	TRUE	5545	[[1, 290], [4460, 4509], [4937, 5010], [5501, 5545]]	['D1A1', 'D2A2', 'D3A4a']	455	RT2_Env15	TRUE
Env12	['D1A2', 'D3A4c']	[[1, 290], [4937, 5010], [5483, 5545]]	3879	FALSE	FALSE	TRUE	FALSE	TRUE	5545	[[1, 290], [4937, 5010], [5483, 5545]]	['D1A2', 'D3A4c']	424	RT2_Env12	TRUE
Env6	['D1A1', 'D2A4b']	[[1, 290], [4460, 4509], [5507, 5545]]	3831	FALSE	FALSE	TRUE	FALSE	TRUE	5545	[[1, 290], [4460, 4509], [5507, 5545]]	['D1A1', 'D2A4b']	376	RT2_Env6	TRUE
Env7	['D1A1', 'D2A4a']	[[1, 290], [4460, 4509], [5501, 5545]]	3837	FALSE	FALSE	TRUE	FALSE	TRUE	5545	[[1, 290], [4460, 4509], [5501, 5545]]	['D1A1', 'D2A4a']	382	RT2_Env7	TRUE
Env4	['D1A4c']	[[1, 290], [5483, 5545]]	3806	FALSE	FALSE	TRUE	FALSE	TRUE	5545	[[1, 290], [5483, 5545]]	['D1A4c']	351	RT2_Env4	TRUE
Env8	['D1A1', 'D2A4c']	[[1, 290], [4460, 4509], [5483, 5545]]	3855	FALSE	FALSE	TRUE	FALSE	TRUE	5545	[[1, 290], [4460, 4509], [5483, 5545]]	['D1A1', 'D2A4c']	400	RT2_Env8	TRUE
Env20	['D1A2', 'D3A5a']	[[1, 290], [4937, 5010], [5527, 5545]]	3835	FALSE	FALSE	TRUE	FALSE	TRUE	5545	[[1, 290], [4937, 5010], [5527, 5545]]	['D1A2', 'D3A5a']	380	RT2_Env20	TRUE
Tat1	['D1A3', 'D4A7']	[[1, 290], [5324, 5545], [7916, 9000]]	1640	TRUE	FALSE	FALSE	TRUE	TRUE	5545	[[1, 290], [5324, 5545]]	['D1A3']	510	RT3_Tat1	TRUE
Tat2	['D1A1', 'D2A3', 'D4A7']	[[1, 290], [4460, 4509], [5324, 5545], [7916, 9000]]	1689	TRUE	FALSE	FALSE	TRUE	TRUE	5545	[[1, 290], [4460, 4509], [5324, 5545]]	['D1A1', 'D2A3']	559	RT3_Tat2	TRUE
Tat5	['D1A3']	[[1, 290], [5324, 5545]]	3965	FALSE	FALSE	TRUE	FALSE	TRUE	5545	[[1, 290], [5324, 5545]]	['D1A3']	510	RT2_Tat5	TRUE
Tat3	['D1A2', 'D3A3', 'D4A7']	[[1, 290], [4937, 5010], [5324, 5545], [7916, 9000]]	1713	TRUE	FALSE	FALSE	TRUE	TRUE	5545	[[1, 290], [4937, 5010], [5324, 5545]]	['D1A2', 'D3A3']	583	RT3_Tat3	TRUE
Tat6	['D1A1', 'D2A3']	[[1, 290], [4460, 4509], [5324, 5545]]	4014	FALSE	FALSE	TRUE	FALSE	TRUE	5545	[[1, 290], [4460, 4509], [5324, 5545]]	['D1A1', 'D2A3']	559	RT2_Tat6	TRUE
Tat4	['D1A1', 'D2A2', 'D3A3', 'D4A7']	[[1, 290], [4460, 4509], [4937, 5010], [5324, 5545], [7916, 9000]]	1762	TRUE	FALSE	FALSE	TRUE	TRUE	5545	[[1, 290], [4460, 4509], [4937, 5010], [5324, 5545]]	['D1A1', 'D2A2', 'D3A3']	632	RT3_Tat4	TRUE
Tat9	['D1cA3', 'D4A7']	[[1, 294], [5324, 5545], [7916, 9000]]	1644	TRUE	FALSE	FALSE	TRUE	TRUE	5545	[[1, 294], [5324, 5545]]	['D1cA3']	514	RT3_Tat9	TRUE
Tat7	['D1A2', 'D3A3']	[[1, 290], [4937, 5010], [5324, 5545]]	4038	FALSE	FALSE	TRUE	FALSE	TRUE	5545	[[1, 290], [4937, 5010], [5324, 5545]]	['D1A2', 'D3A3']	583	RT2_Tat7	TRUE
Tat8	['D1A1', 'D2A2', 'D3A3']	[[1, 290], [4460, 4509], [4937, 5010], [5324, 5545]]	4087	FALSE	FALSE	TRUE	FALSE	TRUE	5545	[[1, 290], [4460, 4509], [4937, 5010], [5324, 5545]]	['D1A1', 'D2A2', 'D3A3']	632	RT2_Tat8	TRUE
Tat10	['D1cA1b', 'D2A3', 'D4A7']	[[1, 294], [4466, 4509], [5324, 5545], [7916, 9000]]	1687	TRUE	FALSE	FALSE	TRUE	TRUE	5545	[[1, 294], [4466, 4509], [5324, 5545]]	['D1cA1b', 'D2A3']	557	RT3_Tat10	TRUE
Tat11	['D1cA1b', 'D2A2', 'D3A3', 'D4A7']	[[1, 294], [4466, 4509], [4937, 5010], [5324, 5545], [7916, 9000]]	1760	TRUE	FALSE	FALSE	TRUE	TRUE	5545	[[1, 294], [4466, 4509], [4937, 5010], [5324, 5545]]	['D1cA1b', 'D2A2', 'D3A3']	630	RT3_Tat11	TRUE
Tat12	['D1cA3']	[[1, 294], [5324, 5545]]	3969	FALSE	FALSE	TRUE	FALSE	TRUE	5545	[[1, 294], [5324, 5545]]	['D1cA3']	514	RT2_Tat12	TRUE
Tat13	['D1A1b', 'D2A3', 'D4A7']	[[1, 290], [4466, 4509], [5324, 5545], [7916, 9000]]	1683	TRUE	FALSE	FALSE	TRUE	TRUE	5545	[[1, 290], [4466, 4509], [5324, 5545]]	['D1A1b', 'D2A3']	553	RT3_Tat13	TRUE
Tat15	['D1cA1', 'D2A3', 'D4A7']	[[1, 294], [4460, 4509], [5324, 5545], [7916, 9000]]	1693	TRUE	FALSE	FALSE	TRUE	TRUE	5545	[[1, 294], [4460, 4509], [5324, 5545]]	['D1cA1', 'D2A3']	563	RT3_Tat15	TRUE
Tat16	['D1A1c', 'D2A3', 'D4A7']	[[1, 290], [4469, 4509], [5324, 5545], [7916, 9000]]	1680	TRUE	FALSE	FALSE	TRUE	TRUE	5545	[[1, 290], [4469, 4509], [5324, 5545]]	['D1A1c', 'D2A3']	550	RT3_Tat16	TRUE
TTat1	['D1A3', 'D4aA7']	[[1, 290], [5324, 5545], [7916, 9000]]	1644	FALSE	FALSE	FALSE	FALSE	TRUE	5545	[[1, 290], [5324, 5545]]	['D1A3']	510	noRT_TTat1	FALSE
TTat2	['D1A1', 'D2A3', 'D4aA7']	[[1, 290], [4460, 4509], [5324, 5545], [7916, 9000]]	1693	FALSE	FALSE	FALSE	FALSE	TRUE	5545	[[1, 290], [4460, 4509], [5324, 5545]]	['D1A1', 'D2A3']	559	noRT_TTat2	FALSE
Rev2	['D1A4a', 'D4A7']	[[1, 290], [5501, 5545], [7916, 9000]]	1463	TRUE	FALSE	FALSE	TRUE	TRUE	5545	[[1, 290], [5501, 5545]]	['D1A4a']	333	RT3_Rev2	TRUE
Rev1	['D1A4b', 'D4A7']	[[1, 290], [5507, 5545], [7916, 9000]]	1457	TRUE	FALSE	FALSE	TRUE	TRUE	5545	[[1, 290], [5507, 5545]]	['D1A4b']	327	RT3_Rev1	TRUE
Rev7	['D1A2', 'D3A4b', 'D4A7']	[[1, 290], [4937, 5010], [5507, 5545], [7916, 9000]]	1530	TRUE	FALSE	FALSE	TRUE	TRUE	5545	[[1, 290], [4937, 5010], [5507, 5545]]	['D1A2', 'D3A4b']	400	RT3_Rev7	TRUE
Rev8	['D1A2', 'D3A4a', 'D4A7']	[[1, 290], [4937, 5010], [5501, 5545], [7916, 9000]]	1536	TRUE	FALSE	FALSE	TRUE	TRUE	5545	[[1, 290], [4937, 5010], [5501, 5545]]	['D1A2', 'D3A4a']	406	RT3_Rev8	TRUE
Rev13	['D1cA4b', 'D4A7']	[[1, 294], [5507, 5545], [7916, 9000]]	1461	TRUE	FALSE	FALSE	TRUE	TRUE	5545	[[1, 294], [5507, 5545]]	['D1cA4b']	331	RT3_Rev13	TRUE
Rev3	['D1A4c', 'D4A7']	[[1, 290], [5483, 5545], [7916, 9000]]	1481	TRUE	FALSE	FALSE	TRUE	TRUE	5545	[[1, 290], [5483, 5545]]	['D1A4c']	351	RT3_Rev3	TRUE
Rev4	['D1A1', 'D2A4b', 'D4A7']	[[1, 290], [4460, 4509], [5507, 5545], [7916, 9000]]	1506	TRUE	FALSE	FALSE	TRUE	TRUE	5545	[[1, 290], [4460, 4509], [5507, 5545]]	['D1A1', 'D2A4b']	376	RT3_Rev4	TRUE
Rev5	['D1A1', 'D2A4a', 'D4A7']	[[1, 290], [4460, 4509], [5501, 5545], [7916, 9000]]	1512	TRUE	FALSE	FALSE	TRUE	TRUE	5545	[[1, 290], [4460, 4509], [5501, 5545]]	['D1A1', 'D2A4a']	382	RT3_Rev5	TRUE
Rev11	['D1A1', 'D2A2', 'D3A4a', 'D4A7']	[[1, 290], [4460, 4509], [4937, 5010], [5501, 5545], [7916, 9000]]	1585	TRUE	FALSE	FALSE	TRUE	TRUE	5545	[[1, 290], [4460, 4509], [4937, 5010], [5501, 5545]]	['D1A1', 'D2A2', 'D3A4a']	455	RT3_Rev11	TRUE
Rev10	['D1A1', 'D2A2', 'D3A4b', 'D4A7']	[[1, 290], [4460, 4509], [4937, 5010], [5507, 5545], [7916, 9000]]	1579	TRUE	FALSE	FALSE	TRUE	TRUE	5545	[[1, 290], [4460, 4509], [4937, 5010], [5507, 5545]]	['D1A1', 'D2A2', 'D3A4b']	449	RT3_Rev10	TRUE
Rev9	['D1A2', 'D3A4c', 'D4A7']	[[1, 290], [4937, 5010], [5483, 5545], [7916, 9000]]	1554	TRUE	FALSE	FALSE	TRUE	TRUE	5545	[[1, 290], [4937, 5010], [5483, 5545]]	['D1A2', 'D3A4c']	424	RT3_Rev9	TRUE
Rev6	['D1A1', 'D2A4c', 'D4A7']	[[1, 290], [4460, 4509], [5483, 5545], [7916, 9000]]	1530	TRUE	FALSE	FALSE	TRUE	TRUE	5545	[[1, 290], [4460, 4509], [5483, 5545]]	['D1A1', 'D2A4c']	400	RT3_Rev6	TRUE
Rev12	['D1A1', 'D2A2', 'D3A4c', 'D4A7']	[[1, 290], [4460, 4509], [4937, 5010], [5483, 5545], [7916, 9000]]	1603	TRUE	FALSE	FALSE	TRUE	TRUE	5545	[[1, 290], [4460, 4509], [4937, 5010], [5483, 5545]]	['D1A1', 'D2A2', 'D3A4c']	473	RT3_Rev12	TRUE
Rev4b	['D1A4a', 'D4aA7']	[[1, 290], [5501, 5545], [7916, 9000]]	1467	FALSE	FALSE	FALSE	FALSE	TRUE	5545	[[1, 290], [5501, 5545]]	['D1A4a']	333	noRT_Rev4b	FALSE
TRev	['D1A4a', 'D4aA7']	[[1, 290], [5501, 5545], [7916, 9000]]	1467	FALSE	FALSE	FALSE	FALSE	TRUE	5545	[[1, 290], [5501, 5545]]	['D1A4a']	333	noRT_TRev	FALSE
Nef2	['D1A5', 'D4A7']	[[1, 290], [5523, 5545], [7916, 9000]]	1441	TRUE	FALSE	FALSE	TRUE	TRUE	5545	[[1, 290], [5523, 5545]]	['D1A5']	311	RT3_Nef2	TRUE
Nef4	['D1A2', 'D3A5', 'D4A7']	[[1, 290], [4937, 5010], [5523, 5545], [7916, 9000]]	1514	TRUE	FALSE	FALSE	TRUE	TRUE	5545	[[1, 290], [4937, 5010], [5523, 5545]]	['D1A2', 'D3A5']	384	RT3_Nef4	TRUE
Nef3	['D1A1', 'D2A5', 'D4A7']	[[1, 290], [4460, 4509], [5523, 5545], [7916, 9000]]	1490	TRUE	FALSE	FALSE	TRUE	TRUE	5545	[[1, 290], [4460, 4509], [5523, 5545]]	['D1A1', 'D2A5']	360	RT3_Nef3	TRUE
Nef5	['D1A1', 'D2A2', 'D3A5', 'D4A7']	[[1, 290], [4460, 4509], [4937, 5010], [5523, 5545], [7916, 9000]]	1563	TRUE	FALSE	FALSE	TRUE	TRUE	5545	[[1, 290], [4460, 4509], [4937, 5010], [5523, 5545]]	['D1A1', 'D2A2', 'D3A5']	433	RT3_Nef5	TRUE
Nef1	['D1A7']	[[1, 290], [7916, 9000]]	1373	FALSE	FALSE	FALSE	FALSE	FALSE	5545	[[1, 290]]	[]	289	noPCR_Nef1	FALSE
Nef13	['D1A5', 'D4aA7']	[[1, 290], [5523, 5545], [7916, 9000]]	1445	FALSE	FALSE	FALSE	FALSE	TRUE	5545	[[1, 290], [5523, 5545]]	['D1A5']	311	noRT_Nef13	FALSE
Nef9	['D1A5a', 'D4A7']	[[1, 290], [5527, 5545], [7916, 9000]]	1437	TRUE	FALSE	FALSE	TRUE	TRUE	5545	[[1, 290], [5527, 5545]]	['D1A5a']	307	RT3_Nef9	TRUE
Nef14	['D1A2', 'D3A5', 'D4aA7']	[[1, 290], [4937, 5010], [5523, 5545], [7916, 9000]]	1518	FALSE	FALSE	FALSE	FALSE	TRUE	5545	[[1, 290], [4937, 5010], [5523, 5545]]	['D1A2', 'D3A5']	384	noRT_Nef14	FALSE
Nef12	['D1cA5', 'D4A7']	[[1, 294], [5523, 5545], [7916, 9000]]	1445	TRUE	FALSE	FALSE	TRUE	TRUE	5545	[[1, 294], [5523, 5545]]	['D1cA5']	315	RT3_Nef12	TRUE
Nef16	['D1cA5c', 'D4A7']	[[1, 294], [5539, 5545], [7916, 9000]]	1429	TRUE	FALSE	FALSE	TRUE	TRUE	5545	[[1, 294], [5539, 5545]]	['D1cA5c']	299	RT3_Nef16	TRUE
Nef17	['D1A5', 'D4bA7']	[[1, 290], [5523, 5545], [7916, 9000]]	1448	FALSE	FALSE	FALSE	FALSE	TRUE	5545	[[1, 290], [5523, 5545]]	['D1A5']	311	noRT_Nef17	FALSE
Nef11	['D1A2', 'D3A5a', 'D4A7']	[[1, 290], [4937, 5010], [5527, 5545], [7916, 9000]]	1510	TRUE	FALSE	FALSE	TRUE	TRUE	5545	[[1, 290], [4937, 5010], [5527, 5545]]	['D1A2', 'D3A5a']	380	RT3_Nef11	TRUE
Nef15	['D1cA1b', 'D2A5', 'D4A7']	[[1, 294], [4466, 4509], [5523, 5545], [7916, 9000]]	1488	TRUE	FALSE	FALSE	TRUE	TRUE	5545	[[1, 294], [4466, 4509], [5523, 5545]]	['D1cA1b', 'D2A5']	358	RT3_Nef15	TRUE
Nef18	['D1A5', 'D4A7c']	[[1, 290], [5523, 5545], [7892, 9000]]	1465	FALSE	FALSE	FALSE	FALSE	TRUE	5545	[[1, 290], [5523, 5545]]	['D1A5']	311	noRT_Nef18	FALSE
Nef19	['D1A1', 'D2A5a', 'D4A7']	[[1, 290], [4460, 4509], [5527, 5545], [7916, 9000]]	1486	TRUE	FALSE	FALSE	TRUE	TRUE	5545	[[1, 290], [4460, 4509], [5527, 5545]]	['D1A1', 'D2A5a']	356	RT3_Nef19	TRUE
Nef20	['D1A1b', 'D2A5', 'D4A7']	[[1, 290], [4466, 4509], [5523, 5545], [7916, 9000]]	1484	TRUE	FALSE	FALSE	TRUE	TRUE	5545	[[1, 290], [4466, 4509], [5523, 5545]]	['D1A1b', 'D2A5']	354	RT3_Nef20	TRUE
Nef21	['D1A1', 'D2A5', 'D4aA7']	[[1, 290], [4460, 4509], [5523, 5545], [7916, 9000]]	1494	FALSE	FALSE	FALSE	FALSE	TRUE	5545	[[1, 290], [4460, 4509], [5523, 5545]]	['D1A1', 'D2A5']	360	noRT_Nef21	FALSE
Nef22	['D1cA1', 'D2A5', 'D4A7']	[[1, 294], [4460, 4509], [5523, 5545], [7916, 9000]]	1494	TRUE	FALSE	FALSE	TRUE	TRUE	5545	[[1, 294], [4460, 4509], [5523, 5545]]	['D1cA1', 'D2A5']	364	RT3_Nef22	TRUE
Nef23	['D1A1', 'D2A5b', 'D4A7']	[[1, 290], [4460, 4509], [5530, 5545], [7916, 9000]]	1483	TRUE	FALSE	FALSE	TRUE	TRUE	5545	[[1, 290], [4460, 4509], [5530, 5545]]	['D1A1', 'D2A5b']	353	RT3_Nef23	TRUE
Nef25	['D1A1', 'D2dA7']	[[1, 290], [4460, 4553], [7916, 9000]]	1466	FALSE	FALSE	FALSE	FALSE	FALSE	5545	[[1, 290], [4460, 4553]]	['D1A1']	382	noPCR_Nef25	FALSE
sORF1	['D1A1', 'D2bA3', 'D4A7']	[[1, 290], [4460, 4605], [5324, 5545], [7916, 9000]]	1785	TRUE	FALSE	FALSE	TRUE	TRUE	5545	[[1, 290], [4460, 4605], [5324, 5545]]	['D1A1', 'D2bA3']	655	RT3_sORF1	TRUE
sORF3	['D1A1', 'D2bA2', 'D3A3', 'D4A7']	[[1, 290], [4460, 4605], [4937, 5010], [5324, 5545], [7916, 9000]]	1858	TRUE	FALSE	FALSE	TRUE	TRUE	5545	[[1, 290], [4460, 4605], [4937, 5010], [5324, 5545]]	['D1A1', 'D2bA2', 'D3A3']	728	RT3_sORF3	TRUE
