# Supplementary material for: Nano-DMS-MaP allows isoform-specific RNA structure determination
Source: Nat Methods. 2023 Apr 27;20(6):849–59. doi: 10.1038/s41592-023-01862-7 (PMC10250195; doi:10.1038/s41592-023-01862-7)
Supplement: Supplementary file 5 — DMS reactivities as csv files for all experiments and isoforms. –1 represents no information at position. [file 41592_2023_1862_MOESM5_ESM.zip]

Archive with 2,052 entries (2,030 files):
- reactivity_csvs/
- reactivity_csvs/Illumina_RT-US/
- reactivity_csvs/Nanopore_IVT/
- reactivity_csvs/Nanopore_RT-FL/
- reactivity_csvs/Nanopore_RT-FS_per_isoform/
- reactivity_csvs/Nanopore_RT-PS-FS-mean_by_acceptor/
- reactivity_csvs/Nanopore_RT-PS_FS-mean_spliced/
- reactivity_csvs/Nanopore_RT-PS_per_isoform/
- reactivity_csvs/Nanopore_RT-US/
- reactivity_csvs/Nanopore_h18S_rRNA/
- reactivity_csvs/Nanopore_RT-PS_FS-mean_spliced/85mM_cell_deprot_mean_reactivity.csv
- reactivity_csvs/Nanopore_RT-PS_FS-mean_spliced/57mM_cell_native_mean_reactivity.csv
- reactivity_csvs/Nanopore_RT-PS_FS-mean_spliced/17mM_cell_native_mean_reactivity.csv
- reactivity_csvs/Nanopore_RT-PS_FS-mean_spliced/8mM_cell_native_mean_reactivity.csv
- reactivity_csvs/Nanopore_RT-PS_FS-mean_spliced/57mM_cell_native_std_reactivity.csv
- reactivity_csvs/Nanopore_RT-PS_FS-mean_spliced/85mM_cell_deprot_std_reactivity.csv
- reactivity_csvs/Nanopore_RT-PS_FS-mean_spliced/17mM_cell_native_std_reactivity.csv
- reactivity_csvs/Nanopore_RT-PS_FS-mean_spliced/8mM_cell_native_std_reactivity.csv
- reactivity_csvs/Nanopore_RT-PS_FS-mean_spliced/85mM_cell_native_mean_reactivity.csv
- reactivity_csvs/Nanopore_RT-PS_FS-mean_spliced/57mM_cell_deprot_std_reactivity.csv
- reactivity_csvs/Nanopore_RT-PS_FS-mean_spliced/34mM_cell_native_std_reactivity.csv
- reactivity_csvs/Nanopore_RT-PS_FS-mean_spliced/34mM_cell_native_mean_reactivity.csv
- reactivity_csvs/Nanopore_RT-PS_FS-mean_spliced/85mM_cell_native_std_reactivity.csv
- reactivity_csvs/Nanopore_RT-PS_FS-mean_spliced/57mM_cell_deprot_mean_reactivity.csv
- reactivity_csvs/Nanopore_IVT/Nanopore_IVT_HCV_IRES_mean_57mM_AC.csv
- reactivity_csvs/Nanopore_IVT/Nanopore_IVT_V_chol_gly_riboswitch_mean_57mM_AC.csv
- reactivity_csvs/Nanopore_IVT/Nanopore_IVT_bact_RNaseP_typeA_panel_rep2_IVT_native_57mM_AC.csv
- reactivity_csvs/Nanopore_IVT/Nanopore_IVT_hc16_panel_rep2_IVT_native_57mM_AC.csv
- reactivity_csvs/Nanopore_IVT/Nanopore_IVT_HCV_IRES_panel_rep1_IVT_native_57mM_AC.csv
- reactivity_csvs/Nanopore_IVT/Nanopore_IVT_tetrahymena_ribozyme_panel_rep2_IVT_native_57mM_AC.csv
- reactivity_csvs/Nanopore_IVT/Nanopore_IVT_V_chol_gly_riboswitch_panel_rep1_IVT_native_57mM_AC.csv
- reactivity_csvs/Nanopore_IVT/Nanopore_IVT_bact_RNaseP_typeA_mean_57mM_AC.csv
- reactivity_csvs/Nanopore_IVT/Nanopore_IVT_tetrahymena_ribozyme_panel_rep1_IVT_native_57mM_AC.csv
- reactivity_csvs/Nanopore_IVT/Nanopore_IVT_hc16_panel_rep1_IVT_native_57mM_AC.csv
- reactivity_csvs/Nanopore_IVT/Nanopore_IVT_tetrahymena_ribozyme_mean_57mM_AC.csv
- reactivity_csvs/Nanopore_IVT/Nanopore_IVT_HCV_IRES_panel_rep2_IVT_native_57mM_AC.csv
- reactivity_csvs/Nanopore_IVT/Nanopore_IVT_hc16_mean_57mM_AC.csv
- reactivity_csvs/Nanopore_IVT/Nanopore_IVT_V_chol_gly_riboswitch_panel_rep2_IVT_native_57mM_AC.csv
- reactivity_csvs/Nanopore_IVT/Nanopore_IVT_bact_RNaseP_typeA_panel_rep1_IVT_native_57mM_AC.csv
- reactivity_csvs/Nanopore_RT-US/Rep1/
- reactivity_csvs/Nanopore_RT-US/Rep2/
- reactivity_csvs/Nanopore_RT-US/mean/
- reactivity_csvs/Nanopore_RT-US/Rep1/Nanopore_RT-US_Rep1_RT1_85mM_cell_RT1_unspliced1_AC.csv
- reactivity_csvs/Nanopore_RT-US/Rep1/Nanopore_RT-US_Rep1_RT1_85mM_cell_RT1_unspliced1_ACT.csv
- reactivity_csvs/Nanopore_RT-US/Rep1/Nanopore_RT-US_Rep1_RT1_57mM_virion_RT1_unspliced1_ACT.csv
- reactivity_csvs/Nanopore_RT-US/Rep1/Nanopore_RT-US_Rep1_RT1_34mM_cell_RT1_unspliced1_AC.csv
- reactivity_csvs/Nanopore_RT-US/Rep1/Nanopore_RT-US_Rep1_RT1_17mM_virion_RT1_unspliced1_AC.csv
- reactivity_csvs/Nanopore_RT-US/Rep1/Nanopore_RT-US_Rep1_RT1_8mM_virion_RT1_unspliced1_AC.csv
- reactivity_csvs/Nanopore_RT-US/Rep1/Nanopore_RT-US_Rep1_RT1_34mM_cell_RT1_unspliced1_ACT.csv
- reactivity_csvs/Nanopore_RT-US/Rep1/Nanopore_RT-US_Rep1_RT1_57mM_virion_RT1_unspliced1_AC.csv
- reactivity_csvs/Nanopore_RT-US/Rep1/Nanopore_RT-US_Rep1_RT1_8mM_virion_RT1_unspliced1_ACT.csv
- reactivity_csvs/Nanopore_RT-US/Rep1/Nanopore_RT-US_Rep1_RT1_17mM_virion_RT1_unspliced1_ACT.csv
- reactivity_csvs/Nanopore_RT-US/Rep1/Nanopore_RT-US_Rep1_RT1_8mM_cell_RT1_unspliced1_AC.csv
- reactivity_csvs/Nanopore_RT-US/Rep1/Nanopore_RT-US_Rep1_RT1_17mM_cell_RT1_unspliced1_AC.csv
- reactivity_csvs/Nanopore_RT-US/Rep1/Nanopore_RT-US_Rep1_RT1_57mM_cell_RT1_unspliced1_ACT.csv
- reactivity_csvs/Nanopore_RT-US/Rep1/Nanopore_RT-US_Rep1_RT1_17mM_cell_RT1_unspliced1_ACT.csv
- reactivity_csvs/Nanopore_RT-US/Rep1/Nanopore_RT-US_Rep1_RT1_8mM_cell_RT1_unspliced1_ACT.csv
- reactivity_csvs/Nanopore_RT-US/Rep1/Nanopore_RT-US_Rep1_RT1_57mM_cell_RT1_unspliced1_AC.csv
- reactivity_csvs/Nanopore_RT-US/mean/Nanopore_RT-US_mean_RT1_57mM_cell_RT1_unspliced1_AC.csv
- reactivity_csvs/Nanopore_RT-US/mean/Nanopore_RT-US_mean_RT1_8mM_cell_RT1_unspliced1_ACT.csv
- reactivity_csvs/Nanopore_RT-US/mean/Nanopore_RT-US_mean_RT1_17mM_cell_RT1_unspliced1_ACT.csv
- reactivity_csvs/Nanopore_RT-US/mean/Nanopore_RT-US_mean_RT1_57mM_cell_RT1_unspliced1_ACT.csv
- reactivity_csvs/Nanopore_RT-US/mean/Nanopore_RT-US_mean_RT1_8mM_cell_RT1_unspliced1_AC.csv
- reactivity_csvs/Nanopore_RT-US/mean/Nanopore_RT-US_mean_RT1_17mM_cell_RT1_unspliced1_AC.csv
- reactivity_csvs/Nanopore_RT-US/mean/Nanopore_RT-US_mean_RT1_85mM_cell_RT1_unspliced1_AC.csv
- reactivity_csvs/Nanopore_RT-US/mean/Nanopore_RT-US_mean_RT1_85mM_cell_RT1_unspliced1_ACT.csv
- reactivity_csvs/Nanopore_RT-US/mean/Nanopore_RT-US_mean_RT1_8mM_virion_RT1_unspliced1_AC.csv
- reactivity_csvs/Nanopore_RT-US/mean/Nanopore_RT-US_mean_RT1_17mM_virion_RT1_unspliced1_AC.csv
- reactivity_csvs/Nanopore_RT-US/mean/Nanopore_RT-US_mean_RT1_57mM_virion_RT1_unspliced1_ACT.csv
- reactivity_csvs/Nanopore_RT-US/mean/Nanopore_RT-US_mean_RT1_34mM_cell_RT1_unspliced1_AC.csv
- reactivity_csvs/Nanopore_RT-US/mean/Nanopore_RT-US_mean_RT1_17mM_virion_RT1_unspliced1_ACT.csv
- reactivity_csvs/Nanopore_RT-US/mean/Nanopore_RT-US_mean_RT1_8mM_virion_RT1_unspliced1_ACT.csv
- reactivity_csvs/Nanopore_RT-US/mean/Nanopore_RT-US_mean_RT1_57mM_virion_RT1_unspliced1_AC.csv
- reactivity_csvs/Nanopore_RT-US/mean/Nanopore_RT-US_mean_RT1_34mM_cell_RT1_unspliced1_ACT.csv
- reactivity_csvs/Nanopore_RT-US/Rep2/Nanopore_RT-US_Rep2_RT1_17mM_cell_RT1_unspliced1_ACT.csv
- reactivity_csvs/Nanopore_RT-US/Rep2/Nanopore_RT-US_Rep2_RT1_8mM_cell_RT1_unspliced1_ACT.csv
- reactivity_csvs/Nanopore_RT-US/Rep2/Nanopore_RT-US_Rep2_RT1_57mM_cell_RT1_unspliced1_AC.csv
- reactivity_csvs/Nanopore_RT-US/Rep2/Nanopore_RT-US_Rep2_RT1_8mM_cell_RT1_unspliced1_AC.csv
- reactivity_csvs/Nanopore_RT-US/Rep2/Nanopore_RT-US_Rep2_RT1_17mM_cell_RT1_unspliced1_AC.csv
- reactivity_csvs/Nanopore_RT-US/Rep2/Nanopore_RT-US_Rep2_RT1_57mM_cell_RT1_unspliced1_ACT.csv
- reactivity_csvs/Nanopore_RT-US/Rep2/Nanopore_RT-US_Rep2_RT1_85mM_cell_RT1_unspliced1_AC.csv
- reactivity_csvs/Nanopore_RT-US/Rep2/Nanopore_RT-US_Rep2_RT1_85mM_cell_RT1_unspliced1_ACT.csv
- reactivity_csvs/Nanopore_RT-US/Rep2/Nanopore_RT-US_Rep2_RT1_57mM_virion_RT1_unspliced1_ACT.csv
- reactivity_csvs/Nanopore_RT-US/Rep2/Nanopore_RT-US_Rep2_RT1_34mM_cell_RT1_unspliced1_AC.csv
- reactivity_csvs/Nanopore_RT-US/Rep2/Nanopore_RT-US_Rep2_RT1_17mM_virion_RT1_unspliced1_AC.csv
- reactivity_csvs/Nanopore_RT-US/Rep2/Nanopore_RT-US_Rep2_RT1_8mM_virion_RT1_unspliced1_AC.csv
- reactivity_csvs/Nanopore_RT-US/Rep2/Nanopore_RT-US_Rep2_RT1_34mM_cell_RT1_unspliced1_ACT.csv
- reactivity_csvs/Nanopore_RT-US/Rep2/Nanopore_RT-US_Rep2_RT1_8mM_virion_RT1_unspliced1_ACT.csv
- reactivity_csvs/Nanopore_RT-US/Rep2/Nanopore_RT-US_Rep2_RT1_57mM_virion_RT1_unspliced1_AC.csv
- reactivity_csvs/Nanopore_RT-US/Rep2/Nanopore_RT-US_Rep2_RT1_17mM_virion_RT1_unspliced1_ACT.csv
- reactivity_csvs/Nanopore_RT-FL/Nanopore_RT-FL_4kb_rep1_virion_native_10mM_AC.csv
- reactivity_csvs/Nanopore_RT-FL/Nanopore_RT-FL_mean_4kb_cell_native_10mM_AC.csv
- reactivity_csvs/Nanopore_RT-FL/Nanopore_RT-FL_4kb_rep2_virion_native_20mM_AC.csv
- reactivity_csvs/Nanopore_RT-FL/Nanopore_RT-FL_4kb_rep2_cell_native_10mM_AC.csv
- reactivity_csvs/Nanopore_RT-FL/Nanopore_RT-FL_4kb_rep1_cell_native_20mM_AC.csv
- reactivity_csvs/Nanopore_RT-FL/Nanopore_RT-FL_mean_4kb_virion_native_20mM_AC.csv
- reactivity_csvs/Nanopore_RT-FL/Nanopore_RT-FL_4kb_rep1_virion_native_20mM_AC.csv
- reactivity_csvs/Nanopore_RT-FL/Nanopore_RT-FL_4kb_rep2_virion_native_10mM_AC.csv
- reactivity_csvs/Nanopore_RT-FL/Nanopore_RT-FL_4kb_rep1_cell_native_10mM_AC.csv
- reactivity_csvs/Nanopore_RT-FL/Nanopore_RT-FL_mean_4kb_virion_native_10mM_AC.csv
- reactivity_csvs/Nanopore_RT-FL/Nanopore_RT-FL_mean_4kb_cell_native_20mM_AC.csv
- reactivity_csvs/Nanopore_RT-FL/Nanopore_RT-FL_4kb_rep2_cell_native_20mM_AC.csv
- reactivity_csvs/Nanopore_RT-FS_per_isoform/Rep1/
- reactivity_csvs/Nanopore_RT-FS_per_isoform/Rep2/
- reactivity_csvs/Nanopore_RT-FS_per_isoform/mean/
- reactivity_csvs/Nanopore_RT-FS_per_isoform/Rep1/Nanopore_RT-FS_Rep1_RT3_8mM_cell_RT2_Vpr4_RT3_Vpr2_ACT.csv
- reactivity_csvs/Nanopore_RT-FS_per_isoform/Rep1/Nanopore_RT-FS_Rep1_RT3_57mM_cell_RT2_Env7_RT3_Rev5_ACT.csv
- reactivity_csvs/Nanopore_RT-FS_per_isoform/Rep1/Nanopore_RT-FS_Rep1_RT3_17mM_cell_RT2_Env20_RT3_Nef11_ACT.csv
- reactivity_csvs/Nanopore_RT-FS_per_isoform/Rep1/Nanopore_RT-FS_Rep1_RT3_34mM_cell_RT2_Env3_RT3_Rev2_AC.csv
- reactivity_csvs/Nanopore_RT-FS_per_isoform/Rep1/Nanopore_RT-FS_Rep1_RT3_34mM_cell_RT2_Env13_RT3_Nef5_AC.csv
- reactivity_csvs/Nanopore_RT-FS_per_isoform/Rep1/Nanopore_RT-FS_Rep1_RT3_17mM_cell_RT3_Rev12_AC.csv
- reactivity_csvs/Nanopore_RT-FS_per_isoform/Rep1/Nanopore_RT-FS_Rep1_RT3_57mM_cell_RT2_Vpr4_RT3_Vpr2_AC.csv
- reactivity_csvs/Nanopore_RT-FS_per_isoform/Rep1/Nanopore_RT-FS_Rep1_RT3_8mM_cell_RT2_Env5_RT3_Nef3_AC.csv
- reactivity_csvs/Nanopore_RT-FS_per_isoform/Rep1/Nanopore_RT-FS_Rep1_RT3_17mM_cell_RT2_Tat6_RT3_Tat2_AC.csv
- reactivity_csvs/Nanopore_RT-FS_per_isoform/Rep1/Nanopore_RT-FS_Rep1_RT3_34mM_cell_RT3_Nef22_ACT.csv
- reactivity_csvs/Nanopore_RT-FS_per_isoform/Rep1/Nanopore_RT-FS_Rep1_RT3_57mM_cell_RT2_unspliced2_ACT.csv
- reactivity_csvs/Nanopore_RT-FS_per_isoform/Rep1/Nanopore_RT-FS_Rep1_RT3_85mM_cell_RT2_Env1_RT3_Nef2_AC.csv
- reactivity_csvs/Nanopore_RT-FS_per_isoform/Rep1/Nanopore_RT-FS_Rep1_RT3_17mM_cell_RT2_Env5_RT3_Nef3_AC.csv
- reactivity_csvs/Nanopore_RT-FS_per_isoform/Rep1/Nanopore_RT-FS_Rep1_RT3_34mM_cell_RT3_sORF3_ACT.csv
- reactivity_csvs/Nanopore_RT-FS_per_isoform/Rep1/Nanopore_RT-FS_Rep1_RT3_34mM_cell_RT3_Tat13_ACT.csv
- reactivity_csvs/Nanopore_RT-FS_per_isoform/Rep1/Nanopore_RT-FS_Rep1_RT3_85mM_cell_RT3_Nef20_AC.csv
- reactivity_csvs/Nanopore_RT-FS_per_isoform/Rep1/Nanopore_RT-FS_Rep1_RT3_57mM_cell_RT2_Env12_RT3_Rev9_ACT.csv
- reactivity_csvs/Nanopore_RT-FS_per_isoform/Rep1/Nanopore_RT-FS_Rep1_RT3_17mM_cell_RT2_Vpr4_RT3_Vpr2_ACT.csv
- reactivity_csvs/Nanopore_RT-FS_per_isoform/Rep1/Nanopore_RT-FS_Rep1_RT3_8mM_cell_RT2_Tat6_RT3_Tat2_AC.csv
- reactivity_csvs/Nanopore_RT-FS_per_isoform/Rep1/Nanopore_RT-FS_Rep1_RT3_8mM_cell_RT3_Rev12_AC.csv
- reactivity_csvs/Nanopore_RT-FS_per_isoform/Rep1/Nanopore_RT-FS_Rep1_RT3_8mM_cell_RT2_Tat8_RT3_Tat4_ACT.csv
- reactivity_csvs/Nanopore_RT-FS_per_isoform/Rep1/Nanopore_RT-FS_Rep1_RT3_34mM_cell_RT2_Env19_RT3_Nef12_ACT.csv
- reactivity_csvs/Nanopore_RT-FS_per_isoform/Rep1/Nanopore_RT-FS_Rep1_RT3_17mM_cell_RT2_unspliced2_AC.csv
- reactivity_csvs/Nanopore_RT-FS_per_isoform/Rep1/Nanopore_RT-FS_Rep1_RT3_17mM_cell_RT2_Tat12_RT3_Tat9_ACT.csv
- reactivity_csvs/Nanopore_RT-FS_per_isoform/Rep1/Nanopore_RT-FS_Rep1_RT3_34mM_cell_RT2_Env9_RT3_Nef4_ACT.csv
- reactivity_csvs/Nanopore_RT-FS_per_isoform/Rep1/Nanopore_RT-FS_Rep1_RT3_8mM_cell_RT2_Env15_RT3_Rev11_ACT.csv
- reactivity_csvs/Nanopore_RT-FS_per_isoform/Rep1/Nanopore_RT-FS_Rep1_RT3_34mM_cell_RT2_Env17_RT3_Nef9_AC.csv
- reactivity_csvs/Nanopore_RT-FS_per_isoform/Rep1/Nanopore_RT-FS_Rep1_RT3_85mM_cell_RT3_Nef15_ACT.csv
- reactivity_csvs/Nanopore_RT-FS_per_isoform/Rep1/Nanopore_RT-FS_Rep1_RT3_57mM_cell_RT2_Env5_RT3_Nef3_ACT.csv
- reactivity_csvs/Nanopore_RT-FS_per_isoform/Rep1/Nanopore_RT-FS_Rep1_RT3_57mM_cell_RT2_Tat8_RT3_Tat4_AC.csv
- reactivity_csvs/Nanopore_RT-FS_per_isoform/Rep1/Nanopore_RT-FS_Rep1_RT3_57mM_cell_RT2_Env15_RT3_Rev11_AC.csv
- reactivity_csvs/Nanopore_RT-FS_per_isoform/Rep1/Nanopore_RT-FS_Rep1_RT3_8mM_cell_RT2_Env12_RT3_Rev9_AC.csv
- reactivity_csvs/Nanopore_RT-FS_per_isoform/Rep1/Nanopore_RT-FS_Rep1_RT3_17mM_cell_RT2_Env10_RT3_Rev7_ACT.csv
- reactivity_csvs/Nanopore_RT-FS_per_isoform/Rep1/Nanopore_RT-FS_Rep1_RT3_17mM_cell_RT2_Env7_RT3_Rev5_AC.csv
- reactivity_csvs/Nanopore_RT-FS_per_isoform/Rep1/Nanopore_RT-FS_Rep1_RT3_17mM_cell_RT2_Env12_RT3_Rev9_AC.csv
- reactivity_csvs/Nanopore_RT-FS_per_isoform/Rep1/Nanopore_RT-FS_Rep1_RT3_8mM_cell_RT2_unspliced2_AC.csv
- reactivity_csvs/Nanopore_RT-FS_per_isoform/Rep1/Nanopore_RT-FS_Rep1_RT3_57mM_cell_RT2_Env10_RT3_Rev7_AC.csv
- reactivity_csvs/Nanopore_RT-FS_per_isoform/Rep1/Nanopore_RT-FS_Rep1_RT3_85mM_cell_RT2_Env2_RT3_Rev1_ACT.csv
- reactivity_csvs/Nanopore_RT-FS_per_isoform/Rep1/Nanopore_RT-FS_Rep1_RT3_85mM_cell_RT2_Vif2_RT3_Vif1_AC.csv
- reactivity_csvs/Nanopore_RT-FS_per_isoform/Rep1/Nanopore_RT-FS_Rep1_RT3_8mM_cell_RT2_Env7_RT3_Rev5_AC.csv
- reactivity_csvs/Nanopore_RT-FS_per_isoform/Rep1/Nanopore_RT-FS_Rep1_RT3_57mM_cell_RT2_Tat12_RT3_Tat9_AC.csv
- reactivity_csvs/Nanopore_RT-FS_per_isoform/Rep1/Nanopore_RT-FS_Rep1_RT3_8mM_cell_RT2_Env10_RT3_Rev7_ACT.csv
- reactivity_csvs/Nanopore_RT-FS_per_isoform/Rep1/Nanopore_RT-FS_Rep1_RT3_85mM_cell_RT3_Tat15_ACT.csv
- reactivity_csvs/Nanopore_RT-FS_per_isoform/Rep1/Nanopore_RT-FS_Rep1_RT3_17mM_cell_RT2_Tat8_RT3_Tat4_ACT.csv
- reactivity_csvs/Nanopore_RT-FS_per_isoform/Rep1/Nanopore_RT-FS_Rep1_RT3_57mM_cell_RT3_Rev12_ACT.csv
- reactivity_csvs/Nanopore_RT-FS_per_isoform/Rep1/Nanopore_RT-FS_Rep1_RT3_17mM_cell_RT2_Env15_RT3_Rev11_ACT.csv
- reactivity_csvs/Nanopore_RT-FS_per_isoform/Rep1/Nanopore_RT-FS_Rep1_RT3_57mM_cell_RT2_Tat6_RT3_Tat2_ACT.csv
- reactivity_csvs/Nanopore_RT-FS_per_isoform/Rep1/Nanopore_RT-FS_Rep1_RT3_8mM_cell_RT3_Rev12_ACT.csv
- reactivity_csvs/Nanopore_RT-FS_per_isoform/Rep1/Nanopore_RT-FS_Rep1_RT3_85mM_cell_RT3_Nef20_ACT.csv
- reactivity_csvs/Nanopore_RT-FS_per_isoform/Rep1/Nanopore_RT-FS_Rep1_RT3_85mM_cell_RT2_Env2_RT3_Rev1_AC.csv
- reactivity_csvs/Nanopore_RT-FS_per_isoform/Rep1/Nanopore_RT-FS_Rep1_RT3_8mM_cell_RT2_Tat6_RT3_Tat2_ACT.csv
- reactivity_csvs/Nanopore_RT-FS_per_isoform/Rep1/Nanopore_RT-FS_Rep1_RT3_85mM_cell_RT2_Env1_RT3_Nef2_ACT.csv
- reactivity_csvs/Nanopore_RT-FS_per_isoform/Rep1/Nanopore_RT-FS_Rep1_RT3_17mM_cell_RT2_Env5_RT3_Nef3_ACT.csv
- reactivity_csvs/Nanopore_RT-FS_per_isoform/Rep1/Nanopore_RT-FS_Rep1_RT3_57mM_cell_RT3_Rev12_AC.csv
- reactivity_csvs/Nanopore_RT-FS_per_isoform/Rep1/Nanopore_RT-FS_Rep1_RT3_17mM_cell_RT2_Tat8_RT3_Tat4_AC.csv
- reactivity_csvs/Nanopore_RT-FS_per_isoform/Rep1/Nanopore_RT-FS_Rep1_RT3_8mM_cell_RT2_Env10_RT3_Rev7_AC.csv
- reactivity_csvs/Nanopore_RT-FS_per_isoform/Rep1/Nanopore_RT-FS_Rep1_RT3_85mM_cell_RT3_Tat15_AC.csv
- reactivity_csvs/Nanopore_RT-FS_per_isoform/Rep1/Nanopore_RT-FS_Rep1_RT3_17mM_cell_RT2_Env15_RT3_Rev11_AC.csv
- reactivity_csvs/Nanopore_RT-FS_per_isoform/Rep1/Nanopore_RT-FS_Rep1_RT3_57mM_cell_RT2_Tat6_RT3_Tat2_AC.csv
- reactivity_csvs/Nanopore_RT-FS_per_isoform/Rep1/Nanopore_RT-FS_Rep1_RT3_85mM_cell_RT3_Nef15_AC.csv
- reactivity_csvs/Nanopore_RT-FS_per_isoform/Rep1/Nanopore_RT-FS_Rep1_RT3_34mM_cell_RT2_Env3_RT3_Rev2_ACT.csv
- reactivity_csvs/Nanopore_RT-FS_per_isoform/Rep1/Nanopore_RT-FS_Rep1_RT3_57mM_cell_RT2_Env5_RT3_Nef3_AC.csv
- reactivity_csvs/Nanopore_RT-FS_per_isoform/Rep1/Nanopore_RT-FS_Rep1_RT3_17mM_cell_RT2_Env10_RT3_Rev7_AC.csv
- reactivity_csvs/Nanopore_RT-FS_per_isoform/Rep1/Nanopore_RT-FS_Rep1_RT3_34mM_cell_RT2_Env9_RT3_Nef4_AC.csv
- reactivity_csvs/Nanopore_RT-FS_per_isoform/Rep1/Nanopore_RT-FS_Rep1_RT3_8mM_cell_RT2_Env15_RT3_Rev11_AC.csv
- reactivity_csvs/Nanopore_RT-FS_per_isoform/Rep1/Nanopore_RT-FS_Rep1_RT3_17mM_cell_RT2_Tat12_RT3_Tat9_AC.csv
- reactivity_csvs/Nanopore_RT-FS_per_isoform/Rep1/Nanopore_RT-FS_Rep1_RT3_17mM_cell_RT3_Rev12_ACT.csv
- reactivity_csvs/Nanopore_RT-FS_per_isoform/Rep1/Nanopore_RT-FS_Rep1_RT3_57mM_cell_RT2_Vpr4_RT3_Vpr2_ACT.csv
- reactivity_csvs/Nanopore_RT-FS_per_isoform/Rep1/Nanopore_RT-FS_Rep1_RT3_34mM_cell_RT2_Env19_RT3_Nef12_AC.csv
- reactivity_csvs/Nanopore_RT-FS_per_isoform/Rep1/Nanopore_RT-FS_Rep1_RT3_34mM_cell_RT2_Env13_RT3_Nef5_ACT.csv
- reactivity_csvs/Nanopore_RT-FS_per_isoform/Rep1/Nanopore_RT-FS_Rep1_RT3_8mM_cell_RT2_Env5_RT3_Nef3_ACT.csv
- reactivity_csvs/Nanopore_RT-FS_per_isoform/Rep1/Nanopore_RT-FS_Rep1_RT3_17mM_cell_RT2_Tat6_RT3_Tat2_ACT.csv
- reactivity_csvs/Nanopore_RT-FS_per_isoform/Rep1/Nanopore_RT-FS_Rep1_RT3_8mM_cell_RT2_Tat8_RT3_Tat4_AC.csv
- reactivity_csvs/Nanopore_RT-FS_per_isoform/Rep1/Nanopore_RT-FS_Rep1_RT3_57mM_cell_RT2_Tat12_RT3_Tat9_ACT.csv
- reactivity_csvs/Nanopore_RT-FS_per_isoform/Rep1/Nanopore_RT-FS_Rep1_RT3_34mM_cell_RT3_Nef22_AC.csv
- reactivity_csvs/Nanopore_RT-FS_per_isoform/Rep1/Nanopore_RT-FS_Rep1_RT3_57mM_cell_RT2_unspliced2_AC.csv
- reactivity_csvs/Nanopore_RT-FS_per_isoform/Rep1/Nanopore_RT-FS_Rep1_RT3_8mM_cell_RT2_Env7_RT3_Rev5_ACT.csv
- reactivity_csvs/Nanopore_RT-FS_per_isoform/Rep1/Nanopore_RT-FS_Rep1_RT3_17mM_cell_RT2_Env12_RT3_Rev9_ACT.csv
- reactivity_csvs/Nanopore_RT-FS_per_isoform/Rep1/Nanopore_RT-FS_Rep1_RT3_8mM_cell_RT2_unspliced2_ACT.csv
- reactivity_csvs/Nanopore_RT-FS_per_isoform/Rep1/Nanopore_RT-FS_Rep1_RT3_57mM_cell_RT2_Env10_RT3_Rev7_ACT.csv
- reactivity_csvs/Nanopore_RT-FS_per_isoform/Rep1/Nanopore_RT-FS_Rep1_RT3_57mM_cell_RT2_Env7_RT3_Rev5_AC.csv
- reactivity_csvs/Nanopore_RT-FS_per_isoform/Rep1/Nanopore_RT-FS_Rep1_RT3_8mM_cell_RT2_Vpr4_RT3_Vpr2_AC.csv
- reactivity_csvs/Nanopore_RT-FS_per_isoform/Rep1/Nanopore_RT-FS_Rep1_RT3_85mM_cell_RT2_Vif2_RT3_Vif1_ACT.csv
- reactivity_csvs/Nanopore_RT-FS_per_isoform/Rep1/Nanopore_RT-FS_Rep1_RT3_17mM_cell_RT2_Env20_RT3_Nef11_AC.csv
- reactivity_csvs/Nanopore_RT-FS_per_isoform/Rep1/Nanopore_RT-FS_Rep1_RT3_57mM_cell_RT2_Env12_RT3_Rev9_AC.csv
- reactivity_csvs/Nanopore_RT-FS_per_isoform/Rep1/Nanopore_RT-FS_Rep1_RT3_17mM_cell_RT2_Vpr4_RT3_Vpr2_AC.csv
- reactivity_csvs/Nanopore_RT-FS_per_isoform/Rep1/Nanopore_RT-FS_Rep1_RT3_17mM_cell_RT2_unspliced2_ACT.csv
- reactivity_csvs/Nanopore_RT-FS_per_isoform/Rep1/Nanopore_RT-FS_Rep1_RT3_34mM_cell_RT2_Env17_RT3_Nef9_ACT.csv
- reactivity_csvs/Nanopore_RT-FS_per_isoform/Rep1/Nanopore_RT-FS_Rep1_RT3_34mM_cell_RT3_sORF3_AC.csv
- reactivity_csvs/Nanopore_RT-FS_per_isoform/Rep1/Nanopore_RT-FS_Rep1_RT3_34mM_cell_RT3_Tat13_AC.csv
- reactivity_csvs/Nanopore_RT-FS_per_isoform/Rep1/Nanopore_RT-FS_Rep1_RT3_57mM_cell_RT2_Tat8_RT3_Tat4_ACT.csv
- reactivity_csvs/Nanopore_RT-FS_per_isoform/Rep1/Nanopore_RT-FS_Rep1_RT3_57mM_cell_RT2_Env15_RT3_Rev11_ACT.csv
- reactivity_csvs/Nanopore_RT-FS_per_isoform/Rep1/Nanopore_RT-FS_Rep1_RT3_8mM_cell_RT2_Env12_RT3_Rev9_ACT.csv
- reactivity_csvs/Nanopore_RT-FS_per_isoform/Rep1/Nanopore_RT-FS_Rep1_RT3_17mM_cell_RT2_Env7_RT3_Rev5_ACT.csv
- reactivity_csvs/Nanopore_RT-FS_per_isoform/Rep1/Nanopore_RT-FS_Rep1_RT3_57mM_cell_RT2_Tat5_RT3_Tat1_AC.csv
- reactivity_csvs/Nanopore_RT-FS_per_isoform/Rep1/Nanopore_RT-FS_Rep1_RT3_17mM_cell_RT2_Tat7_RT3_Tat3_AC.csv
- reactivity_csvs/Nanopore_RT-FS_per_isoform/Rep1/Nanopore_RT-FS_Rep1_RT3_34mM_cell_RT3_Nef15_ACT.csv
- reactivity_csvs/Nanopore_RT-FS_per_isoform/Rep1/Nanopore_RT-FS_Rep1_RT3_8mM_cell_RT2_Tat5_RT3_Tat1_ACT.csv
- reactivity_csvs/Nanopore_RT-FS_per_isoform/Rep1/Nanopore_RT-FS_Rep1_RT3_34mM_cell_RT2_Env4_RT3_Rev3_AC.csv
- reactivity_csvs/Nanopore_RT-FS_per_isoform/Rep1/Nanopore_RT-FS_Rep1_RT3_17mM_cell_RT2_Env14_RT3_Rev10_AC.csv
- reactivity_csvs/Nanopore_RT-FS_per_isoform/Rep1/Nanopore_RT-FS_Rep1_RT3_85mM_cell_RT3_sORF3_AC.csv
- reactivity_csvs/Nanopore_RT-FS_per_isoform/Rep1/Nanopore_RT-FS_Rep1_RT3_85mM_cell_RT3_Tat13_AC.csv
- reactivity_csvs/Nanopore_RT-FS_per_isoform/Rep1/Nanopore_RT-FS_Rep1_RT3_8mM_cell_RT2_Tat7_RT3_Tat3_AC.csv
- reactivity_csvs/Nanopore_RT-FS_per_isoform/Rep1/Nanopore_RT-FS_Rep1_RT3_57mM_cell_RT2_Vpr3_RT3_Vpr1_ACT.csv
- reactivity_csvs/Nanopore_RT-FS_per_isoform/Rep1/Nanopore_RT-FS_Rep1_RT3_17mM_cell_RT2_Tat5_RT3_Tat1_ACT.csv
- reactivity_csvs/Nanopore_RT-FS_per_isoform/Rep1/Nanopore_RT-FS_Rep1_RT3_34mM_cell_RT2_Vif2_RT3_Vif1_AC.csv
- reactivity_csvs/Nanopore_RT-FS_per_isoform/Rep1/Nanopore_RT-FS_Rep1_RT3_8mM_cell_RT2_Env14_RT3_Rev10_AC.csv
- reactivity_csvs/Nanopore_RT-FS_per_isoform/Rep1/Nanopore_RT-FS_Rep1_RT3_57mM_cell_RT3_Tat10_ACT.csv
- reactivity_csvs/Nanopore_RT-FS_per_isoform/Rep1/Nanopore_RT-FS_Rep1_RT3_34mM_cell_RT2_Env2_RT3_Rev1_ACT.csv
- reactivity_csvs/Nanopore_RT-FS_per_isoform/Rep1/Nanopore_RT-FS_Rep1_RT3_85mM_cell_RT3_Nef22_AC.csv
- reactivity_csvs/Nanopore_RT-FS_per_isoform/Rep1/Nanopore_RT-FS_Rep1_RT3_17mM_cell_RT2_Env11_RT3_Rev8_ACT.csv
- reactivity_csvs/Nanopore_RT-FS_per_isoform/Rep1/Nanopore_RT-FS_Rep1_RT3_34mM_cell_RT3_Nef20_AC.csv
- reactivity_csvs/Nanopore_RT-FS_per_isoform/Rep1/Nanopore_RT-FS_Rep1_RT3_8mM_cell_RT2_Vpr3_RT3_Vpr1_AC.csv
- reactivity_csvs/Nanopore_RT-FS_per_isoform/Rep1/Nanopore_RT-FS_Rep1_RT3_57mM_cell_RT2_Env6_RT3_Rev4_AC.csv
- reactivity_csvs/Nanopore_RT-FS_per_isoform/Rep1/Nanopore_RT-FS_Rep1_RT3_8mM_cell_RT1_unspliced1_ACT.csv
- reactivity_csvs/Nanopore_RT-FS_per_isoform/Rep1/Nanopore_RT-FS_Rep1_RT3_17mM_cell_RT2_Env8_RT3_Rev6_AC.csv
- reactivity_csvs/Nanopore_RT-FS_per_isoform/Rep1/Nanopore_RT-FS_Rep1_RT3_57mM_cell_RT1_unspliced1_AC.csv
- reactivity_csvs/Nanopore_RT-FS_per_isoform/Rep1/Nanopore_RT-FS_Rep1_RT3_8mM_cell_RT2_Env6_RT3_Rev4_ACT.csv
- reactivity_csvs/Nanopore_RT-FS_per_isoform/Rep1/Nanopore_RT-FS_Rep1_RT3_34mM_cell_RT2_Env1_RT3_Nef2_AC.csv
- reactivity_csvs/Nanopore_RT-FS_per_isoform/Rep1/Nanopore_RT-FS_Rep1_RT3_8mM_cell_RT2_Env8_RT3_Rev6_AC.csv
- reactivity_csvs/Nanopore_RT-FS_per_isoform/Rep1/Nanopore_RT-FS_Rep1_RT3_57mM_cell_RT2_Tat7_RT3_Tat3_ACT.csv
- reactivity_csvs/Nanopore_RT-FS_per_isoform/Rep1/Nanopore_RT-FS_Rep1_RT3_8mM_cell_RT2_Env11_RT3_Rev8_ACT.csv
- reactivity_csvs/Nanopore_RT-FS_per_isoform/Rep1/Nanopore_RT-FS_Rep1_RT3_85mM_cell_RT2_Env9_RT3_Nef4_AC.csv
- reactivity_csvs/Nanopore_RT-FS_per_isoform/Rep1/Nanopore_RT-FS_Rep1_RT3_17mM_cell_RT2_Env6_RT3_Rev4_ACT.csv
- reactivity_csvs/Nanopore_RT-FS_per_isoform/Rep1/Nanopore_RT-FS_Rep1_RT3_85mM_cell_RT2_Env13_RT3_Nef5_ACT.csv
- reactivity_csvs/Nanopore_RT-FS_per_isoform/Rep1/Nanopore_RT-FS_Rep1_RT3_85mM_cell_RT2_Env19_RT3_Nef12_AC.csv
- reactivity_csvs/Nanopore_RT-FS_per_isoform/Rep1/Nanopore_RT-FS_Rep1_RT3_17mM_cell_RT2_Vpr3_RT3_Vpr1_AC.csv
- reactivity_csvs/Nanopore_RT-FS_per_isoform/Rep1/Nanopore_RT-FS_Rep1_RT3_57mM_cell_RT2_Env14_RT3_Rev10_ACT.csv
- reactivity_csvs/Nanopore_RT-FS_per_isoform/Rep1/Nanopore_RT-FS_Rep1_RT3_57mM_cell_RT2_Env11_RT3_Rev8_AC.csv
- reactivity_csvs/Nanopore_RT-FS_per_isoform/Rep1/Nanopore_RT-FS_Rep1_RT3_17mM_cell_RT1_unspliced1_ACT.csv
- reactivity_csvs/Nanopore_RT-FS_per_isoform/Rep1/Nanopore_RT-FS_Rep1_RT3_85mM_cell_RT2_Env3_RT3_Rev2_ACT.csv
- reactivity_csvs/Nanopore_RT-FS_per_isoform/Rep1/Nanopore_RT-FS_Rep1_RT3_85mM_cell_RT2_Env13_RT3_Nef5_AC.csv
- reactivity_csvs/Nanopore_RT-FS_per_isoform/Rep1/Nanopore_RT-FS_Rep1_RT3_17mM_cell_RT2_Env6_RT3_Rev4_AC.csv
- reactivity_csvs/Nanopore_RT-FS_per_isoform/Rep1/Nanopore_RT-FS_Rep1_RT3_8mM_cell_RT2_Env11_RT3_Rev8_AC.csv
- reactivity_csvs/Nanopore_RT-FS_per_isoform/Rep1/Nanopore_RT-FS_Rep1_RT3_8mM_cell_RT2_Env14_RT3_Rev10_ACT.csv
- reactivity_csvs/Nanopore_RT-FS_per_isoform/Rep1/Nanopore_RT-FS_Rep1_RT3_34mM_cell_RT2_Vif2_RT3_Vif1_ACT.csv
- reactivity_csvs/Nanopore_RT-FS_per_isoform/Rep1/Nanopore_RT-FS_Rep1_RT3_85mM_cell_RT3_Nef22_ACT.csv
- reactivity_csvs/Nanopore_RT-FS_per_isoform/Rep1/Nanopore_RT-FS_Rep1_RT3_57mM_cell_RT2_Tat7_RT3_Tat3_AC.csv
- reactivity_csvs/Nanopore_RT-FS_per_isoform/Rep1/Nanopore_RT-FS_Rep1_RT3_85mM_cell_RT2_Env3_RT3_Rev2_AC.csv
- reactivity_csvs/Nanopore_RT-FS_per_isoform/Rep1/Nanopore_RT-FS_Rep1_RT3_17mM_cell_RT1_unspliced1_AC.csv
- reactivity_csvs/Nanopore_RT-FS_per_isoform/Rep1/Nanopore_RT-FS_Rep1_RT3_57mM_cell_RT2_Env14_RT3_Rev10_AC.csv
- reactivity_csvs/Nanopore_RT-FS_per_isoform/Rep1/Nanopore_RT-FS_Rep1_RT3_8mM_cell_RT2_Tat7_RT3_Tat3_ACT.csv
- reactivity_csvs/Nanopore_RT-FS_per_isoform/Rep1/Nanopore_RT-FS_Rep1_RT3_17mM_cell_RT2_Tat7_RT3_Tat3_ACT.csv
- reactivity_csvs/Nanopore_RT-FS_per_isoform/Rep1/Nanopore_RT-FS_Rep1_RT3_57mM_cell_RT2_Tat5_RT3_Tat1_ACT.csv
- reactivity_csvs/Nanopore_RT-FS_per_isoform/Rep1/Nanopore_RT-FS_Rep1_RT3_8mM_cell_RT2_Env6_RT3_Rev4_AC.csv
- reactivity_csvs/Nanopore_RT-FS_per_isoform/Rep1/Nanopore_RT-FS_Rep1_RT3_85mM_cell_RT3_sORF3_ACT.csv
- reactivity_csvs/Nanopore_RT-FS_per_isoform/Rep1/Nanopore_RT-FS_Rep1_RT3_17mM_cell_RT2_Env14_RT3_Rev10_ACT.csv
- reactivity_csvs/Nanopore_RT-FS_per_isoform/Rep1/Nanopore_RT-FS_Rep1_RT3_17mM_cell_RT2_Env11_RT3_Rev8_AC.csv
- reactivity_csvs/Nanopore_RT-FS_per_isoform/Rep1/Nanopore_RT-FS_Rep1_RT3_85mM_cell_RT3_Tat13_ACT.csv
- reactivity_csvs/Nanopore_RT-FS_per_isoform/Rep1/Nanopore_RT-FS_Rep1_RT3_34mM_cell_RT2_Env4_RT3_Rev3_ACT.csv
- reactivity_csvs/Nanopore_RT-FS_per_isoform/Rep1/Nanopore_RT-FS_Rep1_RT3_8mM_cell_RT1_unspliced1_AC.csv
- reactivity_csvs/Nanopore_RT-FS_per_isoform/Rep1/Nanopore_RT-FS_Rep1_RT3_17mM_cell_RT2_Vpr3_RT3_Vpr1_ACT.csv
- reactivity_csvs/Nanopore_RT-FS_per_isoform/Rep1/Nanopore_RT-FS_Rep1_RT3_57mM_cell_RT2_Env11_RT3_Rev8_ACT.csv
- reactivity_csvs/Nanopore_RT-FS_per_isoform/Rep1/Nanopore_RT-FS_Rep1_RT3_8mM_cell_RT2_Tat5_RT3_Tat1_AC.csv
- reactivity_csvs/Nanopore_RT-FS_per_isoform/Rep1/Nanopore_RT-FS_Rep1_RT3_85mM_cell_RT2_Env19_RT3_Nef12_ACT.csv
- reactivity_csvs/Nanopore_RT-FS_per_isoform/Rep1/Nanopore_RT-FS_Rep1_RT3_85mM_cell_RT2_Env9_RT3_Nef4_ACT.csv
- reactivity_csvs/Nanopore_RT-FS_per_isoform/Rep1/Nanopore_RT-FS_Rep1_RT3_8mM_cell_RT2_Env8_RT3_Rev6_ACT.csv
- reactivity_csvs/Nanopore_RT-FS_per_isoform/Rep1/Nanopore_RT-FS_Rep1_RT3_34mM_cell_RT3_Nef15_AC.csv
- reactivity_csvs/Nanopore_RT-FS_per_isoform/Rep1/Nanopore_RT-FS_Rep1_RT3_17mM_cell_RT2_Env8_RT3_Rev6_ACT.csv
- reactivity_csvs/Nanopore_RT-FS_per_isoform/Rep1/Nanopore_RT-FS_Rep1_RT3_34mM_cell_RT2_Env2_RT3_Rev1_AC.csv
- reactivity_csvs/Nanopore_RT-FS_per_isoform/Rep1/Nanopore_RT-FS_Rep1_RT3_8mM_cell_RT2_Vpr3_RT3_Vpr1_ACT.csv
- reactivity_csvs/Nanopore_RT-FS_per_isoform/Rep1/Nanopore_RT-FS_Rep1_RT3_34mM_cell_RT3_Nef20_ACT.csv
- reactivity_csvs/Nanopore_RT-FS_per_isoform/Rep1/Nanopore_RT-FS_Rep1_RT3_57mM_cell_RT3_Tat10_AC.csv
- reactivity_csvs/Nanopore_RT-FS_per_isoform/Rep1/Nanopore_RT-FS_Rep1_RT3_57mM_cell_RT2_Env6_RT3_Rev4_ACT.csv
- reactivity_csvs/Nanopore_RT-FS_per_isoform/Rep1/Nanopore_RT-FS_Rep1_RT3_57mM_cell_RT2_Vpr3_RT3_Vpr1_AC.csv
- reactivity_csvs/Nanopore_RT-FS_per_isoform/Rep1/Nanopore_RT-FS_Rep1_RT3_34mM_cell_RT2_Env1_RT3_Nef2_ACT.csv
- reactivity_csvs/Nanopore_RT-FS_per_isoform/Rep1/Nanopore_RT-FS_Rep1_RT3_17mM_cell_RT2_Tat5_RT3_Tat1_AC.csv
- reactivity_csvs/Nanopore_RT-FS_per_isoform/Rep1/Nanopore_RT-FS_Rep1_RT3_57mM_cell_RT1_unspliced1_ACT.csv
- reactivity_csvs/Nanopore_RT-FS_per_isoform/Rep1/Nanopore_RT-FS_Rep1_RT3_85mM_cell_RT2_Vpr4_RT3_Vpr2_AC.csv
- reactivity_csvs/Nanopore_RT-FS_per_isoform/Rep1/Nanopore_RT-FS_Rep1_RT3_8mM_cell_RT3_sORF3_ACT.csv
- reactivity_csvs/Nanopore_RT-FS_per_isoform/Rep1/Nanopore_RT-FS_Rep1_RT3_85mM_cell_RT2_unspliced2_ACT.csv
- reactivity_csvs/Nanopore_RT-FS_per_isoform/Rep1/Nanopore_RT-FS_Rep1_RT3_17mM_cell_RT2_Env13_RT3_Nef5_AC.csv
- reactivity_csvs/Nanopore_RT-FS_per_isoform/Rep1/Nanopore_RT-FS_Rep1_RT3_34mM_cell_RT2_Tat7_RT3_Tat3_AC.csv
- reactivity_csvs/Nanopore_RT-FS_per_isoform/Rep1/Nanopore_RT-FS_Rep1_RT3_57mM_cell_RT3_Tat13_AC.csv
- reactivity_csvs/Nanopore_RT-FS_per_isoform/Rep1/Nanopore_RT-FS_Rep1_RT3_57mM_cell_RT3_sORF3_AC.csv
- reactivity_csvs/Nanopore_RT-FS_per_isoform/Rep1/Nanopore_RT-FS_Rep1_RT3_85mM_cell_RT2_Env7_RT3_Rev5_ACT.csv
- reactivity_csvs/Nanopore_RT-FS_per_isoform/Rep1/Nanopore_RT-FS_Rep1_RT3_17mM_cell_RT2_Env3_RT3_Rev2_AC.csv
- reactivity_csvs/Nanopore_RT-FS_per_isoform/Rep1/Nanopore_RT-FS_Rep1_RT3_57mM_cell_RT2_Env17_RT3_Nef9_ACT.csv
- reactivity_csvs/Nanopore_RT-FS_per_isoform/Rep1/Nanopore_RT-FS_Rep1_RT3_17mM_cell_RT3_Nef22_ACT.csv
- reactivity_csvs/Nanopore_RT-FS_per_isoform/Rep1/Nanopore_RT-FS_Rep1_RT3_34mM_cell_RT2_Env14_RT3_Rev10_AC.csv
- reactivity_csvs/Nanopore_RT-FS_per_isoform/Rep1/Nanopore_RT-FS_Rep1_RT3_8mM_cell_RT3_Nef22_ACT.csv
- reactivity_csvs/Nanopore_RT-FS_per_isoform/Rep1/Nanopore_RT-FS_Rep1_RT3_8mM_cell_RT2_Env3_RT3_Rev2_AC.csv
- reactivity_csvs/Nanopore_RT-FS_per_isoform/Rep1/Nanopore_RT-FS_Rep1_RT3_57mM_cell_RT3_Nef22_AC.csv
- reactivity_csvs/Nanopore_RT-FS_per_isoform/Rep1/Nanopore_RT-FS_Rep1_RT3_85mM_cell_RT2_Env12_RT3_Rev9_ACT.csv
- reactivity_csvs/Nanopore_RT-FS_per_isoform/Rep1/Nanopore_RT-FS_Rep1_RT3_8mM_cell_RT2_Env13_RT3_Nef5_AC.csv
- reactivity_csvs/Nanopore_RT-FS_per_isoform/Rep1/Nanopore_RT-FS_Rep1_RT3_17mM_cell_RT3_Tat13_ACT.csv
- reactivity_csvs/Nanopore_RT-FS_per_isoform/Rep1/Nanopore_RT-FS_Rep1_RT3_17mM_cell_RT3_sORF3_ACT.csv
- reactivity_csvs/Nanopore_RT-FS_per_isoform/Rep1/Nanopore_RT-FS_Rep1_RT3_34mM_cell_RT2_Tat5_RT3_Tat1_ACT.csv
- reactivity_csvs/Nanopore_RT-FS_per_isoform/Rep1/Nanopore_RT-FS_Rep1_RT3_17mM_cell_RT2_Env17_RT3_Nef9_AC.csv
- reactivity_csvs/Nanopore_RT-FS_per_isoform/Rep1/Nanopore_RT-FS_Rep1_RT3_85mM_cell_RT2_Tat8_RT3_Tat4_AC.csv
- reactivity_csvs/Nanopore_RT-FS_per_isoform/Rep1/Nanopore_RT-FS_Rep1_RT3_34mM_cell_RT2_Env11_RT3_Rev8_ACT.csv
- reactivity_csvs/Nanopore_RT-FS_per_isoform/Rep1/Nanopore_RT-FS_Rep1_RT3_85mM_cell_RT2_Env15_RT3_Rev11_AC.csv
- reactivity_csvs/Nanopore_RT-FS_per_isoform/Rep1/Nanopore_RT-FS_Rep1_RT3_17mM_cell_RT2_Env9_RT3_Nef4_ACT.csv
- reactivity_csvs/Nanopore_RT-FS_per_isoform/Rep1/Nanopore_RT-FS_Rep1_RT3_85mM_cell_RT2_Env5_RT3_Nef3_ACT.csv
- reactivity_csvs/Nanopore_RT-FS_per_isoform/Rep1/Nanopore_RT-FS_Rep1_RT3_17mM_cell_RT2_Env19_RT3_Nef12_ACT.csv
[truncated: 1,752 more entries]
