# Supplementary material for: Nano-DMS-MaP allows isoform-specific RNA structure determination
Source: Nat Methods. 2023 Apr 27;20(6):849–59. doi: 10.1038/s41592-023-01862-7 (PMC10250195; doi:10.1038/s41592-023-01862-7)
Supplement: Supplementary file 5 — DMS reactivities as csv files for all experiments and isoforms. –1 represents no information at position. [file 41592_2023_1862_MOESM5_ESM.zip › reactivity_csvs/Nanopore_RT-PS_FS-mean_spliced/85mM_cell_deprot_mean_reactivity.csv]

-1.000
-1.000
-1.000
-1.000
-1.000
-1.000
-1.000
-1.000
-1.000
-1.000
-1.000
-1.000
-1.000
-1.000
-1.000
-1.000
-1.000
-1.000
-1.000
-1.000
-1.000
-1.000
-1.000
-1.000
-1.000
-1.000
-1.000
0.016
0.047
-1.000
-1.000
-1.000
-1.000
0.780
-1.000
0.021
-1.000
0.042
-1.000
0.036
-1.000
-1.000
-1.000
0.033
-1.000
0.113
0.100
0.059
-1.000
0.101
-1.000
-1.000
-1.000
0.182
0.102
0.072
0.056
0.188
0.129
0.156
-1.000
-1.000
0.159
-1.000
-1.000
0.879
0.440
-1.000
0.060
0.044
-1.000
0.064
0.536
0.406
-1.000
0.631
0.722
0.692
-1.000
0.798
-1.000
-1.000
-1.000
0.993
0.762
-1.000
-1.000
-1.000
0.198
-1.000
-1.000
-1.000
0.025
-1.000
0.539
0.360
0.231
0.182
-1.000
-1.000
0.128
-1.000
-1.000
-1.000
-1.000
-1.000
-1.000
-1.000
0.291
0.243
0.314
-1.000
-1.000
0.382
-1.000
-1.000
-1.000
-1.000
-1.000
-1.000
-1.000
-1.000
-1.000
0.633
0.209
-1.000
0.171
-1.000
-1.000
-1.000
-1.000
0.677
0.838
0.160
-1.000
0.111
-1.000
0.149
-1.000
0.284
-1.000
0.114
0.033
0.060
-1.000
0.209
0.449
-1.000
0.215
0.102
0.966
1.000
-1.000
-1.000
-1.000
-1.000
0.470
-1.000
-1.000
0.114
0.605
-1.000
-1.000
-1.000
-1.000
-1.000
-1.000
0.471
0.321
0.704
0.488
-1.000
0.061
-1.000
0.039
-1.000
0.139
-1.000
0.596
0.416
-1.000
-1.000
-1.000
-1.000
0.571
-1.000
0.288
0.276
0.350
-1.000
0.679
0.475
0.857
0.467
-1.000
-1.000
-1.000
0.338
0.391
-1.000
-1.000
-1.000
0.400
0.950
0.651
-1.000
0.745
-1.000
0.665
0.905
0.685
-1.000
-1.000
0.579
0.743
0.855
-1.000
0.085
0.115
0.784
-1.000
0.153
-1.000
-1.000
0.299
-1.000
0.327
-1.000
0.155
-1.000
0.812
-1.000
0.170
-1.000
0.475
0.266
-1.000
0.231
0.598
-1.000
-1.000
0.727
0.178
-1.000
0.150
-1.000
-1.000
0.145
-1.000
-1.000
-1.000
0.384
-1.000
-1.000
0.959
0.532
-1.000
0.381
-1.000
0.424
-1.000
0.320
0.704
0.502
-1.000
-1.000
0.305
0.978
0.611
-1.000
0.934
-1.000
-1.000
0.376
-1.000
0.670
-1.000
-1.000
-1.000
-1.000
0.310
-1.000
-1.000
0.401
-1.000
0.701
0.705
-1.000
-1.000
