# Supplementary material for: Nano-DMS-MaP allows isoform-specific RNA structure determination
Source: Nat Methods. 2023 Apr 27;20(6):849–59. doi: 10.1038/s41592-023-01862-7 (PMC10250195; doi:10.1038/s41592-023-01862-7)
Supplement: Supplementary file 5 — DMS reactivities as csv files for all experiments and isoforms. –1 represents no information at position. [file 41592_2023_1862_MOESM5_ESM.zip › reactivity_csvs/Nanopore_RT-PS_FS-mean_spliced/57mM_cell_native_mean_reactivity.csv]

-1.000
-1.000
-1.000
-1.000
-1.000
-1.000
-1.000
-1.000
-1.000
-1.000
-1.000
-1.000
-1.000
-1.000
-1.000
-1.000
-1.000
-1.000
-1.000
-1.000
-1.000
-1.000
-1.000
-1.000
-1.000
-1.000
-1.000
0.129
0.205
-1.000
-1.000
-1.000
-1.000
0.665
-1.000
0.139
-1.000
0.128
-1.000
0.129
-1.000
-1.000
-1.000
0.138
-1.000
0.200
0.201
0.135
-1.000
0.201
-1.000
-1.000
-1.000
0.238
0.216
0.228
0.185
0.528
0.211
0.325
-1.000
-1.000
0.458
-1.000
-1.000
0.990
0.512
-1.000
0.440
0.301
-1.000
0.375
0.561
0.419
-1.000
0.574
0.776
0.721
-1.000
0.849
-1.000
-1.000
-1.000
0.859
0.619
-1.000
-1.000
-1.000
0.313
-1.000
-1.000
-1.000
0.408
-1.000
0.632
0.360
0.336
0.266
-1.000
-1.000
0.300
-1.000
-1.000
-1.000
-1.000
-1.000
-1.000
-1.000
0.686
0.540
0.919
-1.000
-1.000
0.462
-1.000
-1.000
-1.000
-1.000
-1.000
-1.000
-1.000
-1.000
-1.000
0.776
0.565
-1.000
0.404
-1.000
-1.000
-1.000
-1.000
0.738
0.862
0.458
-1.000
0.231
-1.000
0.307
-1.000
0.394
-1.000
0.274
0.221
0.313
-1.000
0.404
0.408
-1.000
0.428
0.428
0.967
0.876
-1.000
-1.000
-1.000
-1.000
0.606
-1.000
-1.000
0.397
0.553
-1.000
-1.000
-1.000
-1.000
-1.000
-1.000
0.459
0.418
0.738
0.453
-1.000
0.374
-1.000
0.357
-1.000
0.283
-1.000
0.835
0.604
-1.000
-1.000
-1.000
-1.000
0.736
-1.000
0.404
0.307
0.491
-1.000
0.802
0.621
0.845
0.615
-1.000
-1.000
-1.000
0.706
0.985
-1.000
-1.000
-1.000
0.491
0.903
0.684
-1.000
0.931
-1.000
0.697
0.889
0.722
-1.000
-1.000
0.629
0.802
0.764
-1.000
0.449
0.381
0.561
-1.000
0.364
-1.000
-1.000
0.492
-1.000
0.565
-1.000
0.445
-1.000
0.535
-1.000
0.358
-1.000
0.495
0.557
-1.000
0.435
0.733
-1.000
-1.000
0.771
0.396
-1.000
0.420
-1.000
-1.000
0.381
-1.000
-1.000
-1.000
0.483
-1.000
-1.000
0.960
0.682
-1.000
0.827
-1.000
0.857
-1.000
0.752
0.968
0.753
-1.000
-1.000
0.456
0.757
0.492
-1.000
0.772
-1.000
-1.000
0.538
-1.000
0.459
-1.000
-1.000
-1.000
-1.000
0.406
-1.000
-1.000
0.777
-1.000
0.586
0.647
-1.000
-1.000
