# Supplementary material for: Nano-DMS-MaP allows isoform-specific RNA structure determination
Source: Nat Methods. 2023 Apr 27;20(6):849–59. doi: 10.1038/s41592-023-01862-7 (PMC10250195; doi:10.1038/s41592-023-01862-7)
Supplement: Supplementary file 5 — DMS reactivities as csv files for all experiments and isoforms. –1 represents no information at position. [file 41592_2023_1862_MOESM5_ESM.zip › reactivity_csvs/Nanopore_RT-PS_FS-mean_spliced/17mM_cell_native_mean_reactivity.csv]

-1.000
-1.000
-1.000
-1.000
-1.000
-1.000
-1.000
-1.000
-1.000
-1.000
-1.000
-1.000
-1.000
-1.000
-1.000
-1.000
-1.000
-1.000
-1.000
-1.000
-1.000
-1.000
-1.000
-1.000
-1.000
-1.000
-1.000
0.202
0.232
-1.000
-1.000
-1.000
-1.000
0.589
-1.000
0.262
-1.000
0.188
-1.000
0.199
-1.000
-1.000
-1.000
0.272
-1.000
0.250
0.276
0.243
-1.000
0.246
-1.000
-1.000
-1.000
0.293
0.295
0.418
0.325
0.480
0.247
0.386
-1.000
-1.000
0.589
-1.000
-1.000
0.911
0.507
-1.000
0.599
0.391
-1.000
0.440
0.626
0.445
-1.000
0.539
0.740
0.745
-1.000
0.880
-1.000
-1.000
-1.000
0.834
0.591
-1.000
-1.000
-1.000
0.376
-1.000
-1.000
-1.000
0.492
-1.000
0.535
0.351
0.360
0.304
-1.000
-1.000
0.445
-1.000
-1.000
-1.000
-1.000
-1.000
-1.000
-1.000
0.788
0.592
0.833
-1.000
-1.000
0.408
-1.000
-1.000
-1.000
-1.000
-1.000
-1.000
-1.000
-1.000
-1.000
0.724
0.597
-1.000
0.420
-1.000
-1.000
-1.000
-1.000
0.674
0.820
0.539
-1.000
0.273
-1.000
0.366
-1.000
0.438
-1.000
0.345
0.271
0.321
-1.000
0.397
0.410
-1.000
0.574
0.525
0.893
0.779
-1.000
-1.000
-1.000
-1.000
0.609
-1.000
-1.000
0.429
0.548
-1.000
-1.000
-1.000
-1.000
-1.000
-1.000
0.430
0.390
0.754
0.494
-1.000
0.420
-1.000
0.434
-1.000
0.357
-1.000
0.779
0.576
-1.000
-1.000
-1.000
-1.000
0.727
-1.000
0.443
0.333
0.448
-1.000
0.787
0.623
0.718
0.579
-1.000
-1.000
-1.000
0.724
0.975
-1.000
-1.000
-1.000
0.533
0.863
0.648
-1.000
0.886
-1.000
0.733
0.840
0.669
-1.000
-1.000
0.563
0.712
0.686
-1.000
0.540
0.457
0.575
-1.000
0.416
-1.000
-1.000
0.535
-1.000
0.580
-1.000
0.461
-1.000
0.490
-1.000
0.389
-1.000
0.508
0.577
-1.000
0.502
0.701
-1.000
-1.000
0.738
0.388
-1.000
0.450
-1.000
-1.000
0.384
-1.000
-1.000
-1.000
0.496
-1.000
-1.000
0.969
0.677
-1.000
0.767
-1.000
0.879
-1.000
0.730
0.957
0.761
-1.000
-1.000
0.486
0.700
0.485
-1.000
0.772
-1.000
-1.000
0.555
-1.000
0.534
-1.000
-1.000
-1.000
-1.000
0.430
-1.000
-1.000
0.789
-1.000
0.566
0.666
-1.000
-1.000
