# Supplementary material for: Nano-DMS-MaP allows isoform-specific RNA structure determination
Source: Nat Methods. 2023 Apr 27;20(6):849–59. doi: 10.1038/s41592-023-01862-7 (PMC10250195; doi:10.1038/s41592-023-01862-7)
Supplement: Supplementary file 5 — DMS reactivities as csv files for all experiments and isoforms. –1 represents no information at position. [file 41592_2023_1862_MOESM5_ESM.zip › reactivity_csvs/Nanopore_RT-PS_FS-mean_spliced/8mM_cell_native_mean_reactivity.csv]

-1.000
-1.000
-1.000
-1.000
-1.000
-1.000
-1.000
-1.000
-1.000
-1.000
-1.000
-1.000
-1.000
-1.000
-1.000
-1.000
-1.000
-1.000
-1.000
-1.000
-1.000
-1.000
-1.000
-1.000
-1.000
-1.000
-1.000
0.247
0.246
-1.000
-1.000
-1.000
-1.000
0.597
-1.000
0.369
-1.000
0.216
-1.000
0.264
-1.000
-1.000
-1.000
0.279
-1.000
0.347
0.276
0.325
-1.000
0.262
-1.000
-1.000
-1.000
0.327
0.331
0.487
0.380
0.521
0.232
0.395
-1.000
-1.000
0.625
-1.000
-1.000
0.786
0.502
-1.000
0.665
0.394
-1.000
0.536
0.652
0.366
-1.000
0.564
0.727
0.669
-1.000
0.839
-1.000
-1.000
-1.000
0.875
0.587
-1.000
-1.000
-1.000
0.362
-1.000
-1.000
-1.000
0.597
-1.000
0.558
0.336
0.334
0.335
-1.000
-1.000
0.413
-1.000
-1.000
-1.000
-1.000
-1.000
-1.000
-1.000
0.778
0.613
0.753
-1.000
-1.000
0.444
-1.000
-1.000
-1.000
-1.000
-1.000
-1.000
-1.000
-1.000
-1.000
0.694
0.590
-1.000
0.422
-1.000
-1.000
-1.000
-1.000
0.716
0.737
0.571
-1.000
0.364
-1.000
0.364
-1.000
0.482
-1.000
0.401
0.300
0.411
-1.000
0.373
0.374
-1.000
0.581
0.522
0.816
0.635
-1.000
-1.000
-1.000
-1.000
0.543
-1.000
-1.000
0.408
0.546
-1.000
-1.000
-1.000
-1.000
-1.000
-1.000
0.451
0.338
0.632
0.481
-1.000
0.432
-1.000
0.460
-1.000
0.373
-1.000
0.743
0.609
-1.000
-1.000
-1.000
-1.000
0.778
-1.000
0.355
0.364
0.444
-1.000
0.662
0.607
0.656
0.557
-1.000
-1.000
-1.000
0.610
0.910
-1.000
-1.000
-1.000
0.491
0.751
0.598
-1.000
0.866
-1.000
0.679
0.766
0.660
-1.000
-1.000
0.506
0.620
0.649
-1.000
0.565
0.434
0.566
-1.000
0.406
-1.000
-1.000
0.571
-1.000
0.538
-1.000
0.447
-1.000
0.529
-1.000
0.336
-1.000
0.442
0.587
-1.000
0.491
0.660
-1.000
-1.000
0.802
0.443
-1.000
0.459
-1.000
-1.000
0.445
-1.000
-1.000
-1.000
0.529
-1.000
-1.000
0.925
0.604
-1.000
0.771
-1.000
0.825
-1.000
0.756
0.873
0.699
-1.000
-1.000
0.538
0.716
0.422
-1.000
0.726
-1.000
-1.000
0.592
-1.000
0.460
-1.000
-1.000
-1.000
-1.000
0.481
-1.000
-1.000
0.791
-1.000
0.572
0.617
-1.000
-1.000
