# Supplementary material for: Nano-DMS-MaP allows isoform-specific RNA structure determination
Source: Nat Methods. 2023 Apr 27;20(6):849–59. doi: 10.1038/s41592-023-01862-7 (PMC10250195; doi:10.1038/s41592-023-01862-7)
Supplement: Supplementary file 5 — DMS reactivities as csv files for all experiments and isoforms. –1 represents no information at position. [file 41592_2023_1862_MOESM5_ESM.zip › reactivity_csvs/Nanopore_RT-PS_FS-mean_spliced/85mM_cell_native_mean_reactivity.csv]

-1.000
-1.000
-1.000
-1.000
-1.000
-1.000
-1.000
-1.000
-1.000
-1.000
-1.000
-1.000
-1.000
-1.000
-1.000
-1.000
-1.000
-1.000
-1.000
-1.000
-1.000
-1.000
-1.000
-1.000
-1.000
-1.000
-1.000
0.088
0.185
-1.000
-1.000
-1.000
-1.000
0.690
-1.000
0.087
-1.000
0.086
-1.000
0.086
-1.000
-1.000
-1.000
0.091
-1.000
0.163
0.163
0.093
-1.000
0.163
-1.000
-1.000
-1.000
0.201
0.168
0.153
0.135
0.442
0.178
0.254
-1.000
-1.000
0.351
-1.000
-1.000
0.992
0.477
-1.000
0.333
0.234
-1.000
0.272
0.519
0.417
-1.000
0.576
0.823
0.730
-1.000
0.811
-1.000
-1.000
-1.000
0.843
0.619
-1.000
-1.000
-1.000
0.271
-1.000
-1.000
-1.000
0.302
-1.000
0.610
0.368
0.305
0.223
-1.000
-1.000
0.246
-1.000
-1.000
-1.000
-1.000
-1.000
-1.000
-1.000
0.620
0.501
0.899
-1.000
-1.000
0.434
-1.000
-1.000
-1.000
-1.000
-1.000
-1.000
-1.000
-1.000
-1.000
0.765
0.520
-1.000
0.378
-1.000
-1.000
-1.000
-1.000
0.716
0.848
0.414
-1.000
0.187
-1.000
0.234
-1.000
0.352
-1.000
0.214
0.182
0.238
-1.000
0.343
0.375
-1.000
0.360
0.327
0.967
0.900
-1.000
-1.000
-1.000
-1.000
0.565
-1.000
-1.000
0.363
0.527
-1.000
-1.000
-1.000
-1.000
-1.000
-1.000
0.452
0.411
0.762
0.402
-1.000
0.300
-1.000
0.297
-1.000
0.262
-1.000
0.825
0.610
-1.000
-1.000
-1.000
-1.000
0.731
-1.000
0.400
0.281
0.451
-1.000
0.799
0.632
0.849
0.642
-1.000
-1.000
-1.000
0.630
0.965
-1.000
-1.000
-1.000
0.491
0.923
0.673
-1.000
0.908
-1.000
0.707
0.904
0.694
-1.000
-1.000
0.584
0.798
0.769
-1.000
0.399
0.341
0.536
-1.000
0.360
-1.000
-1.000
0.502
-1.000
0.546
-1.000
0.420
-1.000
0.504
-1.000
0.342
-1.000
0.458
0.500
-1.000
0.413
0.703
-1.000
-1.000
0.768
0.329
-1.000
0.374
-1.000
-1.000
0.317
-1.000
-1.000
-1.000
0.424
-1.000
-1.000
0.963
0.683
-1.000
0.715
-1.000
0.774
-1.000
0.697
0.971
0.709
-1.000
-1.000
0.432
0.701
0.456
-1.000
0.739
-1.000
-1.000
0.473
-1.000
0.440
-1.000
-1.000
-1.000
-1.000
0.381
-1.000
-1.000
0.745
-1.000
0.574
0.621
-1.000
-1.000
