# Supplementary material for: Nano-DMS-MaP allows isoform-specific RNA structure determination
Source: Nat Methods. 2023 Apr 27;20(6):849–59. doi: 10.1038/s41592-023-01862-7 (PMC10250195; doi:10.1038/s41592-023-01862-7)
Supplement: Supplementary file 5 — DMS reactivities as csv files for all experiments and isoforms. –1 represents no information at position. [file 41592_2023_1862_MOESM5_ESM.zip › reactivity_csvs/Nanopore_RT-PS_FS-mean_spliced/34mM_cell_native_mean_reactivity.csv]

-1.000
-1.000
-1.000
-1.000
-1.000
-1.000
-1.000
-1.000
-1.000
-1.000
-1.000
-1.000
-1.000
-1.000
-1.000
-1.000
-1.000
-1.000
-1.000
-1.000
-1.000
-1.000
-1.000
-1.000
-1.000
-1.000
-1.000
0.177
0.210
-1.000
-1.000
-1.000
-1.000
0.641
-1.000
0.197
-1.000
0.173
-1.000
0.178
-1.000
-1.000
-1.000
0.195
-1.000
0.257
0.250
0.201
-1.000
0.252
-1.000
-1.000
-1.000
0.278
0.279
0.330
0.272
0.570
0.261
0.385
-1.000
-1.000
0.540
-1.000
-1.000
0.935
0.555
-1.000
0.554
0.358
-1.000
0.430
0.614
0.449
-1.000
0.551
0.773
0.755
-1.000
0.883
-1.000
-1.000
-1.000
0.869
0.580
-1.000
-1.000
-1.000
0.388
-1.000
-1.000
-1.000
0.512
-1.000
0.618
0.367
0.368
0.340
-1.000
-1.000
0.374
-1.000
-1.000
-1.000
-1.000
-1.000
-1.000
-1.000
0.767
0.608
0.862
-1.000
-1.000
0.442
-1.000
-1.000
-1.000
-1.000
-1.000
-1.000
-1.000
-1.000
-1.000
0.770
0.586
-1.000
0.435
-1.000
-1.000
-1.000
-1.000
0.705
0.838
0.536
-1.000
0.276
-1.000
0.361
-1.000
0.427
-1.000
0.345
0.280
0.380
-1.000
0.417
0.469
-1.000
0.551
0.480
0.949
0.813
-1.000
-1.000
-1.000
-1.000
0.604
-1.000
-1.000
0.447
0.594
-1.000
-1.000
-1.000
-1.000
-1.000
-1.000
0.465
0.395
0.722
0.491
-1.000
0.420
-1.000
0.417
-1.000
0.339
-1.000
0.802
0.637
-1.000
-1.000
-1.000
-1.000
0.785
-1.000
0.458
0.334
0.464
-1.000
0.806
0.650
0.787
0.621
-1.000
-1.000
-1.000
0.688
0.981
-1.000
-1.000
-1.000
0.494
0.885
0.722
-1.000
0.904
-1.000
0.722
0.894
0.676
-1.000
-1.000
0.606
0.780
0.752
-1.000
0.547
0.431
0.561
-1.000
0.448
-1.000
-1.000
0.567
-1.000
0.595
-1.000
0.509
-1.000
0.524
-1.000
0.401
-1.000
0.502
0.593
-1.000
0.489
0.684
-1.000
-1.000
0.782
0.434
-1.000
0.466
-1.000
-1.000
0.403
-1.000
-1.000
-1.000
0.479
-1.000
-1.000
0.982
0.714
-1.000
0.815
-1.000
0.887
-1.000
0.769
0.983
0.775
-1.000
-1.000
0.501
0.738
0.494
-1.000
0.760
-1.000
-1.000
0.564
-1.000
0.515
-1.000
-1.000
-1.000
-1.000
0.461
-1.000
-1.000
0.798
-1.000
0.578
0.676
-1.000
-1.000
