# Supplementary material for: Nano-DMS-MaP allows isoform-specific RNA structure determination
Source: Nat Methods. 2023 Apr 27;20(6):849–59. doi: 10.1038/s41592-023-01862-7 (PMC10250195; doi:10.1038/s41592-023-01862-7)
Supplement: Supplementary file 5 — DMS reactivities as csv files for all experiments and isoforms. –1 represents no information at position. [file 41592_2023_1862_MOESM5_ESM.zip › reactivity_csvs/Nanopore_RT-PS_FS-mean_spliced/85mM_cell_native_std_reactivity.csv]

0.000
0.000
0.000
0.000
0.000
0.000
0.000
0.000
0.000
0.000
0.000
0.000
0.000
0.000
0.000
0.000
0.000
0.000
0.000
0.000
0.000
0.000
0.000
0.000
0.000
0.000
0.000
0.024
0.043
0.000
0.000
0.000
0.000
0.059
0.000
0.022
0.000
0.023
0.000
0.022
0.000
0.000
0.000
0.022
0.000
0.043
0.043
0.021
0.000
0.043
0.000
0.000
0.000
0.025
0.041
0.050
0.028
0.133
0.048
0.074
0.000
0.000
0.088
0.000
0.000
0.016
0.052
0.000
0.106
0.059
0.000
0.070
0.070
0.055
0.000
0.031
0.042
0.047
0.000
0.074
0.000
0.000
0.000
0.070
0.057
0.000
0.000
0.000
0.081
0.000
0.000
0.000
0.095
0.000
0.066
0.038
0.064
0.054
0.000
0.000
0.070
0.000
0.000
0.000
0.000
0.000
0.000
0.000
0.073
0.062
0.101
0.000
0.000
0.072
0.000
0.000
0.000
0.000
0.000
0.000
0.000
0.000
0.000
0.072
0.080
0.000
0.061
0.000
0.000
0.000
0.000
0.044
0.065
0.099
0.000
0.062
0.000
0.072
0.000
0.072
0.000
0.074
0.075
0.088
0.000
0.077
0.046
0.000
0.094
0.112
0.066
0.104
0.000
0.000
0.000
0.000
0.042
0.000
0.000
0.081
0.056
0.000
0.000
0.000
0.000
0.000
0.000
0.050
0.026
0.050
0.060
0.000
0.089
0.000
0.076
0.000
0.063
0.000
0.067
0.058
0.000
0.000
0.000
0.000
0.080
0.000
0.120
0.058
0.107
0.000
0.047
0.050
0.065
0.053
0.000
0.000
0.000
0.040
0.068
0.000
0.000
0.000
0.058
0.073
0.076
0.000
0.126
0.000
0.053
0.056
0.065
0.000
0.000
0.045
0.064
0.056
0.000
0.099
0.097
0.103
0.000
0.126
0.000
0.000
0.115
0.000
0.082
0.000
0.093
0.000
0.086
0.000
0.074
0.000
0.053
0.088
0.000
0.103
0.093
0.000
0.000
0.058
0.085
0.000
0.098
0.000
0.000
0.102
0.000
0.000
0.000
0.082
0.000
0.000
0.035
0.074
0.000
0.097
0.000
0.094
0.000
0.103
0.057
0.120
0.000
0.000
0.096
0.165
0.087
0.000
0.099
0.000
0.000
0.095
0.000
0.133
0.000
0.000
0.000
0.000
0.134
0.000
0.000
0.233
0.000
0.154
0.164
0.000
0.000
