# Supplementary material for: Nano-DMS-MaP allows isoform-specific RNA structure determination
Source: Nat Methods. 2023 Apr 27;20(6):849–59. doi: 10.1038/s41592-023-01862-7 (PMC10250195; doi:10.1038/s41592-023-01862-7)
Supplement: Supplementary file 5 — DMS reactivities as csv files for all experiments and isoforms. –1 represents no information at position. [file 41592_2023_1862_MOESM5_ESM.zip › reactivity_csvs/Nanopore_RT-PS_FS-mean_spliced/57mM_cell_deprot_mean_reactivity.csv]

-1.000
-1.000
-1.000
-1.000
-1.000
-1.000
-1.000
-1.000
-1.000
-1.000
-1.000
-1.000
-1.000
-1.000
-1.000
-1.000
-1.000
-1.000
-1.000
-1.000
-1.000
-1.000
-1.000
-1.000
-1.000
-1.000
-1.000
0.017
0.051
-1.000
-1.000
-1.000
-1.000
0.677
-1.000
0.018
-1.000
0.034
-1.000
0.013
-1.000
-1.000
-1.000
0.029
-1.000
0.080
0.074
0.019
-1.000
0.077
-1.000
-1.000
-1.000
0.142
0.078
0.041
0.048
0.261
0.093
0.145
-1.000
-1.000
0.189
-1.000
-1.000
0.883
0.369
-1.000
0.038
0.033
-1.000
0.059
0.435
0.335
-1.000
0.665
0.683
0.605
-1.000
0.758
-1.000
-1.000
-1.000
0.980
0.833
-1.000
-1.000
-1.000
0.120
-1.000
-1.000
-1.000
0.018
-1.000
0.532
0.324
0.185
0.112
-1.000
-1.000
0.086
-1.000
-1.000
-1.000
-1.000
-1.000
-1.000
-1.000
0.191
0.179
0.256
-1.000
-1.000
0.253
-1.000
-1.000
-1.000
-1.000
-1.000
-1.000
-1.000
-1.000
-1.000
0.591
0.168
-1.000
0.105
-1.000
-1.000
-1.000
-1.000
0.651
0.859
0.228
-1.000
0.097
-1.000
0.119
-1.000
0.221
-1.000
0.068
0.018
0.031
-1.000
0.190
0.380
-1.000
0.191
0.112
0.985
0.995
-1.000
-1.000
-1.000
-1.000
0.452
-1.000
-1.000
0.074
0.531
-1.000
-1.000
-1.000
-1.000
-1.000
-1.000
0.441
0.403
0.650
0.497
-1.000
0.047
-1.000
0.024
-1.000
0.100
-1.000
0.627
0.396
-1.000
-1.000
-1.000
-1.000
0.620
-1.000
0.154
0.169
0.245
-1.000
0.653
0.468
0.809
0.417
-1.000
-1.000
-1.000
0.480
0.523
-1.000
-1.000
-1.000
0.469
0.979
0.651
-1.000
0.649
-1.000
0.631
0.844
0.621
-1.000
-1.000
0.575
0.763
0.794
-1.000
0.109
0.158
0.536
-1.000
0.141
-1.000
-1.000
0.261
-1.000
0.413
-1.000
0.221
-1.000
0.556
-1.000
0.140
-1.000
0.405
0.368
-1.000
0.217
0.623
-1.000
-1.000
0.656
0.213
-1.000
0.231
-1.000
-1.000
0.145
-1.000
-1.000
-1.000
0.407
-1.000
-1.000
0.809
0.588
-1.000
0.645
-1.000
0.686
-1.000
0.454
0.722
0.567
-1.000
-1.000
0.195
0.722
0.458
-1.000
0.838
-1.000
-1.000
0.555
-1.000
0.384
-1.000
-1.000
-1.000
-1.000
0.088
-1.000
-1.000
0.674
-1.000
0.559
0.402
-1.000
-1.000
