# Supplementary material for: Nano-DMS-MaP allows isoform-specific RNA structure determination
Source: Nat Methods. 2023 Apr 27;20(6):849–59. doi: 10.1038/s41592-023-01862-7 (PMC10250195; doi:10.1038/s41592-023-01862-7)
Supplement: Supplementary file 5 — DMS reactivities as csv files for all experiments and isoforms. –1 represents no information at position. [file 41592_2023_1862_MOESM5_ESM.zip › reactivity_csvs/Nanopore_IVT/Nanopore_IVT_HCV_IRES_mean_57mM_AC.csv]

-1.000000
-1.000000
-1.000000
-1.000000
-1.000000
-1.000000
-1.000000
-1.000000
-1.000000
-1.000000
-1.000000
-1.000000
-1.000000
-1.000000
-1.000000
-1.000000
-1.000000
-1.000000
-1.000000
-1.000000
-1.000000
-1.000000
0.146000
0.425500
0.202000
0.609500
-1.000000
0.286500
0.206500
0.514500
0.964000
0.784000
0.547000
-1.000000
0.389000
-1.000000
0.676000
-1.000000
0.898500
0.553500
0.795000
-1.000000
0.587500
0.822000
0.300500
0.143000
-1.000000
-1.000000
-1.000000
-1.000000
0.383500
-1.000000
-1.000000
0.644500
0.385000
0.486500
-1.000000
0.936000
0.200500
-1.000000
-1.000000
-1.000000
0.177000
-1.000000
-1.000000
0.203500
0.273500
0.301500
-1.000000
0.137000
0.251000
-1.000000
0.622500
1.000000
1.000000
-1.000000
0.130500
-1.000000
-1.000000
0.158000
-1.000000
0.639000
-1.000000
1.000000
1.000000
0.451000
-1.000000
-1.000000
-1.000000
0.115000
-1.000000
-1.000000
-1.000000
0.359000
-1.000000
-1.000000
0.363500
-1.000000
-1.000000
0.146000
-1.000000
-1.000000
-1.000000
-1.000000
0.387000
-1.000000
-1.000000
-1.000000
0.171000
0.250500
-1.000000
0.132500
0.136500
-1.000000
0.200500
0.177500
0.295000
-1.000000
-1.000000
0.556500
0.229500
0.566500
0.312500
0.538500
0.753500
0.463000
0.798000
-1.000000
0.380000
0.179000
0.172000
-1.000000
-1.000000
-1.000000
0.289000
-1.000000
1.000000
-1.000000
0.272000
0.159000
0.384000
-1.000000
0.224500
-1.000000
-1.000000
-1.000000
-1.000000
-1.000000
0.149500
-1.000000
-1.000000
0.248500
-1.000000
-1.000000
0.476000
0.314000
0.435000
0.200000
-1.000000
-1.000000
-1.000000
-1.000000
0.447000
-1.000000
-1.000000
0.238500
0.150500
0.184500
0.089000
0.092500
-1.000000
-1.000000
0.207500
0.146000
-1.000000
-1.000000
-1.000000
0.227000
0.155000
0.154000
-1.000000
-1.000000
0.543500
0.880000
-1.000000
0.368500
0.627500
0.070000
-1.000000
-1.000000
-1.000000
-1.000000
0.166000
0.180000
-1.000000
-1.000000
-1.000000
1.000000
-1.000000
-1.000000
-1.000000
-1.000000
0.341000
-1.000000
0.861500
0.762500
0.471500
-1.000000
0.281000
0.024500
0.218500
-1.000000
1.000000
-1.000000
0.340000
0.837000
0.432000
-1.000000
-1.000000
0.119000
0.153000
-1.000000
-1.000000
-1.000000
0.316000
-1.000000
0.285000
-1.000000
-1.000000
-1.000000
-1.000000
-1.000000
-1.000000
0.230500
-1.000000
-1.000000
-1.000000
0.102500
0.051000
0.131000
0.100000
0.052000
-1.000000
0.225500
-1.000000
0.344500
-1.000000
0.334500
0.276000
-1.000000
-1.000000
0.257000
-1.000000
0.243000
-1.000000
0.259000
0.163000
-1.000000
0.491500
-1.000000
-1.000000
0.378500
-1.000000
-1.000000
-1.000000
-1.000000
-1.000000
-1.000000
-1.000000
-1.000000
-1.000000
0.253000
-1.000000
0.339500
-1.000000
0.544000
0.986500
0.961000
-1.000000
-1.000000
0.094000
0.060500
-1.000000
-1.000000
-1.000000
-1.000000
-1.000000
-1.000000
-1.000000
0.336000
0.470000
-1.000000
-1.000000
0.204000
0.180000
-1.000000
-1.000000
0.617000
-1.000000
0.589500
-1.000000
-1.000000
-1.000000
-1.000000
-1.000000
0.222000
-1.000000
-1.000000
-1.000000
0.290000
-1.000000
0.301500
-1.000000
-1.000000
-1.000000
0.168500
0.039000
0.068000
0.156000
-1.000000
-1.000000
-1.000000
0.289500
-1.000000
-1.000000
-1.000000
0.178000
-1.000000
0.165000
-1.000000
-1.000000
0.570500
-1.000000
0.249500
0.223000
0.236500
-1.000000
-1.000000
-1.000000
0.601500
0.373000
0.539500
0.312500
0.168000
0.271000
-1.000000
-1.000000
0.730500
0.644500
-1.000000
-1.000000
-1.000000
-1.000000
-1.000000
-1.000000
-1.000000
-1.000000
-1.000000
-1.000000
-1.000000
-1.000000
-1.000000
-1.000000
-1.000000
-1.000000
-1.000000
-1.000000
-1.000000
-1.000000
-1.000000
