# Supplementary material for: Nano-DMS-MaP allows isoform-specific RNA structure determination
Source: Nat Methods. 2023 Apr 27;20(6):849–59. doi: 10.1038/s41592-023-01862-7 (PMC10250195; doi:10.1038/s41592-023-01862-7)
Supplement: Supplementary file 5 — DMS reactivities as csv files for all experiments and isoforms. –1 represents no information at position. [file 41592_2023_1862_MOESM5_ESM.zip › reactivity_csvs/Nanopore_IVT/Nanopore_IVT_V_chol_gly_riboswitch_mean_57mM_AC.csv]

-1.000000
-1.000000
-1.000000
-1.000000
-1.000000
-1.000000
-1.000000
-1.000000
-1.000000
-1.000000
-1.000000
-1.000000
-1.000000
-1.000000
-1.000000
-1.000000
-1.000000
-1.000000
-1.000000
-1.000000
0.495500
-1.000000
0.497000
-1.000000
-1.000000
-1.000000
-1.000000
-1.000000
-1.000000
-1.000000
-1.000000
-1.000000
0.790000
0.565500
0.267500
0.241500
0.336000
-1.000000
0.446000
-1.000000
-1.000000
-1.000000
-1.000000
0.741000
0.687000
1.000000
0.452000
-1.000000
0.153000
-1.000000
-1.000000
0.681500
-1.000000
0.311500
0.338000
0.435000
0.437000
0.297000
-1.000000
0.335500
0.405500
0.322500
0.160000
0.360500
-1.000000
0.177000
0.140500
-1.000000
0.679000
0.624500
-1.000000
0.575500
0.522500
-1.000000
-1.000000
0.347500
0.628000
0.623000
-1.000000
0.359000
-1.000000
-1.000000
-1.000000
0.316500
0.802500
-1.000000
-1.000000
-1.000000
-1.000000
0.356500
0.756000
-1.000000
-1.000000
0.282000
-1.000000
-1.000000
0.292000
-1.000000
-1.000000
1.000000
-1.000000
0.122500
0.183000
0.384000
-1.000000
0.936000
-1.000000
0.869500
-1.000000
-1.000000
-1.000000
-1.000000
0.249500
0.428000
0.718500
1.000000
-1.000000
0.511500
0.242500
-1.000000
0.313000
0.255000
-1.000000
0.161500
-1.000000
0.551000
-1.000000
-1.000000
0.652000
0.295000
-1.000000
-1.000000
-1.000000
0.277500
-1.000000
-1.000000
-1.000000
-1.000000
-1.000000
0.700500
-1.000000
-1.000000
0.719000
0.925500
0.195500
0.170500
-1.000000
0.223500
-1.000000
-1.000000
-1.000000
0.499000
-1.000000
0.475500
-1.000000
0.705500
0.420500
0.174000
0.153000
-1.000000
-1.000000
-1.000000
-1.000000
0.976500
0.626000
-1.000000
0.131000
-1.000000
-1.000000
-1.000000
0.300000
-1.000000
0.159500
0.124500
-1.000000
0.667000
0.694000
-1.000000
-1.000000
0.328000
-1.000000
0.334000
0.517000
1.000000
-1.000000
0.081000
-1.000000
0.082500
-1.000000
-1.000000
0.121000
-1.000000
1.000000
0.878500
-1.000000
0.527000
-1.000000
-1.000000
0.108500
0.271500
-1.000000
0.246000
-1.000000
-1.000000
-1.000000
0.316000
0.784500
0.611500
0.109000
-1.000000
0.161500
-1.000000
0.285000
1.000000
-1.000000
-1.000000
0.175000
0.562500
0.301000
0.464500
0.480500
-1.000000
-1.000000
0.834500
0.192000
0.502000
-1.000000
0.498000
-1.000000
-1.000000
0.592500
0.350000
-1.000000
-1.000000
0.453000
-1.000000
-1.000000
-1.000000
-1.000000
-1.000000
-1.000000
-1.000000
-1.000000
-1.000000
-1.000000
-1.000000
-1.000000
-1.000000
-1.000000
-1.000000
-1.000000
-1.000000
-1.000000
-1.000000
-1.000000
-1.000000
