# Supplementary material for: Nano-DMS-MaP allows isoform-specific RNA structure determination
Source: Nat Methods. 2023 Apr 27;20(6):849–59. doi: 10.1038/s41592-023-01862-7 (PMC10250195; doi:10.1038/s41592-023-01862-7)
Supplement: Supplementary file 5 — DMS reactivities as csv files for all experiments and isoforms. –1 represents no information at position. [file 41592_2023_1862_MOESM5_ESM.zip › reactivity_csvs/Nanopore_IVT/Nanopore_IVT_bact_RNaseP_typeA_panel_rep2_IVT_native_57mM_AC.csv]

-1.000000
-1.000000
-1.000000
-1.000000
-1.000000
-1.000000
-1.000000
-1.000000
-1.000000
-1.000000
-1.000000
-1.000000
-1.000000
-1.000000
-1.000000
-1.000000
-1.000000
-1.000000
-1.000000
0.437000
-1.000000
-1.000000
-1.000000
-1.000000
-1.000000
0.107000
-1.000000
0.046000
0.439000
1.000000
0.782000
1.000000
1.000000
-1.000000
-1.000000
0.186000
-1.000000
0.154000
-1.000000
-1.000000
0.171000
0.062000
0.077000
-1.000000
0.321000
-1.000000
-1.000000
0.518000
0.401000
0.408000
-1.000000
-1.000000
0.076000
0.108000
-1.000000
-1.000000
0.305000
0.076000
-1.000000
0.139000
-1.000000
-1.000000
-1.000000
0.582000
-1.000000
0.572000
-1.000000
-1.000000
-1.000000
-1.000000
-1.000000
-1.000000
0.572000
0.340000
-1.000000
-1.000000
-1.000000
-1.000000
0.480000
0.495000
1.000000
-1.000000
0.170000
0.062000
0.015000
-1.000000
-1.000000
-1.000000
0.377000
-1.000000
-1.000000
-1.000000
-1.000000
-1.000000
-1.000000
1.000000
0.185000
0.139000
0.061000
-1.000000
0.340000
-1.000000
-1.000000
0.618000
0.881000
1.000000
-1.000000
-1.000000
-1.000000
0.170000
0.433000
0.501000
-1.000000
0.513000
-1.000000
0.432000
-1.000000
0.540000
0.410000
-1.000000
0.619000
0.475000
-1.000000
0.489000
0.459000
0.214000
-1.000000
0.229000
0.015000
0.107000
-1.000000
-1.000000
-1.000000
-1.000000
1.000000
-1.000000
-1.000000
-1.000000
0.459000
0.647000
0.547000
-1.000000
-1.000000
-1.000000
-1.000000
-1.000000
-1.000000
0.541000
0.433000
0.798000
-1.000000
-1.000000
-1.000000
-1.000000
-1.000000
-1.000000
-1.000000
-1.000000
0.585000
0.448000
-1.000000
0.910000
-1.000000
0.200000
0.077000
0.169000
0.274000
0.184000
0.292000
0.267000
-1.000000
0.215000
-1.000000
-1.000000
0.369000
-1.000000
-1.000000
-1.000000
-1.000000
1.000000
0.945000
0.786000
0.092000
0.046000
0.031000
-1.000000
-1.000000
0.108000
-1.000000
-1.000000
0.277000
-1.000000
-1.000000
-1.000000
-1.000000
0.554000
0.737000
0.586000
0.785000
0.077000
0.092000
0.123000
0.216000
0.419000
0.262000
0.200000
-1.000000
-1.000000
-1.000000
0.571000
-1.000000
1.000000
1.000000
0.781000
-1.000000
-1.000000
0.123000
0.077000
0.217000
0.195000
-1.000000
0.369000
0.448000
-1.000000
-1.000000
-1.000000
-1.000000
-1.000000
-1.000000
-1.000000
-1.000000
-1.000000
-1.000000
-1.000000
0.586000
-1.000000
0.262000
-1.000000
0.231000
0.139000
0.062000
0.046000
0.170000
-1.000000
0.350000
-1.000000
-1.000000
0.057000
0.015000
0.015000
0.063000
0.079000
-1.000000
-1.000000
-1.000000
-1.000000
-1.000000
-1.000000
-1.000000
0.030000
0.015000
-1.000000
0.769000
-1.000000
-1.000000
-1.000000
0.166000
-1.000000
-1.000000
-1.000000
-1.000000
-1.000000
-1.000000
0.224000
-1.000000
-1.000000
-1.000000
0.922000
0.710000
0.257000
-1.000000
0.032000
0.166000
0.048000
0.166000
0.032000
0.015000
0.097000
0.032000
0.166000
-1.000000
0.735000
-1.000000
-1.000000
-1.000000
0.568000
-1.000000
-1.000000
0.637000
0.176000
0.145000
-1.000000
0.161000
0.112000
0.193000
0.380000
0.353000
-1.000000
0.935000
0.339000
0.380000
-1.000000
0.418000
0.312000
-1.000000
0.210000
0.210000
-1.000000
-1.000000
0.615000
-1.000000
-1.000000
0.388000
-1.000000
-1.000000
0.210000
-1.000000
0.027000
0.080000
-1.000000
0.113000
-1.000000
0.031000
0.113000
0.437000
-1.000000
-1.000000
-1.000000
0.503000
-1.000000
-1.000000
0.411000
-1.000000
-1.000000
-1.000000
-1.000000
-1.000000
-1.000000
-1.000000
-1.000000
-1.000000
-1.000000
-1.000000
-1.000000
-1.000000
-1.000000
-1.000000
-1.000000
-1.000000
-1.000000
-1.000000
-1.000000
-1.000000
