# Supplementary material for: Nano-DMS-MaP allows isoform-specific RNA structure determination
Source: Nat Methods. 2023 Apr 27;20(6):849–59. doi: 10.1038/s41592-023-01862-7 (PMC10250195; doi:10.1038/s41592-023-01862-7)
Supplement: Supplementary file 5 — DMS reactivities as csv files for all experiments and isoforms. –1 represents no information at position. [file 41592_2023_1862_MOESM5_ESM.zip › reactivity_csvs/Nanopore_IVT/Nanopore_IVT_hc16_panel_rep2_IVT_native_57mM_AC.csv]

-1.000000
-1.000000
-1.000000
-1.000000
-1.000000
-1.000000
-1.000000
-1.000000
-1.000000
-1.000000
-1.000000
-1.000000
-1.000000
-1.000000
-1.000000
-1.000000
-1.000000
-1.000000
-1.000000
-1.000000
-1.000000
-1.000000
-1.000000
-1.000000
0.177000
-1.000000
-1.000000
0.472000
0.387000
-1.000000
0.648000
-1.000000
0.413000
0.729000
0.606000
-1.000000
0.464000
-1.000000
-1.000000
0.569000
0.594000
0.454000
-1.000000
0.249000
0.201000
-1.000000
-1.000000
0.075000
0.176000
0.247000
0.663000
0.396000
-1.000000
-1.000000
-1.000000
0.159000
-1.000000
-1.000000
-1.000000
0.201000
0.436000
0.499000
-1.000000
-1.000000
-1.000000
-1.000000
0.331000
0.841000
0.382000
0.302000
0.269000
0.309000
-1.000000
0.118000
0.173000
-1.000000
-1.000000
-1.000000
0.326000
0.245000
-1.000000
-1.000000
0.368000
0.159000
0.091000
0.659000
0.653000
-1.000000
-1.000000
0.125000
-1.000000
0.973000
0.509000
-1.000000
-1.000000
-1.000000
0.595000
0.614000
0.631000
0.439000
-1.000000
-1.000000
0.559000
0.490000
-1.000000
0.253000
-1.000000
-1.000000
-1.000000
0.217000
0.141000
-1.000000
0.674000
-1.000000
1.000000
0.480000
0.636000
0.513000
-1.000000
-1.000000
-1.000000
-1.000000
0.613000
-1.000000
-1.000000
-1.000000
-1.000000
0.670000
0.561000
-1.000000
0.481000
0.575000
-1.000000
0.175000
-1.000000
-1.000000
0.259000
0.350000
-1.000000
-1.000000
0.518000
0.166000
0.287000
-1.000000
-1.000000
-1.000000
-1.000000
0.198000
0.192000
-1.000000
0.340000
0.464000
0.234000
0.115000
0.424000
0.434000
-1.000000
0.217000
0.435000
-1.000000
-1.000000
0.369000
0.497000
1.000000
-1.000000
-1.000000
0.118000
0.058000
-1.000000
0.629000
0.852000
-1.000000
-1.000000
0.117000
0.177000
0.177000
0.007000
0.183000
-1.000000
0.167000
0.392000
-1.000000
-1.000000
-1.000000
-1.000000
0.057000
-1.000000
-1.000000
-1.000000
-1.000000
-1.000000
0.177000
-1.000000
1.000000
-1.000000
-1.000000
-1.000000
0.245000
-1.000000
-1.000000
0.886000
0.621000
-1.000000
-1.000000
-1.000000
0.476000
-1.000000
0.340000
-1.000000
0.108000
0.190000
0.377000
0.350000
0.401000
0.032000
-1.000000
0.831000
-1.000000
-1.000000
0.543000
-1.000000
0.710000
0.557000
-1.000000
-1.000000
0.450000
-1.000000
-1.000000
-1.000000
-1.000000
0.456000
0.283000
-1.000000
-1.000000
0.683000
0.506000
-1.000000
-1.000000
-1.000000
0.007000
0.007000
-1.000000
-1.000000
0.047000
-1.000000
-1.000000
-1.000000
-1.000000
0.237000
-1.000000
-1.000000
0.075000
0.177000
0.007000
-1.000000
-1.000000
1.000000
-1.000000
-1.000000
-1.000000
-1.000000
0.015000
0.007000
-1.000000
0.024000
-1.000000
-1.000000
0.405000
-1.000000
0.562000
0.567000
0.786000
0.719000
0.745000
0.751000
-1.000000
-1.000000
-1.000000
0.568000
0.746000
0.619000
-1.000000
0.814000
1.000000
-1.000000
-1.000000
-1.000000
-1.000000
-1.000000
-1.000000
0.561000
-1.000000
0.238000
0.454000
0.469000
0.087000
-1.000000
-1.000000
0.143000
-1.000000
0.177000
-1.000000
-1.000000
-1.000000
1.000000
1.000000
0.831000
-1.000000
0.875000
1.000000
0.825000
0.958000
-1.000000
-1.000000
0.201000
-1.000000
0.209000
-1.000000
0.099000
-1.000000
-1.000000
-1.000000
1.000000
0.297000
0.260000
-1.000000
-1.000000
0.144000
0.542000
-1.000000
-1.000000
0.729000
-1.000000
-1.000000
0.576000
0.511000
0.332000
-1.000000
0.259000
-1.000000
-1.000000
0.324000
-1.000000
-1.000000
-1.000000
-1.000000
-1.000000
-1.000000
-1.000000
-1.000000
-1.000000
-1.000000
-1.000000
-1.000000
-1.000000
-1.000000
-1.000000
-1.000000
-1.000000
-1.000000
-1.000000
-1.000000
-1.000000
