# Supplementary material for: Nano-DMS-MaP allows isoform-specific RNA structure determination
Source: Nat Methods. 2023 Apr 27;20(6):849–59. doi: 10.1038/s41592-023-01862-7 (PMC10250195; doi:10.1038/s41592-023-01862-7)
Supplement: Supplementary file 5 — DMS reactivities as csv files for all experiments and isoforms. –1 represents no information at position. [file 41592_2023_1862_MOESM5_ESM.zip › reactivity_csvs/Nanopore_IVT/Nanopore_IVT_HCV_IRES_panel_rep1_IVT_native_57mM_AC.csv]

-1.000000
-1.000000
-1.000000
-1.000000
-1.000000
-1.000000
-1.000000
-1.000000
-1.000000
-1.000000
-1.000000
-1.000000
-1.000000
-1.000000
-1.000000
-1.000000
-1.000000
-1.000000
-1.000000
-1.000000
-1.000000
-1.000000
0.188000
0.434000
0.271000
0.449000
-1.000000
0.327000
0.402000
0.647000
0.933000
0.833000
0.510000
-1.000000
0.353000
-1.000000
0.626000
-1.000000
0.862000
0.499000
0.858000
-1.000000
0.468000
0.644000
0.411000
0.239000
-1.000000
-1.000000
-1.000000
-1.000000
0.343000
-1.000000
-1.000000
0.686000
0.324000
0.471000
-1.000000
0.930000
0.282000
-1.000000
-1.000000
-1.000000
0.171000
-1.000000
-1.000000
0.113000
0.221000
0.222000
-1.000000
0.071000
0.249000
-1.000000
0.664000
1.000000
1.000000
-1.000000
0.250000
-1.000000
-1.000000
0.160000
-1.000000
0.721000
-1.000000
1.000000
1.000000
0.431000
-1.000000
-1.000000
-1.000000
0.193000
-1.000000
-1.000000
-1.000000
0.327000
-1.000000
-1.000000
0.351000
-1.000000
-1.000000
0.188000
-1.000000
-1.000000
-1.000000
-1.000000
0.272000
-1.000000
-1.000000
-1.000000
0.079000
0.248000
-1.000000
0.177000
0.232000
-1.000000
0.104000
0.089000
0.278000
-1.000000
-1.000000
0.472000
0.191000
0.492000
0.464000
0.548000
0.761000
0.317000
0.879000
-1.000000
0.242000
0.151000
0.161000
-1.000000
-1.000000
-1.000000
0.290000
-1.000000
1.000000
-1.000000
0.368000
0.198000
0.323000
-1.000000
0.209000
-1.000000
-1.000000
-1.000000
-1.000000
-1.000000
0.137000
-1.000000
-1.000000
0.170000
-1.000000
-1.000000
0.481000
0.406000
0.459000
0.242000
-1.000000
-1.000000
-1.000000
-1.000000
0.483000
-1.000000
-1.000000
0.199000
0.184000
0.188000
0.061000
0.058000
-1.000000
-1.000000
0.211000
0.188000
-1.000000
-1.000000
-1.000000
0.271000
0.212000
0.204000
-1.000000
-1.000000
0.545000
1.000000
-1.000000
0.361000
0.750000
0.129000
-1.000000
-1.000000
-1.000000
-1.000000
0.203000
0.038000
-1.000000
-1.000000
-1.000000
1.000000
-1.000000
-1.000000
-1.000000
-1.000000
0.392000
-1.000000
0.994000
0.721000
0.473000
-1.000000
0.184000
0.038000
0.191000
-1.000000
1.000000
-1.000000
0.440000
0.787000
0.362000
-1.000000
-1.000000
0.117000
0.038000
-1.000000
-1.000000
-1.000000
0.319000
-1.000000
0.313000
-1.000000
-1.000000
-1.000000
-1.000000
-1.000000
-1.000000
0.189000
-1.000000
-1.000000
-1.000000
0.137000
0.038000
0.230000
0.079000
0.093000
-1.000000
0.158000
-1.000000
0.327000
-1.000000
0.342000
0.263000
-1.000000
-1.000000
0.279000
-1.000000
0.254000
-1.000000
0.225000
0.279000
-1.000000
0.432000
-1.000000
-1.000000
0.408000
-1.000000
-1.000000
-1.000000
-1.000000
-1.000000
-1.000000
-1.000000
-1.000000
-1.000000
0.396000
-1.000000
0.296000
-1.000000
0.561000
0.973000
1.000000
-1.000000
-1.000000
0.093000
0.038000
-1.000000
-1.000000
-1.000000
-1.000000
-1.000000
-1.000000
-1.000000
0.369000
0.415000
-1.000000
-1.000000
0.255000
0.129000
-1.000000
-1.000000
0.574000
-1.000000
0.517000
-1.000000
-1.000000
-1.000000
-1.000000
-1.000000
0.180000
-1.000000
-1.000000
-1.000000
0.310000
-1.000000
0.385000
-1.000000
-1.000000
-1.000000
0.074000
0.038000
0.125000
0.106000
-1.000000
-1.000000
-1.000000
0.291000
-1.000000
-1.000000
-1.000000
0.145000
-1.000000
0.261000
-1.000000
-1.000000
0.598000
-1.000000
0.230000
0.174000
0.260000
-1.000000
-1.000000
-1.000000
0.643000
0.356000
0.581000
0.462000
0.096000
0.227000
-1.000000
-1.000000
0.702000
0.597000
-1.000000
-1.000000
-1.000000
-1.000000
-1.000000
-1.000000
-1.000000
-1.000000
-1.000000
-1.000000
-1.000000
-1.000000
-1.000000
-1.000000
-1.000000
-1.000000
-1.000000
-1.000000
-1.000000
-1.000000
-1.000000
