# Supplementary material for: Nano-DMS-MaP allows isoform-specific RNA structure determination
Source: Nat Methods. 2023 Apr 27;20(6):849–59. doi: 10.1038/s41592-023-01862-7 (PMC10250195; doi:10.1038/s41592-023-01862-7)
Supplement: Supplementary file 5 — DMS reactivities as csv files for all experiments and isoforms. –1 represents no information at position. [file 41592_2023_1862_MOESM5_ESM.zip › reactivity_csvs/Nanopore_IVT/Nanopore_IVT_tetrahymena_ribozyme_panel_rep2_IVT_native_57mM_AC.csv]

-1.000000
-1.000000
-1.000000
-1.000000
-1.000000
-1.000000
-1.000000
-1.000000
-1.000000
-1.000000
-1.000000
-1.000000
-1.000000
-1.000000
-1.000000
-1.000000
-1.000000
-1.000000
-1.000000
-1.000000
-1.000000
-1.000000
-1.000000
0.798000
0.959000
0.292000
0.338000
-1.000000
-1.000000
-1.000000
-1.000000
0.113000
-1.000000
0.421000
-1.000000
0.270000
-1.000000
-1.000000
0.256000
-1.000000
-1.000000
-1.000000
0.139000
0.268000
0.180000
0.290000
0.253000
0.440000
0.645000
-1.000000
0.796000
-1.000000
0.855000
-1.000000
-1.000000
-1.000000
0.622000
0.259000
-1.000000
0.665000
-1.000000
-1.000000
-1.000000
-1.000000
-1.000000
0.189000
0.267000
0.377000
0.327000
-1.000000
-1.000000
0.294000
1.000000
0.319000
-1.000000
0.238000
0.250000
0.023000
-1.000000
-1.000000
0.870000
0.248000
0.368000
0.278000
-1.000000
-1.000000
-1.000000
0.293000
-1.000000
-1.000000
-1.000000
0.208000
0.682000
0.604000
-1.000000
-1.000000
-1.000000
-1.000000
-1.000000
0.467000
0.564000
0.227000
0.455000
0.446000
-1.000000
0.374000
0.209000
-1.000000
-1.000000
-1.000000
0.454000
0.336000
-1.000000
-1.000000
0.318000
0.292000
0.331000
0.798000
0.729000
-1.000000
-1.000000
0.165000
-1.000000
0.170000
0.149000
-1.000000
-1.000000
-1.000000
-1.000000
0.226000
0.275000
0.238000
0.375000
-1.000000
-1.000000
-1.000000
-1.000000
0.236000
-1.000000
0.167000
-1.000000
-1.000000
-1.000000
0.204000
0.290000
-1.000000
-1.000000
-1.000000
0.905000
0.412000
0.255000
1.000000
-1.000000
-1.000000
-1.000000
-1.000000
0.451000
-1.000000
-1.000000
-1.000000
-1.000000
0.472000
0.187000
-1.000000
0.305000
0.362000
-1.000000
0.169000
-1.000000
-1.000000
0.412000
0.614000
-1.000000
-1.000000
0.157000
0.616000
1.000000
-1.000000
-1.000000
-1.000000
-1.000000
0.246000
0.373000
-1.000000
0.353000
1.000000
0.288000
0.131000
0.344000
0.421000
-1.000000
0.491000
0.226000
-1.000000
0.023000
0.573000
0.325000
0.814000
-1.000000
-1.000000
0.166000
0.410000
-1.000000
0.139000
0.473000
-1.000000
-1.000000
0.128000
0.139000
0.113000
0.206000
0.138000
-1.000000
0.666000
-1.000000
1.000000
-1.000000
-1.000000
0.045000
-1.000000
-1.000000
-1.000000
-1.000000
-1.000000
0.113000
-1.000000
0.226000
-1.000000
-1.000000
-1.000000
0.186000
-1.000000
-1.000000
1.000000
0.274000
-1.000000
-1.000000
-1.000000
0.900000
0.207000
1.000000
0.685000
-1.000000
0.187000
0.459000
-1.000000
0.159000
1.000000
0.440000
-1.000000
-1.000000
-1.000000
0.023000
-1.000000
-1.000000
-1.000000
0.460000
-1.000000
-1.000000
-1.000000
-1.000000
0.179000
0.244000
-1.000000
0.304000
-1.000000
-1.000000
-1.000000
0.763000
-1.000000
-1.000000
0.252000
-1.000000
-1.000000
0.330000
-1.000000
0.408000
0.113000
-1.000000
0.547000
0.420000
-1.000000
0.412000
-1.000000
0.236000
-1.000000
0.275000
-1.000000
-1.000000
0.458000
-1.000000
-1.000000
0.745000
0.247000
0.247000
-1.000000
0.204000
-1.000000
0.023000
0.291000
-1.000000
-1.000000
0.423000
0.227000
-1.000000
-1.000000
-1.000000
-1.000000
0.197000
-1.000000
0.579000
-1.000000
0.228000
-1.000000
0.289000
-1.000000
-1.000000
0.316000
-1.000000
-1.000000
1.000000
0.236000
-1.000000
-1.000000
-1.000000
0.335000
-1.000000
-1.000000
1.000000
0.395000
0.414000
0.331000
0.217000
0.452000
-1.000000
-1.000000
-1.000000
0.681000
-1.000000
0.333000
0.095000
-1.000000
0.290000
-1.000000
-1.000000
-1.000000
-1.000000
0.113000
0.237000
0.258000
-1.000000
0.138000
0.113000
-1.000000
-1.000000
-1.000000
-1.000000
-1.000000
0.120000
-1.000000
-1.000000
0.582000
-1.000000
0.664000
0.693000
0.831000
-1.000000
-1.000000
0.151000
-1.000000
0.199000
-1.000000
-1.000000
-1.000000
0.159000
-1.000000
-1.000000
0.139000
-1.000000
-1.000000
-1.000000
-1.000000
-1.000000
-1.000000
-1.000000
0.874000
-1.000000
-1.000000
0.448000
-1.000000
-1.000000
0.434000
-1.000000
-1.000000
-1.000000
-1.000000
-1.000000
-1.000000
-1.000000
-1.000000
-1.000000
-1.000000
-1.000000
-1.000000
-1.000000
-1.000000
-1.000000
-1.000000
-1.000000
-1.000000
-1.000000
-1.000000
-1.000000
