# Supplementary material for: Nano-DMS-MaP allows isoform-specific RNA structure determination
Source: Nat Methods. 2023 Apr 27;20(6):849–59. doi: 10.1038/s41592-023-01862-7 (PMC10250195; doi:10.1038/s41592-023-01862-7)
Supplement: Supplementary file 5 — DMS reactivities as csv files for all experiments and isoforms. –1 represents no information at position. [file 41592_2023_1862_MOESM5_ESM.zip › reactivity_csvs/Nanopore_IVT/Nanopore_IVT_V_chol_gly_riboswitch_panel_rep1_IVT_native_57mM_AC.csv]

-1.000000
-1.000000
-1.000000
-1.000000
-1.000000
-1.000000
-1.000000
-1.000000
-1.000000
-1.000000
-1.000000
-1.000000
-1.000000
-1.000000
-1.000000
-1.000000
-1.000000
-1.000000
-1.000000
-1.000000
0.481000
-1.000000
0.545000
-1.000000
-1.000000
-1.000000
-1.000000
-1.000000
-1.000000
-1.000000
-1.000000
-1.000000
0.802000
0.590000
0.316000
0.330000
0.379000
-1.000000
0.469000
-1.000000
-1.000000
-1.000000
-1.000000
0.607000
0.648000
1.000000
0.550000
-1.000000
0.206000
-1.000000
-1.000000
0.772000
-1.000000
0.333000
0.322000
0.421000
0.490000
0.346000
-1.000000
0.379000
0.472000
0.454000
0.269000
0.479000
-1.000000
0.285000
0.192000
-1.000000
0.674000
0.645000
-1.000000
0.641000
0.508000
-1.000000
-1.000000
0.343000
0.691000
0.634000
-1.000000
0.357000
-1.000000
-1.000000
-1.000000
0.382000
0.660000
-1.000000
-1.000000
-1.000000
-1.000000
0.458000
0.705000
-1.000000
-1.000000
0.376000
-1.000000
-1.000000
0.527000
-1.000000
-1.000000
1.000000
-1.000000
0.194000
0.290000
0.406000
-1.000000
0.932000
-1.000000
0.812000
-1.000000
-1.000000
-1.000000
-1.000000
0.311000
0.413000
0.695000
1.000000
-1.000000
0.667000
0.288000
-1.000000
0.438000
0.288000
-1.000000
0.142000
-1.000000
0.626000
-1.000000
-1.000000
0.634000
0.400000
-1.000000
-1.000000
-1.000000
0.288000
-1.000000
-1.000000
-1.000000
-1.000000
-1.000000
0.764000
-1.000000
-1.000000
0.798000
1.000000
0.269000
0.249000
-1.000000
0.294000
-1.000000
-1.000000
-1.000000
0.483000
-1.000000
0.614000
-1.000000
0.747000
0.505000
0.256000
0.119000
-1.000000
-1.000000
-1.000000
-1.000000
0.953000
0.692000
-1.000000
0.100000
-1.000000
-1.000000
-1.000000
0.331000
-1.000000
0.258000
0.100000
-1.000000
0.806000
0.609000
-1.000000
-1.000000
0.439000
-1.000000
0.465000
0.517000
1.000000
-1.000000
0.100000
-1.000000
0.114000
-1.000000
-1.000000
0.136000
-1.000000
1.000000
0.934000
-1.000000
0.528000
-1.000000
-1.000000
0.132000
0.355000
-1.000000
0.304000
-1.000000
-1.000000
-1.000000
0.336000
0.701000
0.728000
0.147000
-1.000000
0.214000
-1.000000
0.283000
1.000000
-1.000000
-1.000000
0.212000
0.585000
0.288000
0.524000
0.559000
-1.000000
-1.000000
0.791000
0.245000
0.531000
-1.000000
0.573000
-1.000000
-1.000000
0.636000
0.348000
-1.000000
-1.000000
0.477000
-1.000000
-1.000000
-1.000000
-1.000000
-1.000000
-1.000000
-1.000000
-1.000000
-1.000000
-1.000000
-1.000000
-1.000000
-1.000000
-1.000000
-1.000000
-1.000000
-1.000000
-1.000000
-1.000000
-1.000000
-1.000000
