# Supplementary material for: Nano-DMS-MaP allows isoform-specific RNA structure determination
Source: Nat Methods. 2023 Apr 27;20(6):849–59. doi: 10.1038/s41592-023-01862-7 (PMC10250195; doi:10.1038/s41592-023-01862-7)
Supplement: Supplementary file 5 — DMS reactivities as csv files for all experiments and isoforms. –1 represents no information at position. [file 41592_2023_1862_MOESM5_ESM.zip › reactivity_csvs/Nanopore_IVT/Nanopore_IVT_bact_RNaseP_typeA_mean_57mM_AC.csv]

-1.000000
-1.000000
-1.000000
-1.000000
-1.000000
-1.000000
-1.000000
-1.000000
-1.000000
-1.000000
-1.000000
-1.000000
-1.000000
-1.000000
-1.000000
-1.000000
-1.000000
-1.000000
-1.000000
0.494500
-1.000000
-1.000000
-1.000000
-1.000000
-1.000000
0.291000
-1.000000
0.130000
0.476500
1.000000
0.781000
1.000000
1.000000
-1.000000
-1.000000
0.262000
-1.000000
0.267500
-1.000000
-1.000000
0.118000
0.068000
0.118000
-1.000000
0.287000
-1.000000
-1.000000
0.466000
0.437500
0.401500
-1.000000
-1.000000
0.153000
0.073500
-1.000000
-1.000000
0.283500
0.098000
-1.000000
0.218500
-1.000000
-1.000000
-1.000000
0.568000
-1.000000
0.531000
-1.000000
-1.000000
-1.000000
-1.000000
-1.000000
-1.000000
0.558000
0.205500
-1.000000
-1.000000
-1.000000
-1.000000
0.498500
0.519500
1.000000
-1.000000
0.245000
0.105000
0.091500
-1.000000
-1.000000
-1.000000
0.421000
-1.000000
-1.000000
-1.000000
-1.000000
-1.000000
-1.000000
0.918000
0.170000
0.161000
0.079500
-1.000000
0.326000
-1.000000
-1.000000
0.670500
0.894000
1.000000
-1.000000
-1.000000
-1.000000
0.212000
0.436000
0.565000
-1.000000
0.534000
-1.000000
0.463000
-1.000000
0.535000
0.384500
-1.000000
0.670500
0.496000
-1.000000
0.481500
0.416500
0.337500
-1.000000
0.132500
0.138500
0.145500
-1.000000
-1.000000
-1.000000
-1.000000
0.976500
-1.000000
-1.000000
-1.000000
0.612000
0.707000
0.541500
-1.000000
-1.000000
-1.000000
-1.000000
-1.000000
-1.000000
0.537000
0.361500
0.704500
-1.000000
-1.000000
-1.000000
-1.000000
-1.000000
-1.000000
-1.000000
-1.000000
0.681500
0.492500
-1.000000
0.858000
-1.000000
0.222000
0.086000
0.225500
0.327000
0.179500
0.297000
0.272000
-1.000000
0.306000
-1.000000
-1.000000
0.350000
-1.000000
-1.000000
-1.000000
-1.000000
1.000000
0.972500
0.892000
0.105500
0.055500
0.125500
-1.000000
-1.000000
0.183000
-1.000000
-1.000000
0.354000
-1.000000
-1.000000
-1.000000
-1.000000
0.581000
0.809500
0.589500
0.737500
0.057000
0.079000
0.140500
0.339000
0.410500
0.398500
0.295000
-1.000000
-1.000000
-1.000000
0.584000
-1.000000
1.000000
1.000000
0.890500
-1.000000
-1.000000
0.166500
0.115500
0.283000
0.328000
-1.000000
0.559000
0.485500
-1.000000
-1.000000
-1.000000
-1.000000
-1.000000
-1.000000
-1.000000
-1.000000
-1.000000
-1.000000
-1.000000
0.675500
-1.000000
0.359000
-1.000000
0.133500
0.193000
0.171000
0.041000
0.208500
-1.000000
0.367500
-1.000000
-1.000000
0.201000
0.198500
0.025500
0.087500
0.122500
-1.000000
-1.000000
-1.000000
-1.000000
-1.000000
-1.000000
-1.000000
0.033000
0.110000
-1.000000
0.751500
-1.000000
-1.000000
-1.000000
0.209500
-1.000000
-1.000000
-1.000000
-1.000000
-1.000000
-1.000000
0.243500
-1.000000
-1.000000
-1.000000
0.928000
0.744000
0.423500
-1.000000
0.131500
0.209500
0.090000
0.209500
0.039000
0.066500
0.078000
0.047500
0.213000
-1.000000
0.814500
-1.000000
-1.000000
-1.000000
0.575000
-1.000000
-1.000000
0.594000
0.338500
0.261000
-1.000000
0.295000
0.127000
0.219500
0.367500
0.481000
-1.000000
0.830500
0.448000
0.431500
-1.000000
0.479500
0.345500
-1.000000
0.275000
0.302500
-1.000000
-1.000000
0.659000
-1.000000
-1.000000
0.395500
-1.000000
-1.000000
0.302500
-1.000000
0.161500
0.090500
-1.000000
0.164000
-1.000000
0.050500
0.074500
0.452500
-1.000000
-1.000000
-1.000000
0.538000
-1.000000
-1.000000
0.559500
-1.000000
-1.000000
-1.000000
-1.000000
-1.000000
-1.000000
-1.000000
-1.000000
-1.000000
-1.000000
-1.000000
-1.000000
-1.000000
-1.000000
-1.000000
-1.000000
-1.000000
-1.000000
-1.000000
-1.000000
-1.000000
