# Supplementary material for: Nano-DMS-MaP allows isoform-specific RNA structure determination
Source: Nat Methods. 2023 Apr 27;20(6):849–59. doi: 10.1038/s41592-023-01862-7 (PMC10250195; doi:10.1038/s41592-023-01862-7)
Supplement: Supplementary file 5 — DMS reactivities as csv files for all experiments and isoforms. –1 represents no information at position. [file 41592_2023_1862_MOESM5_ESM.zip › reactivity_csvs/Nanopore_IVT/Nanopore_IVT_tetrahymena_ribozyme_panel_rep1_IVT_native_57mM_AC.csv]

-1.000000
-1.000000
-1.000000
-1.000000
-1.000000
-1.000000
-1.000000
-1.000000
-1.000000
-1.000000
-1.000000
-1.000000
-1.000000
-1.000000
-1.000000
-1.000000
-1.000000
-1.000000
-1.000000
-1.000000
-1.000000
-1.000000
-1.000000
1.000000
0.938000
0.282000
0.230000
-1.000000
-1.000000
-1.000000
-1.000000
0.250000
-1.000000
0.457000
-1.000000
0.340000
-1.000000
-1.000000
0.405000
-1.000000
-1.000000
-1.000000
0.251000
0.347000
0.416000
0.364000
0.457000
0.733000
0.605000
-1.000000
0.823000
-1.000000
0.851000
-1.000000
-1.000000
-1.000000
0.617000
0.518000
-1.000000
0.417000
-1.000000
-1.000000
-1.000000
-1.000000
-1.000000
0.305000
0.250000
0.351000
0.445000
-1.000000
-1.000000
0.652000
1.000000
0.450000
-1.000000
0.516000
0.235000
0.395000
-1.000000
-1.000000
0.713000
0.318000
0.672000
0.521000
-1.000000
-1.000000
-1.000000
0.423000
-1.000000
-1.000000
-1.000000
0.250000
0.618000
0.561000
-1.000000
-1.000000
-1.000000
-1.000000
-1.000000
0.587000
0.574000
0.481000
0.507000
0.472000
-1.000000
0.502000
0.460000
-1.000000
-1.000000
-1.000000
0.520000
0.410000
-1.000000
-1.000000
0.573000
0.461000
0.241000
0.741000
0.865000
-1.000000
-1.000000
0.241000
-1.000000
0.306000
0.250000
-1.000000
-1.000000
-1.000000
-1.000000
0.431000
0.541000
0.528000
0.382000
-1.000000
-1.000000
-1.000000
-1.000000
0.356000
-1.000000
0.335000
-1.000000
-1.000000
-1.000000
0.357000
0.392000
-1.000000
-1.000000
-1.000000
0.846000
0.438000
0.602000
1.000000
-1.000000
-1.000000
-1.000000
-1.000000
0.534000
-1.000000
-1.000000
-1.000000
-1.000000
0.565000
0.472000
-1.000000
0.561000
0.505000
-1.000000
0.217000
-1.000000
-1.000000
0.514000
0.473000
-1.000000
-1.000000
0.500000
0.417000
1.000000
-1.000000
-1.000000
-1.000000
-1.000000
0.218000
0.397000
-1.000000
0.640000
1.000000
0.505000
0.155000
0.443000
0.682000
-1.000000
0.587000
0.581000
-1.000000
0.555000
0.622000
0.698000
1.000000
-1.000000
-1.000000
0.155000
0.155000
-1.000000
0.309000
0.879000
-1.000000
-1.000000
0.285000
0.290000
0.279000
0.203000
0.250000
-1.000000
0.937000
-1.000000
1.000000
-1.000000
-1.000000
0.388000
-1.000000
-1.000000
-1.000000
-1.000000
-1.000000
0.302000
-1.000000
0.376000
-1.000000
-1.000000
-1.000000
0.391000
-1.000000
-1.000000
1.000000
0.443000
-1.000000
-1.000000
-1.000000
1.000000
0.556000
0.945000
0.865000
-1.000000
0.468000
0.634000
-1.000000
0.329000
1.000000
0.470000
-1.000000
-1.000000
-1.000000
0.654000
-1.000000
-1.000000
-1.000000
0.791000
-1.000000
-1.000000
-1.000000
-1.000000
0.396000
0.287000
-1.000000
0.464000
-1.000000
-1.000000
-1.000000
0.815000
-1.000000
-1.000000
0.398000
-1.000000
-1.000000
0.404000
-1.000000
0.415000
0.339000
-1.000000
0.604000
0.523000
-1.000000
0.512000
-1.000000
0.595000
-1.000000
0.416000
-1.000000
-1.000000
0.475000
-1.000000
-1.000000
0.807000
0.168000
0.173000
-1.000000
0.358000
-1.000000
0.155000
0.266000
-1.000000
-1.000000
0.599000
0.431000
-1.000000
-1.000000
-1.000000
-1.000000
0.475000
-1.000000
0.642000
-1.000000
0.250000
-1.000000
0.349000
-1.000000
-1.000000
0.526000
-1.000000
-1.000000
1.000000
0.393000
-1.000000
-1.000000
-1.000000
0.551000
-1.000000
-1.000000
0.641000
0.715000
0.782000
0.575000
0.472000
0.606000
-1.000000
-1.000000
-1.000000
0.826000
-1.000000
0.437000
0.553000
-1.000000
0.262000
-1.000000
-1.000000
-1.000000
-1.000000
0.347000
0.382000
0.240000
-1.000000
0.316000
0.333000
-1.000000
-1.000000
-1.000000
-1.000000
-1.000000
0.257000
-1.000000
-1.000000
0.391000
-1.000000
0.782000
0.866000
0.760000
-1.000000
-1.000000
0.347000
-1.000000
0.336000
-1.000000
-1.000000
-1.000000
0.425000
-1.000000
-1.000000
0.287000
-1.000000
-1.000000
-1.000000
-1.000000
-1.000000
-1.000000
-1.000000
0.846000
-1.000000
-1.000000
0.553000
-1.000000
-1.000000
0.653000
-1.000000
-1.000000
-1.000000
-1.000000
-1.000000
-1.000000
-1.000000
-1.000000
-1.000000
-1.000000
-1.000000
-1.000000
-1.000000
-1.000000
-1.000000
-1.000000
-1.000000
-1.000000
-1.000000
-1.000000
-1.000000
