# Supplementary material for: Nano-DMS-MaP allows isoform-specific RNA structure determination
Source: Nat Methods. 2023 Apr 27;20(6):849–59. doi: 10.1038/s41592-023-01862-7 (PMC10250195; doi:10.1038/s41592-023-01862-7)
Supplement: Supplementary file 5 — DMS reactivities as csv files for all experiments and isoforms. –1 represents no information at position. [file 41592_2023_1862_MOESM5_ESM.zip › reactivity_csvs/Nanopore_IVT/Nanopore_IVT_hc16_panel_rep1_IVT_native_57mM_AC.csv]

-1.000000
-1.000000
-1.000000
-1.000000
-1.000000
-1.000000
-1.000000
-1.000000
-1.000000
-1.000000
-1.000000
-1.000000
-1.000000
-1.000000
-1.000000
-1.000000
-1.000000
-1.000000
-1.000000
-1.000000
-1.000000
-1.000000
-1.000000
-1.000000
0.289000
-1.000000
-1.000000
0.433000
0.505000
-1.000000
0.550000
-1.000000
0.293000
0.624000
0.677000
-1.000000
0.568000
-1.000000
-1.000000
0.443000
0.630000
0.582000
-1.000000
0.358000
0.308000
-1.000000
-1.000000
0.216000
0.201000
0.336000
0.679000
0.427000
-1.000000
-1.000000
-1.000000
0.203000
-1.000000
-1.000000
-1.000000
0.289000
0.544000
0.651000
-1.000000
-1.000000
-1.000000
-1.000000
0.519000
0.800000
0.321000
0.507000
0.495000
0.382000
-1.000000
0.257000
0.370000
-1.000000
-1.000000
-1.000000
0.516000
0.511000
-1.000000
-1.000000
0.544000
0.077000
0.321000
0.790000
0.954000
-1.000000
-1.000000
0.246000
-1.000000
0.462000
0.701000
-1.000000
-1.000000
-1.000000
0.426000
0.698000
0.777000
0.555000
-1.000000
-1.000000
0.785000
0.490000
-1.000000
0.501000
-1.000000
-1.000000
-1.000000
0.197000
0.226000
-1.000000
0.610000
-1.000000
1.000000
0.544000
0.711000
0.616000
-1.000000
-1.000000
-1.000000
-1.000000
0.664000
-1.000000
-1.000000
-1.000000
-1.000000
0.841000
0.610000
-1.000000
0.507000
0.638000
-1.000000
0.313000
-1.000000
-1.000000
0.705000
0.543000
-1.000000
-1.000000
0.714000
0.513000
0.472000
-1.000000
-1.000000
-1.000000
-1.000000
0.262000
0.263000
-1.000000
0.657000
0.622000
0.309000
0.250000
0.568000
0.777000
-1.000000
0.436000
0.506000
-1.000000
-1.000000
0.397000
0.709000
1.000000
-1.000000
-1.000000
0.136000
0.224000
-1.000000
0.687000
1.000000
-1.000000
-1.000000
0.131000
0.346000
0.316000
0.208000
0.289000
-1.000000
0.336000
0.495000
-1.000000
-1.000000
-1.000000
-1.000000
0.071000
-1.000000
-1.000000
-1.000000
-1.000000
-1.000000
0.289000
-1.000000
1.000000
-1.000000
-1.000000
-1.000000
0.379000
-1.000000
-1.000000
1.000000
0.700000
-1.000000
-1.000000
-1.000000
0.572000
-1.000000
0.430000
-1.000000
0.237000
0.405000
0.552000
0.578000
0.421000
0.127000
-1.000000
0.912000
-1.000000
-1.000000
0.628000
-1.000000
0.848000
0.608000
-1.000000
-1.000000
0.428000
-1.000000
-1.000000
-1.000000
-1.000000
0.450000
0.503000
-1.000000
-1.000000
0.744000
0.663000
-1.000000
-1.000000
-1.000000
0.294000
0.125000
-1.000000
-1.000000
0.135000
-1.000000
-1.000000
-1.000000
-1.000000
0.353000
-1.000000
-1.000000
0.177000
0.289000
0.071000
-1.000000
-1.000000
1.000000
-1.000000
-1.000000
-1.000000
-1.000000
0.233000
0.071000
-1.000000
0.138000
-1.000000
-1.000000
0.588000
-1.000000
0.680000
0.689000
0.784000
0.733000
0.750000
0.702000
-1.000000
-1.000000
-1.000000
0.624000
0.858000
0.557000
-1.000000
0.985000
0.836000
-1.000000
-1.000000
-1.000000
-1.000000
-1.000000
-1.000000
0.609000
-1.000000
0.393000
0.590000
0.535000
0.320000
-1.000000
-1.000000
0.185000
-1.000000
0.071000
-1.000000
-1.000000
-1.000000
1.000000
0.907000
0.906000
-1.000000
0.843000
1.000000
0.905000
1.000000
-1.000000
-1.000000
0.182000
-1.000000
0.241000
-1.000000
0.264000
-1.000000
-1.000000
-1.000000
0.805000
0.483000
0.295000
-1.000000
-1.000000
0.442000
0.678000
-1.000000
-1.000000
0.766000
-1.000000
-1.000000
0.618000
0.453000
0.597000
-1.000000
0.521000
-1.000000
-1.000000
0.607000
-1.000000
-1.000000
-1.000000
-1.000000
-1.000000
-1.000000
-1.000000
-1.000000
-1.000000
-1.000000
-1.000000
-1.000000
-1.000000
-1.000000
-1.000000
-1.000000
-1.000000
-1.000000
-1.000000
-1.000000
-1.000000
