# Supplementary material for: Nano-DMS-MaP allows isoform-specific RNA structure determination
Source: Nat Methods. 2023 Apr 27;20(6):849–59. doi: 10.1038/s41592-023-01862-7 (PMC10250195; doi:10.1038/s41592-023-01862-7)
Supplement: Supplementary file 5 — DMS reactivities as csv files for all experiments and isoforms. –1 represents no information at position. [file 41592_2023_1862_MOESM5_ESM.zip › reactivity_csvs/Nanopore_IVT/Nanopore_IVT_tetrahymena_ribozyme_mean_57mM_AC.csv]

-1.000000
-1.000000
-1.000000
-1.000000
-1.000000
-1.000000
-1.000000
-1.000000
-1.000000
-1.000000
-1.000000
-1.000000
-1.000000
-1.000000
-1.000000
-1.000000
-1.000000
-1.000000
-1.000000
-1.000000
-1.000000
-1.000000
-1.000000
0.899000
0.948500
0.287000
0.284000
-1.000000
-1.000000
-1.000000
-1.000000
0.181500
-1.000000
0.439000
-1.000000
0.305000
-1.000000
-1.000000
0.330500
-1.000000
-1.000000
-1.000000
0.195000
0.307500
0.298000
0.327000
0.355000
0.586500
0.625000
-1.000000
0.809500
-1.000000
0.853000
-1.000000
-1.000000
-1.000000
0.619500
0.388500
-1.000000
0.541000
-1.000000
-1.000000
-1.000000
-1.000000
-1.000000
0.247000
0.258500
0.364000
0.386000
-1.000000
-1.000000
0.473000
1.000000
0.384500
-1.000000
0.377000
0.242500
0.209000
-1.000000
-1.000000
0.791500
0.283000
0.520000
0.399500
-1.000000
-1.000000
-1.000000
0.358000
-1.000000
-1.000000
-1.000000
0.229000
0.650000
0.582500
-1.000000
-1.000000
-1.000000
-1.000000
-1.000000
0.527000
0.569000
0.354000
0.481000
0.459000
-1.000000
0.438000
0.334500
-1.000000
-1.000000
-1.000000
0.487000
0.373000
-1.000000
-1.000000
0.445500
0.376500
0.286000
0.769500
0.797000
-1.000000
-1.000000
0.203000
-1.000000
0.238000
0.199500
-1.000000
-1.000000
-1.000000
-1.000000
0.328500
0.408000
0.383000
0.378500
-1.000000
-1.000000
-1.000000
-1.000000
0.296000
-1.000000
0.251000
-1.000000
-1.000000
-1.000000
0.280500
0.341000
-1.000000
-1.000000
-1.000000
0.875500
0.425000
0.428500
1.000000
-1.000000
-1.000000
-1.000000
-1.000000
0.492500
-1.000000
-1.000000
-1.000000
-1.000000
0.518500
0.329500
-1.000000
0.433000
0.433500
-1.000000
0.193000
-1.000000
-1.000000
0.463000
0.543500
-1.000000
-1.000000
0.328500
0.516500
1.000000
-1.000000
-1.000000
-1.000000
-1.000000
0.232000
0.385000
-1.000000
0.496500
1.000000
0.396500
0.143000
0.393500
0.551500
-1.000000
0.539000
0.403500
-1.000000
0.289000
0.597500
0.511500
0.907000
-1.000000
-1.000000
0.160500
0.282500
-1.000000
0.224000
0.676000
-1.000000
-1.000000
0.206500
0.214500
0.196000
0.204500
0.194000
-1.000000
0.801500
-1.000000
1.000000
-1.000000
-1.000000
0.216500
-1.000000
-1.000000
-1.000000
-1.000000
-1.000000
0.207500
-1.000000
0.301000
-1.000000
-1.000000
-1.000000
0.288500
-1.000000
-1.000000
1.000000
0.358500
-1.000000
-1.000000
-1.000000
0.950000
0.381500
0.972500
0.775000
-1.000000
0.327500
0.546500
-1.000000
0.244000
1.000000
0.455000
-1.000000
-1.000000
-1.000000
0.338500
-1.000000
-1.000000
-1.000000
0.625500
-1.000000
-1.000000
-1.000000
-1.000000
0.287500
0.265500
-1.000000
0.384000
-1.000000
-1.000000
-1.000000
0.789000
-1.000000
-1.000000
0.325000
-1.000000
-1.000000
0.367000
-1.000000
0.411500
0.226000
-1.000000
0.575500
0.471500
-1.000000
0.462000
-1.000000
0.415500
-1.000000
0.345500
-1.000000
-1.000000
0.466500
-1.000000
-1.000000
0.776000
0.207500
0.210000
-1.000000
0.281000
-1.000000
0.089000
0.278500
-1.000000
-1.000000
0.511000
0.329000
-1.000000
-1.000000
-1.000000
-1.000000
0.336000
-1.000000
0.610500
-1.000000
0.239000
-1.000000
0.319000
-1.000000
-1.000000
0.421000
-1.000000
-1.000000
1.000000
0.314500
-1.000000
-1.000000
-1.000000
0.443000
-1.000000
-1.000000
0.820500
0.555000
0.598000
0.453000
0.344500
0.529000
-1.000000
-1.000000
-1.000000
0.753500
-1.000000
0.385000
0.324000
-1.000000
0.276000
-1.000000
-1.000000
-1.000000
-1.000000
0.230000
0.309500
0.249000
-1.000000
0.227000
0.223000
-1.000000
-1.000000
-1.000000
-1.000000
-1.000000
0.188500
-1.000000
-1.000000
0.486500
-1.000000
0.723000
0.779500
0.795500
-1.000000
-1.000000
0.249000
-1.000000
0.267500
-1.000000
-1.000000
-1.000000
0.292000
-1.000000
-1.000000
0.213000
-1.000000
-1.000000
-1.000000
-1.000000
-1.000000
-1.000000
-1.000000
0.860000
-1.000000
-1.000000
0.500500
-1.000000
-1.000000
0.543500
-1.000000
-1.000000
-1.000000
-1.000000
-1.000000
-1.000000
-1.000000
-1.000000
-1.000000
-1.000000
-1.000000
-1.000000
-1.000000
-1.000000
-1.000000
-1.000000
-1.000000
-1.000000
-1.000000
-1.000000
-1.000000
