# Supplementary material for: Nano-DMS-MaP allows isoform-specific RNA structure determination
Source: Nat Methods. 2023 Apr 27;20(6):849–59. doi: 10.1038/s41592-023-01862-7 (PMC10250195; doi:10.1038/s41592-023-01862-7)
Supplement: Supplementary file 5 — DMS reactivities as csv files for all experiments and isoforms. –1 represents no information at position. [file 41592_2023_1862_MOESM5_ESM.zip › reactivity_csvs/Nanopore_IVT/Nanopore_IVT_HCV_IRES_panel_rep2_IVT_native_57mM_AC.csv]

-1.000000
-1.000000
-1.000000
-1.000000
-1.000000
-1.000000
-1.000000
-1.000000
-1.000000
-1.000000
-1.000000
-1.000000
-1.000000
-1.000000
-1.000000
-1.000000
-1.000000
-1.000000
-1.000000
-1.000000
-1.000000
-1.000000
0.104000
0.417000
0.133000
0.770000
-1.000000
0.246000
0.011000
0.382000
0.995000
0.735000
0.584000
-1.000000
0.425000
-1.000000
0.726000
-1.000000
0.935000
0.608000
0.732000
-1.000000
0.707000
1.000000
0.190000
0.047000
-1.000000
-1.000000
-1.000000
-1.000000
0.424000
-1.000000
-1.000000
0.603000
0.446000
0.502000
-1.000000
0.942000
0.119000
-1.000000
-1.000000
-1.000000
0.183000
-1.000000
-1.000000
0.294000
0.326000
0.381000
-1.000000
0.203000
0.253000
-1.000000
0.581000
1.000000
1.000000
-1.000000
0.011000
-1.000000
-1.000000
0.156000
-1.000000
0.557000
-1.000000
1.000000
1.000000
0.471000
-1.000000
-1.000000
-1.000000
0.037000
-1.000000
-1.000000
-1.000000
0.391000
-1.000000
-1.000000
0.376000
-1.000000
-1.000000
0.104000
-1.000000
-1.000000
-1.000000
-1.000000
0.502000
-1.000000
-1.000000
-1.000000
0.263000
0.253000
-1.000000
0.088000
0.041000
-1.000000
0.297000
0.266000
0.312000
-1.000000
-1.000000
0.641000
0.268000
0.641000
0.161000
0.529000
0.746000
0.609000
0.717000
-1.000000
0.518000
0.207000
0.183000
-1.000000
-1.000000
-1.000000
0.288000
-1.000000
1.000000
-1.000000
0.176000
0.120000
0.445000
-1.000000
0.240000
-1.000000
-1.000000
-1.000000
-1.000000
-1.000000
0.162000
-1.000000
-1.000000
0.327000
-1.000000
-1.000000
0.471000
0.222000
0.411000
0.158000
-1.000000
-1.000000
-1.000000
-1.000000
0.411000
-1.000000
-1.000000
0.278000
0.117000
0.181000
0.117000
0.127000
-1.000000
-1.000000
0.204000
0.104000
-1.000000
-1.000000
-1.000000
0.183000
0.098000
0.104000
-1.000000
-1.000000
0.542000
0.760000
-1.000000
0.376000
0.505000
0.011000
-1.000000
-1.000000
-1.000000
-1.000000
0.129000
0.322000
-1.000000
-1.000000
-1.000000
1.000000
-1.000000
-1.000000
-1.000000
-1.000000
0.290000
-1.000000
0.729000
0.804000
0.470000
-1.000000
0.378000
0.011000
0.246000
-1.000000
1.000000
-1.000000
0.240000
0.887000
0.502000
-1.000000
-1.000000
0.121000
0.268000
-1.000000
-1.000000
-1.000000
0.313000
-1.000000
0.257000
-1.000000
-1.000000
-1.000000
-1.000000
-1.000000
-1.000000
0.272000
-1.000000
-1.000000
-1.000000
0.068000
0.064000
0.032000
0.121000
0.011000
-1.000000
0.293000
-1.000000
0.362000
-1.000000
0.327000
0.289000
-1.000000
-1.000000
0.235000
-1.000000
0.232000
-1.000000
0.293000
0.047000
-1.000000
0.551000
-1.000000
-1.000000
0.349000
-1.000000
-1.000000
-1.000000
-1.000000
-1.000000
-1.000000
-1.000000
-1.000000
-1.000000
0.110000
-1.000000
0.383000
-1.000000
0.527000
1.000000
0.922000
-1.000000
-1.000000
0.095000
0.083000
-1.000000
-1.000000
-1.000000
-1.000000
-1.000000
-1.000000
-1.000000
0.303000
0.525000
-1.000000
-1.000000
0.153000
0.231000
-1.000000
-1.000000
0.660000
-1.000000
0.662000
-1.000000
-1.000000
-1.000000
-1.000000
-1.000000
0.264000
-1.000000
-1.000000
-1.000000
0.270000
-1.000000
0.218000
-1.000000
-1.000000
-1.000000
0.263000
0.040000
0.011000
0.206000
-1.000000
-1.000000
-1.000000
0.288000
-1.000000
-1.000000
-1.000000
0.211000
-1.000000
0.069000
-1.000000
-1.000000
0.543000
-1.000000
0.269000
0.272000
0.213000
-1.000000
-1.000000
-1.000000
0.560000
0.390000
0.498000
0.163000
0.240000
0.315000
-1.000000
-1.000000
0.759000
0.692000
-1.000000
-1.000000
-1.000000
-1.000000
-1.000000
-1.000000
-1.000000
-1.000000
-1.000000
-1.000000
-1.000000
-1.000000
-1.000000
-1.000000
-1.000000
-1.000000
-1.000000
-1.000000
-1.000000
-1.000000
-1.000000
