# Supplementary material for: Nano-DMS-MaP allows isoform-specific RNA structure determination
Source: Nat Methods. 2023 Apr 27;20(6):849–59. doi: 10.1038/s41592-023-01862-7 (PMC10250195; doi:10.1038/s41592-023-01862-7)
Supplement: Supplementary file 5 — DMS reactivities as csv files for all experiments and isoforms. –1 represents no information at position. [file 41592_2023_1862_MOESM5_ESM.zip › reactivity_csvs/Nanopore_IVT/Nanopore_IVT_hc16_mean_57mM_AC.csv]

-1.000000
-1.000000
-1.000000
-1.000000
-1.000000
-1.000000
-1.000000
-1.000000
-1.000000
-1.000000
-1.000000
-1.000000
-1.000000
-1.000000
-1.000000
-1.000000
-1.000000
-1.000000
-1.000000
-1.000000
-1.000000
-1.000000
-1.000000
-1.000000
0.233000
-1.000000
-1.000000
0.452500
0.446000
-1.000000
0.599000
-1.000000
0.353000
0.676500
0.641500
-1.000000
0.516000
-1.000000
-1.000000
0.506000
0.612000
0.518000
-1.000000
0.303500
0.254500
-1.000000
-1.000000
0.145500
0.188500
0.291500
0.671000
0.411500
-1.000000
-1.000000
-1.000000
0.181000
-1.000000
-1.000000
-1.000000
0.245000
0.490000
0.575000
-1.000000
-1.000000
-1.000000
-1.000000
0.425000
0.820500
0.351500
0.404500
0.382000
0.345500
-1.000000
0.187500
0.271500
-1.000000
-1.000000
-1.000000
0.421000
0.378000
-1.000000
-1.000000
0.456000
0.118000
0.206000
0.724500
0.803500
-1.000000
-1.000000
0.185500
-1.000000
0.717500
0.605000
-1.000000
-1.000000
-1.000000
0.510500
0.656000
0.704000
0.497000
-1.000000
-1.000000
0.672000
0.490000
-1.000000
0.377000
-1.000000
-1.000000
-1.000000
0.207000
0.183500
-1.000000
0.642000
-1.000000
1.000000
0.512000
0.673500
0.564500
-1.000000
-1.000000
-1.000000
-1.000000
0.638500
-1.000000
-1.000000
-1.000000
-1.000000
0.755500
0.585500
-1.000000
0.494000
0.606500
-1.000000
0.244000
-1.000000
-1.000000
0.482000
0.446500
-1.000000
-1.000000
0.616000
0.339500
0.379500
-1.000000
-1.000000
-1.000000
-1.000000
0.230000
0.227500
-1.000000
0.498500
0.543000
0.271500
0.182500
0.496000
0.605500
-1.000000
0.326500
0.470500
-1.000000
-1.000000
0.383000
0.603000
1.000000
-1.000000
-1.000000
0.127000
0.141000
-1.000000
0.658000
0.926000
-1.000000
-1.000000
0.124000
0.261500
0.246500
0.107500
0.236000
-1.000000
0.251500
0.443500
-1.000000
-1.000000
-1.000000
-1.000000
0.064000
-1.000000
-1.000000
-1.000000
-1.000000
-1.000000
0.233000
-1.000000
1.000000
-1.000000
-1.000000
-1.000000
0.312000
-1.000000
-1.000000
0.943000
0.660500
-1.000000
-1.000000
-1.000000
0.524000
-1.000000
0.385000
-1.000000
0.172500
0.297500
0.464500
0.464000
0.411000
0.079500
-1.000000
0.871500
-1.000000
-1.000000
0.585500
-1.000000
0.779000
0.582500
-1.000000
-1.000000
0.439000
-1.000000
-1.000000
-1.000000
-1.000000
0.453000
0.393000
-1.000000
-1.000000
0.713500
0.584500
-1.000000
-1.000000
-1.000000
0.150500
0.066000
-1.000000
-1.000000
0.091000
-1.000000
-1.000000
-1.000000
-1.000000
0.295000
-1.000000
-1.000000
0.126000
0.233000
0.039000
-1.000000
-1.000000
1.000000
-1.000000
-1.000000
-1.000000
-1.000000
0.124000
0.039000
-1.000000
0.081000
-1.000000
-1.000000
0.496500
-1.000000
0.621000
0.628000
0.785000
0.726000
0.747500
0.726500
-1.000000
-1.000000
-1.000000
0.596000
0.802000
0.588000
-1.000000
0.899500
0.918000
-1.000000
-1.000000
-1.000000
-1.000000
-1.000000
-1.000000
0.585000
-1.000000
0.315500
0.522000
0.502000
0.203500
-1.000000
-1.000000
0.164000
-1.000000
0.124000
-1.000000
-1.000000
-1.000000
1.000000
0.953500
0.868500
-1.000000
0.859000
1.000000
0.865000
0.979000
-1.000000
-1.000000
0.191500
-1.000000
0.225000
-1.000000
0.181500
-1.000000
-1.000000
-1.000000
0.902500
0.390000
0.277500
-1.000000
-1.000000
0.293000
0.610000
-1.000000
-1.000000
0.747500
-1.000000
-1.000000
0.597000
0.482000
0.464500
-1.000000
0.390000
-1.000000
-1.000000
0.465500
-1.000000
-1.000000
-1.000000
-1.000000
-1.000000
-1.000000
-1.000000
-1.000000
-1.000000
-1.000000
-1.000000
-1.000000
-1.000000
-1.000000
-1.000000
-1.000000
-1.000000
-1.000000
-1.000000
-1.000000
-1.000000
