# Supplementary material for: Nano-DMS-MaP allows isoform-specific RNA structure determination
Source: Nat Methods. 2023 Apr 27;20(6):849–59. doi: 10.1038/s41592-023-01862-7 (PMC10250195; doi:10.1038/s41592-023-01862-7)
Supplement: Supplementary file 5 — DMS reactivities as csv files for all experiments and isoforms. –1 represents no information at position. [file 41592_2023_1862_MOESM5_ESM.zip › reactivity_csvs/Nanopore_IVT/Nanopore_IVT_V_chol_gly_riboswitch_panel_rep2_IVT_native_57mM_AC.csv]

-1.000000
-1.000000
-1.000000
-1.000000
-1.000000
-1.000000
-1.000000
-1.000000
-1.000000
-1.000000
-1.000000
-1.000000
-1.000000
-1.000000
-1.000000
-1.000000
-1.000000
-1.000000
-1.000000
-1.000000
0.510000
-1.000000
0.449000
-1.000000
-1.000000
-1.000000
-1.000000
-1.000000
-1.000000
-1.000000
-1.000000
-1.000000
0.778000
0.541000
0.219000
0.153000
0.293000
-1.000000
0.423000
-1.000000
-1.000000
-1.000000
-1.000000
0.875000
0.726000
1.000000
0.354000
-1.000000
0.100000
-1.000000
-1.000000
0.591000
-1.000000
0.290000
0.354000
0.449000
0.384000
0.248000
-1.000000
0.292000
0.339000
0.191000
0.051000
0.242000
-1.000000
0.069000
0.089000
-1.000000
0.684000
0.604000
-1.000000
0.510000
0.537000
-1.000000
-1.000000
0.352000
0.565000
0.612000
-1.000000
0.361000
-1.000000
-1.000000
-1.000000
0.251000
0.945000
-1.000000
-1.000000
-1.000000
-1.000000
0.255000
0.807000
-1.000000
-1.000000
0.188000
-1.000000
-1.000000
0.057000
-1.000000
-1.000000
1.000000
-1.000000
0.051000
0.076000
0.362000
-1.000000
0.940000
-1.000000
0.927000
-1.000000
-1.000000
-1.000000
-1.000000
0.188000
0.443000
0.742000
1.000000
-1.000000
0.356000
0.197000
-1.000000
0.188000
0.222000
-1.000000
0.181000
-1.000000
0.476000
-1.000000
-1.000000
0.670000
0.190000
-1.000000
-1.000000
-1.000000
0.267000
-1.000000
-1.000000
-1.000000
-1.000000
-1.000000
0.637000
-1.000000
-1.000000
0.640000
0.851000
0.122000
0.092000
-1.000000
0.153000
-1.000000
-1.000000
-1.000000
0.515000
-1.000000
0.337000
-1.000000
0.664000
0.336000
0.092000
0.187000
-1.000000
-1.000000
-1.000000
-1.000000
1.000000
0.560000
-1.000000
0.162000
-1.000000
-1.000000
-1.000000
0.269000
-1.000000
0.061000
0.149000
-1.000000
0.528000
0.779000
-1.000000
-1.000000
0.217000
-1.000000
0.203000
0.517000
1.000000
-1.000000
0.062000
-1.000000
0.051000
-1.000000
-1.000000
0.106000
-1.000000
1.000000
0.823000
-1.000000
0.526000
-1.000000
-1.000000
0.085000
0.188000
-1.000000
0.188000
-1.000000
-1.000000
-1.000000
0.296000
0.868000
0.495000
0.071000
-1.000000
0.109000
-1.000000
0.287000
1.000000
-1.000000
-1.000000
0.138000
0.540000
0.314000
0.405000
0.402000
-1.000000
-1.000000
0.878000
0.139000
0.473000
-1.000000
0.423000
-1.000000
-1.000000
0.549000
0.352000
-1.000000
-1.000000
0.429000
-1.000000
-1.000000
-1.000000
-1.000000
-1.000000
-1.000000
-1.000000
-1.000000
-1.000000
-1.000000
-1.000000
-1.000000
-1.000000
-1.000000
-1.000000
-1.000000
-1.000000
-1.000000
-1.000000
-1.000000
-1.000000
