# Supplementary material for: Nano-DMS-MaP allows isoform-specific RNA structure determination
Source: Nat Methods. 2023 Apr 27;20(6):849–59. doi: 10.1038/s41592-023-01862-7 (PMC10250195; doi:10.1038/s41592-023-01862-7)
Supplement: Supplementary file 5 — DMS reactivities as csv files for all experiments and isoforms. –1 represents no information at position. [file 41592_2023_1862_MOESM5_ESM.zip › reactivity_csvs/Nanopore_IVT/Nanopore_IVT_bact_RNaseP_typeA_panel_rep1_IVT_native_57mM_AC.csv]

-1.000000
-1.000000
-1.000000
-1.000000
-1.000000
-1.000000
-1.000000
-1.000000
-1.000000
-1.000000
-1.000000
-1.000000
-1.000000
-1.000000
-1.000000
-1.000000
-1.000000
-1.000000
-1.000000
0.552000
-1.000000
-1.000000
-1.000000
-1.000000
-1.000000
0.475000
-1.000000
0.214000
0.514000
1.000000
0.780000
1.000000
1.000000
-1.000000
-1.000000
0.338000
-1.000000
0.381000
-1.000000
-1.000000
0.065000
0.074000
0.159000
-1.000000
0.253000
-1.000000
-1.000000
0.414000
0.474000
0.395000
-1.000000
-1.000000
0.230000
0.039000
-1.000000
-1.000000
0.262000
0.120000
-1.000000
0.298000
-1.000000
-1.000000
-1.000000
0.554000
-1.000000
0.490000
-1.000000
-1.000000
-1.000000
-1.000000
-1.000000
-1.000000
0.544000
0.071000
-1.000000
-1.000000
-1.000000
-1.000000
0.517000
0.544000
1.000000
-1.000000
0.320000
0.148000
0.168000
-1.000000
-1.000000
-1.000000
0.465000
-1.000000
-1.000000
-1.000000
-1.000000
-1.000000
-1.000000
0.836000
0.155000
0.183000
0.098000
-1.000000
0.312000
-1.000000
-1.000000
0.723000
0.907000
1.000000
-1.000000
-1.000000
-1.000000
0.254000
0.439000
0.629000
-1.000000
0.555000
-1.000000
0.494000
-1.000000
0.530000
0.359000
-1.000000
0.722000
0.517000
-1.000000
0.474000
0.374000
0.461000
-1.000000
0.036000
0.262000
0.184000
-1.000000
-1.000000
-1.000000
-1.000000
0.953000
-1.000000
-1.000000
-1.000000
0.765000
0.767000
0.536000
-1.000000
-1.000000
-1.000000
-1.000000
-1.000000
-1.000000
0.533000
0.290000
0.611000
-1.000000
-1.000000
-1.000000
-1.000000
-1.000000
-1.000000
-1.000000
-1.000000
0.778000
0.537000
-1.000000
0.806000
-1.000000
0.244000
0.095000
0.282000
0.380000
0.175000
0.302000
0.277000
-1.000000
0.397000
-1.000000
-1.000000
0.331000
-1.000000
-1.000000
-1.000000
-1.000000
1.000000
1.000000
0.998000
0.119000
0.065000
0.220000
-1.000000
-1.000000
0.258000
-1.000000
-1.000000
0.431000
-1.000000
-1.000000
-1.000000
-1.000000
0.608000
0.882000
0.593000
0.690000
0.037000
0.066000
0.158000
0.462000
0.402000
0.535000
0.390000
-1.000000
-1.000000
-1.000000
0.597000
-1.000000
1.000000
1.000000
1.000000
-1.000000
-1.000000
0.210000
0.154000
0.349000
0.461000
-1.000000
0.749000
0.523000
-1.000000
-1.000000
-1.000000
-1.000000
-1.000000
-1.000000
-1.000000
-1.000000
-1.000000
-1.000000
-1.000000
0.765000
-1.000000
0.456000
-1.000000
0.036000
0.247000
0.280000
0.036000
0.247000
-1.000000
0.385000
-1.000000
-1.000000
0.345000
0.382000
0.036000
0.112000
0.166000
-1.000000
-1.000000
-1.000000
-1.000000
-1.000000
-1.000000
-1.000000
0.036000
0.205000
-1.000000
0.734000
-1.000000
-1.000000
-1.000000
0.253000
-1.000000
-1.000000
-1.000000
-1.000000
-1.000000
-1.000000
0.263000
-1.000000
-1.000000
-1.000000
0.934000
0.778000
0.590000
-1.000000
0.231000
0.253000
0.132000
0.253000
0.046000
0.118000
0.059000
0.063000
0.260000
-1.000000
0.894000
-1.000000
-1.000000
-1.000000
0.582000
-1.000000
-1.000000
0.551000
0.501000
0.377000
-1.000000
0.429000
0.142000
0.246000
0.355000
0.609000
-1.000000
0.726000
0.557000
0.483000
-1.000000
0.541000
0.379000
-1.000000
0.340000
0.395000
-1.000000
-1.000000
0.703000
-1.000000
-1.000000
0.403000
-1.000000
-1.000000
0.395000
-1.000000
0.296000
0.101000
-1.000000
0.215000
-1.000000
0.070000
0.036000
0.468000
-1.000000
-1.000000
-1.000000
0.573000
-1.000000
-1.000000
0.708000
-1.000000
-1.000000
-1.000000
-1.000000
-1.000000
-1.000000
-1.000000
-1.000000
-1.000000
-1.000000
-1.000000
-1.000000
-1.000000
-1.000000
-1.000000
-1.000000
-1.000000
-1.000000
-1.000000
-1.000000
-1.000000
