# Supplementary material for: Nano-DMS-MaP allows isoform-specific RNA structure determination
Source: Nat Methods. 2023 Apr 27;20(6):849–59. doi: 10.1038/s41592-023-01862-7 (PMC10250195; doi:10.1038/s41592-023-01862-7)
Supplement: Supplementary file 5 — DMS reactivities as csv files for all experiments and isoforms. –1 represents no information at position. [file 41592_2023_1862_MOESM5_ESM.zip › reactivity_csvs/Nanopore_RT-US/Rep1/Nanopore_RT-US_Rep1_RT1_85mM_cell_RT1_unspliced1_ACT.csv]

-1.000000
-1.000000
-1.000000
-1.000000
-1.000000
-1.000000
-1.000000
-1.000000
-1.000000
-1.000000
-1.000000
-1.000000
-1.000000
-1.000000
-1.000000
-1.000000
-1.000000
-1.000000
-1.000000
-1.000000
-1.000000
-1.000000
-1.000000
-1.000000
-1.000000
-1.000000
-1.000000
0.037000
0.137000
0.718000
-1.000000
-1.000000
-1.000000
0.881000
-1.000000
0.049000
0.093000
0.037000
0.073000
0.037000
0.147000
-1.000000
-1.000000
0.037000
0.154000
0.146000
0.146000
0.040000
0.076000
0.146000
-1.000000
-1.000000
-1.000000
0.171000
0.146000
0.084000
0.071000
0.106000
0.146000
0.255000
0.238000
-1.000000
0.227000
0.270000
0.363000
0.960000
0.692000
-1.000000
0.168000
0.165000
0.186000
0.224000
0.622000
0.527000
0.698000
0.677000
0.848000
0.974000
-1.000000
0.366000
0.538000
0.396000
-1.000000
0.348000
0.332000
0.340000
0.300000
-1.000000
0.429000
-1.000000
0.842000
-1.000000
0.216000
0.528000
0.489000
0.466000
0.444000
0.420000
-1.000000
0.211000
0.315000
-1.000000
0.459000
-1.000000
0.597000
-1.000000
0.584000
-1.000000
0.269000
0.205000
0.325000
-1.000000
0.409000
0.264000
0.413000
-1.000000
0.596000
0.927000
-1.000000
0.948000
-1.000000
0.729000
-1.000000
0.996000
0.268000
0.165000
0.172000
0.228000
-1.000000
-1.000000
0.435000
0.757000
0.914000
0.268000
0.355000
0.146000
-1.000000
0.212000
-1.000000
0.295000
0.192000
0.128000
0.090000
0.128000
0.073000
0.233000
0.433000
-1.000000
0.346000
0.288000
0.924000
0.836000
0.433000
0.471000
0.775000
0.633000
0.657000
-1.000000
0.348000
0.241000
0.597000
-1.000000
0.525000
-1.000000
0.604000
-1.000000
-1.000000
0.479000
0.434000
0.730000
0.454000
0.073000
0.170000
0.325000
0.198000
0.233000
0.223000
-1.000000
1.000000
0.794000
-1.000000
0.689000
-1.000000
-1.000000
0.712000
-1.000000
0.161000
0.111000
0.167000
-1.000000
0.917000
0.883000
0.752000
0.779000
-1.000000
-1.000000
-1.000000
0.584000
0.690000
0.430000
0.660000
-1.000000
0.552000
0.886000
0.918000
-1.000000
0.724000
-1.000000
0.785000
0.866000
0.911000
-1.000000
0.916000
0.599000
0.737000
1.000000
-1.000000
0.246000
0.211000
0.340000
-1.000000
0.406000
-1.000000
-1.000000
0.965000
-1.000000
0.838000
0.312000
0.265000
0.326000
0.288000
0.323000
0.218000
-1.000000
0.523000
0.416000
-1.000000
0.356000
0.996000
-1.000000
-1.000000
0.764000
0.179000
0.194000
0.211000
-1.000000
-1.000000
0.161000
0.179000
0.174000
-1.000000
0.197000
0.286000
-1.000000
0.877000
0.905000
-1.000000
0.569000
-1.000000
0.646000
-1.000000
0.503000
1.000000
0.351000
-1.000000
-1.000000
0.182000
0.281000
0.285000
-1.000000
0.541000
-1.000000
-1.000000
0.221000
-1.000000
0.314000
-1.000000
-1.000000
-1.000000
-1.000000
0.510000
-1.000000
-1.000000
0.296000
-1.000000
0.521000
0.360000
0.496000
-1.000000
-1.000000
0.811000
-1.000000
0.669000
-1.000000
0.380000
0.677000
0.265000
-1.000000
0.173000
0.234000
0.166000
0.222000
0.340000
0.651000
1.000000
0.411000
0.462000
0.791000
0.854000
-1.000000
1.000000
0.282000
0.073000
0.153000
-1.000000
0.206000
-1.000000
-1.000000
0.958000
-1.000000
-1.000000
0.176000
0.203000
0.146000
-1.000000
1.000000
0.852000
-1.000000
-1.000000
0.640000
-1.000000
0.684000
-1.000000
0.658000
-1.000000
0.567000
0.319000
-1.000000
-1.000000
-1.000000
0.229000
-1.000000
0.367000
-1.000000
0.692000
-1.000000
0.658000
-1.000000
0.315000
-1.000000
0.356000
0.372000
-1.000000
-1.000000
0.658000
0.697000
0.679000
0.829000
0.557000
0.727000
-1.000000
0.581000
-1.000000
-1.000000
-1.000000
-1.000000
-1.000000
0.796000
-1.000000
0.707000
0.712000
1.000000
0.413000
0.499000
-1.000000
0.916000
1.000000
0.406000
0.770000
0.709000
0.805000
-1.000000
-1.000000
-1.000000
0.146000
0.258000
0.486000
0.465000
0.572000
0.771000
0.761000
0.624000
0.835000
-1.000000
-1.000000
0.376000
0.658000
0.393000
0.248000
-1.000000
-1.000000
0.317000
0.199000
0.212000
-1.000000
-1.000000
-1.000000
-1.000000
-1.000000
0.443000
0.787000
0.778000
-1.000000
0.596000
0.565000
0.716000
1.000000
0.634000
0.820000
1.000000
0.914000
0.982000
0.607000
0.849000
1.000000
1.000000
0.828000
0.370000
0.419000
0.692000
0.911000
1.000000
0.905000
1.000000
0.887000
0.662000
0.755000
-1.000000
0.995000
0.980000
0.899000
-1.000000
-1.000000
-1.000000
0.456000
0.467000
0.614000
-1.000000
0.339000
1.000000
-1.000000
-1.000000
-1.000000
0.930000
-1.000000
0.995000
0.632000
0.560000
-1.000000
0.632000
0.908000
1.000000
-1.000000
0.951000
0.456000
0.647000
0.918000
-1.000000
0.687000
0.922000
-1.000000
0.686000
1.000000
0.859000
1.000000
0.802000
0.209000
0.175000
0.333000
-1.000000
-1.000000
0.071000
0.133000
0.073000
0.073000
0.265000
0.527000
0.630000
-1.000000
0.959000
-1.000000
0.830000
0.774000
0.547000
0.610000
0.520000
0.867000
-1.000000
0.849000
0.492000
-1.000000
-1.000000
0.374000
0.703000
-1.000000
0.415000
0.560000
-1.000000
-1.000000
-1.000000
-1.000000
-1.000000
-1.000000
-1.000000
-1.000000
-1.000000
-1.000000
-1.000000
-1.000000
-1.000000
-1.000000
-1.000000
-1.000000
-1.000000
-1.000000
-1.000000
-1.000000
-1.000000
-1.000000
-1.000000
-1.000000
-1.000000
-1.000000
-1.000000
-1.000000
0.037000
