# Supplementary material for: Nano-DMS-MaP allows isoform-specific RNA structure determination
Source: Nat Methods. 2023 Apr 27;20(6):849–59. doi: 10.1038/s41592-023-01862-7 (PMC10250195; doi:10.1038/s41592-023-01862-7)
Supplement: Supplementary file 5 — DMS reactivities as csv files for all experiments and isoforms. –1 represents no information at position. [file 41592_2023_1862_MOESM5_ESM.zip › reactivity_csvs/Nanopore_RT-US/Rep1/Nanopore_RT-US_Rep1_RT1_8mM_virion_RT1_unspliced1_AC.csv]

-1.000000
-1.000000
-1.000000
-1.000000
-1.000000
-1.000000
-1.000000
-1.000000
-1.000000
-1.000000
-1.000000
-1.000000
-1.000000
-1.000000
-1.000000
-1.000000
-1.000000
-1.000000
-1.000000
-1.000000
-1.000000
-1.000000
-1.000000
-1.000000
-1.000000
-1.000000
-1.000000
0.030000
0.167000
-1.000000
-1.000000
-1.000000
-1.000000
0.773000
-1.000000
0.030000
-1.000000
0.006000
-1.000000
0.000000
-1.000000
-1.000000
-1.000000
0.070000
-1.000000
0.166000
0.078000
0.016000
-1.000000
0.078000
-1.000000
-1.000000
-1.000000
0.078000
0.078000
0.000000
0.016000
0.092000
0.124000
0.123000
-1.000000
-1.000000
0.061000
-1.000000
-1.000000
1.000000
0.483000
-1.000000
0.076000
0.031000
-1.000000
0.114000
0.293000
0.308000
-1.000000
0.555000
0.761000
0.817000
-1.000000
0.289000
-1.000000
-1.000000
-1.000000
0.329000
0.396000
-1.000000
-1.000000
-1.000000
0.224000
-1.000000
-1.000000
-1.000000
0.084000
-1.000000
0.383000
0.358000
0.250000
0.168000
-1.000000
-1.000000
0.169000
-1.000000
-1.000000
-1.000000
-1.000000
-1.000000
-1.000000
-1.000000
0.315000
0.300000
0.382000
-1.000000
-1.000000
0.372000
-1.000000
-1.000000
-1.000000
-1.000000
-1.000000
-1.000000
-1.000000
-1.000000
-1.000000
0.373000
0.030000
-1.000000
0.090000
-1.000000
-1.000000
-1.000000
-1.000000
0.877000
0.616000
0.278000
-1.000000
0.361000
-1.000000
0.369000
-1.000000
0.246000
-1.000000
0.094000
0.077000
0.041000
-1.000000
0.176000
0.157000
-1.000000
0.428000
0.787000
0.617000
0.466000
-1.000000
-1.000000
-1.000000
-1.000000
0.659000
-1.000000
-1.000000
0.711000
0.881000
-1.000000
-1.000000
-1.000000
-1.000000
-1.000000
-1.000000
0.299000
0.138000
0.751000
0.329000
-1.000000
0.214000
-1.000000
0.193000
-1.000000
0.248000
-1.000000
1.000000
0.560000
-1.000000
-1.000000
-1.000000
-1.000000
0.068000
-1.000000
0.015000
0.000000
0.108000
-1.000000
0.192000
0.082000
0.088000
0.080000
-1.000000
-1.000000
-1.000000
0.204000
0.167000
-1.000000
-1.000000
-1.000000
0.473000
0.855000
0.902000
-1.000000
0.810000
-1.000000
0.740000
0.998000
0.906000
-1.000000
-1.000000
0.553000
0.736000
1.000000
-1.000000
0.246000
0.304000
0.478000
-1.000000
0.306000
-1.000000
-1.000000
0.688000
-1.000000
0.551000
-1.000000
0.174000
-1.000000
0.228000
-1.000000
0.203000
-1.000000
0.506000
0.310000
-1.000000
0.280000
0.781000
-1.000000
-1.000000
0.321000
0.065000
-1.000000
0.025000
-1.000000
-1.000000
0.006000
-1.000000
-1.000000
-1.000000
0.040000
-1.000000
-1.000000
0.803000
0.804000
-1.000000
0.145000
-1.000000
0.178000
-1.000000
0.119000
1.000000
0.185000
-1.000000
-1.000000
0.032000
0.102000
0.078000
-1.000000
0.113000
-1.000000
-1.000000
0.076000
-1.000000
0.127000
-1.000000
-1.000000
-1.000000
-1.000000
0.718000
-1.000000
-1.000000
0.135000
-1.000000
0.522000
0.148000
-1.000000
-1.000000
-1.000000
-1.000000
-1.000000
0.328000
-1.000000
-1.000000
0.548000
0.122000
-1.000000
0.081000
0.147000
0.221000
0.290000
0.281000
0.662000
0.738000
-1.000000
-1.000000
-1.000000
-1.000000
-1.000000
0.460000
0.060000
-1.000000
0.078000
-1.000000
0.034000
-1.000000
-1.000000
0.875000
-1.000000
-1.000000
0.029000
-1.000000
0.078000
-1.000000
0.735000
0.819000
-1.000000
-1.000000
0.619000
-1.000000
0.655000
-1.000000
0.606000
-1.000000
0.476000
-1.000000
-1.000000
-1.000000
-1.000000
-1.000000
-1.000000
0.252000
-1.000000
0.341000
-1.000000
0.489000
-1.000000
0.185000
-1.000000
-1.000000
0.342000
-1.000000
-1.000000
-1.000000
0.513000
-1.000000
-1.000000
0.658000
0.658000
-1.000000
0.451000
-1.000000
-1.000000
-1.000000
-1.000000
-1.000000
0.726000
-1.000000
0.801000
0.745000
-1.000000
-1.000000
0.691000
-1.000000
1.000000
-1.000000
0.522000
0.900000
0.601000
-1.000000
-1.000000
-1.000000
-1.000000
0.078000
0.258000
0.435000
0.524000
0.812000
0.950000
-1.000000
-1.000000
0.895000
-1.000000
-1.000000
-1.000000
-1.000000
0.246000
0.087000
-1.000000
-1.000000
0.006000
0.000000
0.079000
-1.000000
-1.000000
-1.000000
-1.000000
-1.000000
0.406000
0.780000
0.705000
-1.000000
0.864000
0.613000
0.674000
1.000000
0.694000
0.998000
-1.000000
0.864000
-1.000000
0.616000
0.930000
0.910000
1.000000
-1.000000
0.639000
0.574000
0.919000
0.966000
0.996000
0.790000
-1.000000
0.771000
-1.000000
0.740000
-1.000000
-1.000000
0.913000
-1.000000
-1.000000
-1.000000
-1.000000
0.279000
0.539000
0.452000
-1.000000
0.389000
1.000000
-1.000000
-1.000000
-1.000000
0.736000
-1.000000
0.637000
-1.000000
0.590000
-1.000000
0.830000
0.965000
1.000000
-1.000000
0.965000
-1.000000
-1.000000
0.951000
-1.000000
0.792000
0.857000
-1.000000
-1.000000
-1.000000
0.812000
0.877000
-1.000000
0.023000
0.059000
-1.000000
-1.000000
-1.000000
0.000000
0.003000
-1.000000
-1.000000
-1.000000
-1.000000
0.603000
-1.000000
1.000000
-1.000000
1.000000
1.000000
0.726000
-1.000000
0.905000
0.952000
-1.000000
1.000000
0.655000
-1.000000
-1.000000
0.438000
-1.000000
-1.000000
-1.000000
0.585000
-1.000000
-1.000000
-1.000000
-1.000000
-1.000000
-1.000000
-1.000000
-1.000000
-1.000000
-1.000000
-1.000000
-1.000000
-1.000000
-1.000000
-1.000000
-1.000000
-1.000000
-1.000000
-1.000000
-1.000000
-1.000000
-1.000000
-1.000000
-1.000000
-1.000000
-1.000000
-1.000000
-1.000000
0.000000
