# Supplementary material for: Nano-DMS-MaP allows isoform-specific RNA structure determination
Source: Nat Methods. 2023 Apr 27;20(6):849–59. doi: 10.1038/s41592-023-01862-7 (PMC10250195; doi:10.1038/s41592-023-01862-7)
Supplement: Supplementary file 5 — DMS reactivities as csv files for all experiments and isoforms. –1 represents no information at position. [file 41592_2023_1862_MOESM5_ESM.zip › reactivity_csvs/Nanopore_RT-US/Rep1/Nanopore_RT-US_Rep1_RT1_34mM_cell_RT1_unspliced1_ACT.csv]

-1.000000
-1.000000
-1.000000
-1.000000
-1.000000
-1.000000
-1.000000
-1.000000
-1.000000
-1.000000
-1.000000
-1.000000
-1.000000
-1.000000
-1.000000
-1.000000
-1.000000
-1.000000
-1.000000
-1.000000
-1.000000
-1.000000
-1.000000
-1.000000
-1.000000
-1.000000
-1.000000
0.070000
0.150000
0.511000
-1.000000
-1.000000
-1.000000
0.722000
-1.000000
0.069000
0.166000
0.068000
0.150000
0.068000
0.129000
-1.000000
-1.000000
0.068000
0.128000
0.217000
0.217000
0.068000
0.139000
0.217000
-1.000000
-1.000000
-1.000000
0.217000
0.217000
0.185000
0.127000
0.166000
0.217000
0.318000
0.343000
-1.000000
0.331000
0.466000
0.368000
1.000000
0.715000
-1.000000
0.325000
0.242000
0.337000
0.352000
0.705000
0.605000
0.805000
0.630000
0.870000
0.936000
-1.000000
0.470000
0.386000
0.655000
-1.000000
0.412000
0.376000
0.374000
0.248000
-1.000000
0.506000
-1.000000
0.704000
-1.000000
0.371000
0.451000
0.541000
0.426000
0.467000
0.474000
-1.000000
0.365000
0.370000
-1.000000
0.467000
-1.000000
0.847000
-1.000000
0.825000
-1.000000
0.360000
0.318000
0.386000
-1.000000
0.407000
0.309000
0.511000
-1.000000
0.566000
0.688000
-1.000000
0.689000
-1.000000
0.737000
-1.000000
0.924000
0.400000
0.357000
0.250000
0.308000
-1.000000
-1.000000
0.456000
0.710000
0.857000
0.399000
0.342000
0.263000
-1.000000
0.335000
-1.000000
0.361000
0.360000
0.216000
0.143000
0.203000
0.128000
0.314000
0.451000
-1.000000
0.463000
0.416000
0.909000
0.794000
0.458000
0.630000
0.554000
0.566000
0.659000
-1.000000
0.416000
0.313000
0.535000
-1.000000
0.694000
-1.000000
0.637000
-1.000000
-1.000000
0.488000
0.431000
0.809000
0.516000
0.128000
0.301000
0.410000
0.281000
0.131000
0.221000
-1.000000
1.000000
0.793000
-1.000000
0.521000
-1.000000
-1.000000
0.741000
-1.000000
0.253000
0.191000
0.206000
-1.000000
0.872000
0.788000
0.800000
0.671000
-1.000000
-1.000000
-1.000000
0.748000
0.888000
0.612000
0.866000
-1.000000
0.591000
0.933000
0.855000
-1.000000
0.817000
-1.000000
0.867000
0.949000
0.871000
-1.000000
0.999000
0.669000
0.748000
1.000000
-1.000000
0.362000
0.294000
0.420000
-1.000000
0.499000
-1.000000
-1.000000
0.926000
-1.000000
0.878000
0.482000
0.341000
0.350000
0.306000
0.407000
0.252000
-1.000000
0.578000
0.415000
-1.000000
0.392000
0.910000
-1.000000
-1.000000
0.666000
0.280000
0.368000
0.269000
-1.000000
-1.000000
0.220000
0.203000
0.324000
-1.000000
0.282000
0.378000
-1.000000
1.000000
0.882000
-1.000000
0.674000
-1.000000
0.709000
-1.000000
0.573000
1.000000
0.389000
-1.000000
-1.000000
0.248000
0.401000
0.310000
-1.000000
0.476000
-1.000000
-1.000000
0.280000
-1.000000
0.384000
-1.000000
-1.000000
-1.000000
-1.000000
0.556000
-1.000000
-1.000000
0.365000
-1.000000
0.506000
0.411000
0.354000
-1.000000
-1.000000
0.644000
-1.000000
0.586000
-1.000000
0.384000
0.631000
0.358000
-1.000000
0.270000
0.270000
0.217000
0.313000
0.357000
0.704000
1.000000
0.233000
0.484000
0.960000
1.000000
-1.000000
1.000000
0.335000
0.313000
0.226000
-1.000000
0.235000
-1.000000
-1.000000
0.914000
-1.000000
-1.000000
0.204000
0.285000
0.222000
-1.000000
1.000000
0.755000
-1.000000
-1.000000
0.607000
-1.000000
0.619000
-1.000000
0.710000
-1.000000
0.532000
0.372000
-1.000000
-1.000000
-1.000000
0.241000
-1.000000
0.468000
-1.000000
0.639000
-1.000000
0.616000
-1.000000
0.345000
-1.000000
0.343000
0.367000
-1.000000
-1.000000
0.608000
0.641000
0.431000
0.800000
0.620000
0.668000
-1.000000
0.566000
-1.000000
-1.000000
-1.000000
-1.000000
-1.000000
0.688000
-1.000000
0.748000
0.668000
0.868000
0.550000
0.481000
-1.000000
0.898000
0.616000
0.449000
0.773000
0.754000
0.734000
-1.000000
-1.000000
-1.000000
0.217000
0.305000
0.489000
0.442000
0.604000
0.671000
0.636000
0.517000
0.819000
-1.000000
-1.000000
0.521000
0.717000
0.423000
0.310000
-1.000000
-1.000000
0.427000
0.260000
0.267000
-1.000000
-1.000000
-1.000000
-1.000000
-1.000000
0.458000
0.790000
0.793000
-1.000000
0.732000
0.677000
0.699000
1.000000
0.693000
0.799000
1.000000
0.877000
1.000000
0.644000
0.866000
1.000000
1.000000
0.917000
0.443000
0.429000
0.741000
0.914000
1.000000
0.847000
1.000000
0.857000
0.867000
0.709000
-1.000000
1.000000
0.916000
0.716000
-1.000000
-1.000000
-1.000000
0.532000
0.555000
0.670000
-1.000000
0.422000
0.904000
-1.000000
-1.000000
-1.000000
0.857000
-1.000000
0.945000
0.600000
0.599000
-1.000000
0.657000
0.852000
1.000000
-1.000000
0.859000
0.657000
0.536000
0.881000
-1.000000
0.687000
0.845000
-1.000000
0.873000
0.988000
0.843000
0.977000
0.852000
0.264000
0.217000
0.401000
-1.000000
-1.000000
0.092000
0.180000
0.128000
0.128000
0.430000
0.340000
0.695000
-1.000000
0.982000
-1.000000
0.856000
0.779000
0.556000
0.695000
0.544000
0.769000
-1.000000
0.841000
0.460000
-1.000000
-1.000000
0.385000
0.652000
-1.000000
0.383000
0.612000
-1.000000
-1.000000
-1.000000
-1.000000
-1.000000
-1.000000
-1.000000
-1.000000
-1.000000
-1.000000
-1.000000
-1.000000
-1.000000
-1.000000
-1.000000
-1.000000
-1.000000
-1.000000
-1.000000
-1.000000
-1.000000
-1.000000
-1.000000
-1.000000
-1.000000
-1.000000
-1.000000
-1.000000
0.068000
