# Supplementary material for: Nano-DMS-MaP allows isoform-specific RNA structure determination
Source: Nat Methods. 2023 Apr 27;20(6):849–59. doi: 10.1038/s41592-023-01862-7 (PMC10250195; doi:10.1038/s41592-023-01862-7)
Supplement: Supplementary file 5 — DMS reactivities as csv files for all experiments and isoforms. –1 represents no information at position. [file 41592_2023_1862_MOESM5_ESM.zip › reactivity_csvs/Nanopore_RT-US/Rep1/Nanopore_RT-US_Rep1_RT1_57mM_virion_RT1_unspliced1_AC.csv]

-1.000000
-1.000000
-1.000000
-1.000000
-1.000000
-1.000000
-1.000000
-1.000000
-1.000000
-1.000000
-1.000000
-1.000000
-1.000000
-1.000000
-1.000000
-1.000000
-1.000000
-1.000000
-1.000000
-1.000000
-1.000000
-1.000000
-1.000000
-1.000000
-1.000000
-1.000000
-1.000000
0.010000
0.097000
-1.000000
-1.000000
-1.000000
-1.000000
0.765000
-1.000000
0.004000
-1.000000
0.016000
-1.000000
0.005000
-1.000000
-1.000000
-1.000000
0.018000
-1.000000
0.089000
0.089000
0.004000
-1.000000
0.089000
-1.000000
-1.000000
-1.000000
0.120000
0.089000
0.012000
0.008000
0.071000
0.089000
0.040000
-1.000000
-1.000000
0.053000
-1.000000
-1.000000
1.000000
0.396000
-1.000000
0.048000
0.018000
-1.000000
0.056000
0.330000
0.296000
-1.000000
0.559000
0.640000
0.846000
-1.000000
0.198000
-1.000000
-1.000000
-1.000000
0.371000
0.387000
-1.000000
-1.000000
-1.000000
0.179000
-1.000000
-1.000000
-1.000000
0.054000
-1.000000
0.440000
0.375000
0.232000
0.182000
-1.000000
-1.000000
0.149000
-1.000000
-1.000000
-1.000000
-1.000000
-1.000000
-1.000000
-1.000000
0.184000
0.182000
0.205000
-1.000000
-1.000000
0.357000
-1.000000
-1.000000
-1.000000
-1.000000
-1.000000
-1.000000
-1.000000
-1.000000
-1.000000
0.467000
0.061000
-1.000000
0.034000
-1.000000
-1.000000
-1.000000
-1.000000
0.794000
0.714000
0.297000
-1.000000
0.206000
-1.000000
0.298000
-1.000000
0.227000
-1.000000
0.027000
0.017000
0.024000
-1.000000
0.153000
0.226000
-1.000000
0.341000
0.725000
0.653000
0.526000
-1.000000
-1.000000
-1.000000
-1.000000
0.599000
-1.000000
-1.000000
0.665000
0.916000
-1.000000
-1.000000
-1.000000
-1.000000
-1.000000
-1.000000
0.284000
0.191000
0.714000
0.299000
-1.000000
0.155000
-1.000000
0.119000
-1.000000
0.206000
-1.000000
1.000000
0.639000
-1.000000
-1.000000
-1.000000
-1.000000
0.025000
-1.000000
0.011000
0.004000
0.025000
-1.000000
0.123000
0.117000
0.122000
0.145000
-1.000000
-1.000000
-1.000000
0.170000
0.153000
-1.000000
-1.000000
-1.000000
0.506000
0.847000
1.000000
-1.000000
0.926000
-1.000000
0.656000
0.791000
0.925000
-1.000000
-1.000000
0.587000
0.703000
1.000000
-1.000000
0.174000
0.189000
0.438000
-1.000000
0.339000
-1.000000
-1.000000
0.695000
-1.000000
0.639000
-1.000000
0.165000
-1.000000
0.207000
-1.000000
0.129000
-1.000000
0.537000
0.300000
-1.000000
0.267000
0.973000
-1.000000
-1.000000
0.635000
0.048000
-1.000000
0.030000
-1.000000
-1.000000
0.021000
-1.000000
-1.000000
-1.000000
0.039000
-1.000000
-1.000000
0.685000
0.777000
-1.000000
0.089000
-1.000000
0.104000
-1.000000
0.065000
1.000000
0.149000
-1.000000
-1.000000
0.038000
0.105000
0.089000
-1.000000
0.259000
-1.000000
-1.000000
0.066000
-1.000000
0.146000
-1.000000
-1.000000
-1.000000
-1.000000
0.564000
-1.000000
-1.000000
0.101000
-1.000000
0.415000
0.221000
-1.000000
-1.000000
-1.000000
-1.000000
-1.000000
0.591000
-1.000000
-1.000000
0.631000
0.123000
-1.000000
0.058000
0.095000
0.162000
0.248000
0.313000
0.605000
0.954000
-1.000000
-1.000000
-1.000000
-1.000000
-1.000000
0.964000
0.135000
-1.000000
0.105000
-1.000000
0.058000
-1.000000
-1.000000
1.000000
-1.000000
-1.000000
0.029000
-1.000000
0.096000
-1.000000
0.855000
0.730000
-1.000000
-1.000000
0.688000
-1.000000
0.639000
-1.000000
0.565000
-1.000000
0.443000
-1.000000
-1.000000
-1.000000
-1.000000
-1.000000
-1.000000
0.276000
-1.000000
0.535000
-1.000000
0.624000
-1.000000
0.292000
-1.000000
-1.000000
0.266000
-1.000000
-1.000000
-1.000000
0.544000
-1.000000
-1.000000
0.552000
0.719000
-1.000000
0.452000
-1.000000
-1.000000
-1.000000
-1.000000
-1.000000
0.596000
-1.000000
0.567000
0.696000
-1.000000
-1.000000
0.624000
-1.000000
0.910000
-1.000000
0.365000
0.661000
0.647000
-1.000000
-1.000000
-1.000000
-1.000000
0.089000
0.196000
0.393000
0.462000
0.640000
1.000000
-1.000000
-1.000000
0.930000
-1.000000
-1.000000
-1.000000
-1.000000
0.299000
0.119000
-1.000000
-1.000000
0.004000
0.007000
0.089000
-1.000000
-1.000000
-1.000000
-1.000000
-1.000000
0.353000
0.654000
0.714000
-1.000000
0.645000
0.578000
0.706000
0.998000
0.665000
0.789000
-1.000000
0.879000
-1.000000
0.553000
0.758000
0.935000
1.000000
-1.000000
0.519000
0.517000
0.774000
0.992000
1.000000
0.855000
-1.000000
0.771000
-1.000000
0.893000
-1.000000
-1.000000
0.847000
-1.000000
-1.000000
-1.000000
-1.000000
0.208000
0.305000
0.355000
-1.000000
0.240000
1.000000
-1.000000
-1.000000
-1.000000
0.822000
-1.000000
0.658000
-1.000000
0.625000
-1.000000
0.585000
0.915000
1.000000
-1.000000
1.000000
-1.000000
-1.000000
1.000000
-1.000000
0.801000
1.000000
-1.000000
-1.000000
-1.000000
0.776000
0.900000
-1.000000
0.012000
0.006000
-1.000000
-1.000000
-1.000000
0.004000
0.011000
-1.000000
-1.000000
-1.000000
-1.000000
0.673000
-1.000000
0.982000
-1.000000
0.837000
0.985000
0.716000
-1.000000
0.821000
0.929000
-1.000000
0.972000
0.631000
-1.000000
-1.000000
0.296000
-1.000000
-1.000000
-1.000000
0.511000
-1.000000
-1.000000
-1.000000
-1.000000
-1.000000
-1.000000
-1.000000
-1.000000
-1.000000
-1.000000
-1.000000
-1.000000
-1.000000
-1.000000
-1.000000
-1.000000
-1.000000
-1.000000
-1.000000
-1.000000
-1.000000
-1.000000
-1.000000
-1.000000
-1.000000
-1.000000
-1.000000
-1.000000
0.004000
