# Supplementary material for: Nano-DMS-MaP allows isoform-specific RNA structure determination
Source: Nat Methods. 2023 Apr 27;20(6):849–59. doi: 10.1038/s41592-023-01862-7 (PMC10250195; doi:10.1038/s41592-023-01862-7)
Supplement: Supplementary file 5 — DMS reactivities as csv files for all experiments and isoforms. –1 represents no information at position. [file 41592_2023_1862_MOESM5_ESM.zip › reactivity_csvs/Nanopore_RT-US/Rep1/Nanopore_RT-US_Rep1_RT1_17mM_virion_RT1_unspliced1_ACT.csv]

-1.000000
-1.000000
-1.000000
-1.000000
-1.000000
-1.000000
-1.000000
-1.000000
-1.000000
-1.000000
-1.000000
-1.000000
-1.000000
-1.000000
-1.000000
-1.000000
-1.000000
-1.000000
-1.000000
-1.000000
-1.000000
-1.000000
-1.000000
-1.000000
-1.000000
-1.000000
-1.000000
0.018000
0.143000
0.550000
-1.000000
-1.000000
-1.000000
0.741000
-1.000000
0.014000
0.008000
0.017000
0.366000
0.000000
0.074000
-1.000000
-1.000000
0.030000
0.329000
0.068000
0.068000
0.000000
0.009000
0.089000
-1.000000
-1.000000
-1.000000
0.110000
0.068000
0.006000
0.012000
0.078000
0.091000
0.046000
0.008000
-1.000000
0.046000
0.240000
0.215000
1.000000
0.493000
-1.000000
0.058000
0.031000
0.053000
0.043000
0.273000
0.329000
0.490000
0.610000
0.675000
0.757000
-1.000000
0.265000
0.253000
0.382000
-1.000000
0.338000
0.392000
0.051000
0.216000
-1.000000
0.169000
-1.000000
0.988000
-1.000000
0.078000
0.181000
0.390000
0.332000
0.204000
0.165000
-1.000000
0.189000
0.136000
-1.000000
0.316000
-1.000000
0.478000
-1.000000
0.722000
-1.000000
0.266000
0.252000
0.316000
-1.000000
0.291000
0.326000
0.443000
-1.000000
0.908000
1.000000
-1.000000
0.939000
-1.000000
0.781000
-1.000000
0.319000
0.053000
0.154000
0.047000
0.033000
-1.000000
-1.000000
0.185000
0.726000
0.687000
0.313000
0.387000
0.203000
-1.000000
0.294000
-1.000000
0.193000
0.271000
0.050000
0.029000
0.019000
0.247000
0.161000
0.202000
-1.000000
0.344000
0.757000
0.665000
0.490000
0.008000
0.499000
0.812000
0.625000
0.584000
-1.000000
0.701000
0.709000
0.894000
-1.000000
0.853000
-1.000000
0.683000
-1.000000
-1.000000
0.282000
0.235000
0.692000
0.294000
0.035000
0.191000
0.202000
0.162000
0.136000
0.241000
-1.000000
1.000000
0.620000
-1.000000
0.197000
-1.000000
-1.000000
0.034000
-1.000000
0.017000
0.000000
0.045000
-1.000000
0.141000
0.111000
0.125000
0.133000
-1.000000
-1.000000
-1.000000
0.186000
0.171000
0.439000
0.418000
-1.000000
0.510000
0.887000
0.938000
-1.000000
0.850000
-1.000000
0.738000
0.868000
0.831000
-1.000000
1.000000
0.549000
0.814000
1.000000
-1.000000
0.228000
0.242000
0.408000
-1.000000
0.303000
-1.000000
-1.000000
0.725000
-1.000000
0.550000
0.453000
0.183000
0.223000
0.227000
0.395000
0.154000
-1.000000
0.484000
0.317000
-1.000000
0.279000
0.863000
-1.000000
-1.000000
0.279000
0.041000
0.022000
0.034000
-1.000000
-1.000000
0.026000
0.068000
0.008000
-1.000000
0.034000
0.197000
-1.000000
0.844000
0.806000
-1.000000
0.127000
-1.000000
0.145000
-1.000000
0.089000
1.000000
0.179000
-1.000000
-1.000000
0.021000
0.075000
0.068000
-1.000000
0.106000
-1.000000
-1.000000
0.057000
-1.000000
0.127000
-1.000000
-1.000000
-1.000000
-1.000000
0.602000
-1.000000
-1.000000
0.080000
-1.000000
0.374000
0.222000
0.214000
-1.000000
-1.000000
0.722000
-1.000000
0.385000
-1.000000
0.187000
0.609000
0.108000
-1.000000
0.061000
0.086000
0.143000
0.288000
0.334000
0.589000
0.822000
0.973000
0.520000
0.879000
0.584000
-1.000000
0.472000
0.055000
0.038000
0.068000
-1.000000
0.044000
-1.000000
-1.000000
0.894000
-1.000000
-1.000000
0.029000
0.136000
0.068000
-1.000000
0.681000
0.763000
-1.000000
-1.000000
0.614000
-1.000000
0.559000
-1.000000
0.526000
-1.000000
0.441000
0.485000
-1.000000
-1.000000
-1.000000
0.295000
-1.000000
0.306000
-1.000000
0.405000
-1.000000
0.537000
-1.000000
0.253000
-1.000000
0.303000
0.287000
-1.000000
-1.000000
0.634000
0.607000
0.650000
0.905000
0.603000
0.683000
-1.000000
0.487000
-1.000000
-1.000000
-1.000000
-1.000000
-1.000000
0.569000
-1.000000
0.670000
0.712000
0.726000
0.906000
0.628000
-1.000000
0.914000
0.635000
0.386000
0.736000
0.615000
0.531000
-1.000000
-1.000000
-1.000000
0.068000
0.204000
0.386000
0.512000
0.704000
0.970000
1.000000
0.952000
0.978000
-1.000000
-1.000000
0.573000
0.874000
0.259000
0.119000
-1.000000
-1.000000
0.000000
0.012000
0.068000
-1.000000
-1.000000
-1.000000
-1.000000
-1.000000
0.428000
0.672000
0.742000
-1.000000
0.714000
0.603000
0.754000
1.000000
0.759000
0.815000
0.999000
0.840000
0.857000
0.609000
0.782000
0.956000
1.000000
1.000000
0.587000
0.543000
0.729000
1.000000
1.000000
0.857000
0.985000
0.822000
0.821000
0.819000
-1.000000
0.575000
0.816000
0.685000
-1.000000
-1.000000
-1.000000
0.252000
0.392000
0.398000
-1.000000
0.253000
1.000000
-1.000000
-1.000000
-1.000000
0.840000
-1.000000
0.711000
0.529000
0.623000
-1.000000
0.720000
0.921000
1.000000
-1.000000
1.000000
0.880000
0.884000
0.995000
-1.000000
0.770000
1.000000
-1.000000
0.683000
0.637000
0.752000
0.860000
1.000000
0.018000
0.019000
0.008000
-1.000000
-1.000000
0.000000
0.003000
0.165000
0.098000
0.353000
0.319000
0.558000
-1.000000
0.945000
-1.000000
1.000000
0.993000
0.738000
0.796000
0.857000
0.917000
-1.000000
0.969000
0.598000
-1.000000
-1.000000
0.403000
0.455000
-1.000000
0.578000
0.627000
-1.000000
-1.000000
-1.000000
-1.000000
-1.000000
-1.000000
-1.000000
-1.000000
-1.000000
-1.000000
-1.000000
-1.000000
-1.000000
-1.000000
-1.000000
-1.000000
-1.000000
-1.000000
-1.000000
-1.000000
-1.000000
-1.000000
-1.000000
-1.000000
-1.000000
-1.000000
-1.000000
-1.000000
0.000000
