# Supplementary material for: Nano-DMS-MaP allows isoform-specific RNA structure determination
Source: Nat Methods. 2023 Apr 27;20(6):849–59. doi: 10.1038/s41592-023-01862-7 (PMC10250195; doi:10.1038/s41592-023-01862-7)
Supplement: Supplementary file 5 — DMS reactivities as csv files for all experiments and isoforms. –1 represents no information at position. [file 41592_2023_1862_MOESM5_ESM.zip › reactivity_csvs/Nanopore_RT-US/Rep1/Nanopore_RT-US_Rep1_RT1_17mM_cell_RT1_unspliced1_AC.csv]

-1.000000
-1.000000
-1.000000
-1.000000
-1.000000
-1.000000
-1.000000
-1.000000
-1.000000
-1.000000
-1.000000
-1.000000
-1.000000
-1.000000
-1.000000
-1.000000
-1.000000
-1.000000
-1.000000
-1.000000
-1.000000
-1.000000
-1.000000
-1.000000
-1.000000
-1.000000
-1.000000
0.110000
0.167000
-1.000000
-1.000000
-1.000000
-1.000000
0.758000
-1.000000
0.096000
-1.000000
0.094000
-1.000000
0.094000
-1.000000
-1.000000
-1.000000
0.094000
-1.000000
0.216000
0.211000
0.101000
-1.000000
0.211000
-1.000000
-1.000000
-1.000000
0.211000
0.300000
0.181000
0.128000
0.169000
0.211000
0.350000
-1.000000
-1.000000
0.386000
-1.000000
-1.000000
0.984000
0.733000
-1.000000
0.373000
0.207000
-1.000000
0.318000
0.696000
0.600000
-1.000000
0.578000
0.784000
1.000000
-1.000000
0.489000
-1.000000
-1.000000
-1.000000
0.448000
0.344000
-1.000000
-1.000000
-1.000000
0.505000
-1.000000
-1.000000
-1.000000
0.403000
-1.000000
0.421000
0.463000
0.522000
0.478000
-1.000000
-1.000000
0.385000
-1.000000
-1.000000
-1.000000
-1.000000
-1.000000
-1.000000
-1.000000
0.390000
0.327000
0.334000
-1.000000
-1.000000
0.320000
-1.000000
-1.000000
-1.000000
-1.000000
-1.000000
-1.000000
-1.000000
-1.000000
-1.000000
0.886000
0.391000
-1.000000
0.235000
-1.000000
-1.000000
-1.000000
-1.000000
0.839000
0.994000
0.385000
-1.000000
0.240000
-1.000000
0.335000
-1.000000
0.388000
-1.000000
0.214000
0.164000
0.273000
-1.000000
0.335000
0.439000
-1.000000
0.564000
0.415000
0.985000
0.789000
-1.000000
-1.000000
-1.000000
-1.000000
0.740000
-1.000000
-1.000000
0.320000
0.641000
-1.000000
-1.000000
-1.000000
-1.000000
-1.000000
-1.000000
0.517000
0.466000
0.742000
0.558000
-1.000000
0.325000
-1.000000
0.268000
-1.000000
0.211000
-1.000000
1.000000
0.899000
-1.000000
-1.000000
-1.000000
-1.000000
0.698000
-1.000000
0.213000
0.182000
0.180000
-1.000000
0.896000
0.790000
0.675000
0.663000
-1.000000
-1.000000
-1.000000
0.776000
0.882000
-1.000000
-1.000000
-1.000000
0.593000
0.864000
0.797000
-1.000000
0.749000
-1.000000
0.945000
1.000000
0.944000
-1.000000
-1.000000
0.623000
0.802000
0.877000
-1.000000
0.345000
0.285000
0.400000
-1.000000
0.485000
-1.000000
-1.000000
0.866000
-1.000000
0.826000
-1.000000
0.315000
-1.000000
0.269000
-1.000000
0.230000
-1.000000
0.526000
0.388000
-1.000000
0.355000
0.961000
-1.000000
-1.000000
0.665000
0.266000
-1.000000
0.293000
-1.000000
-1.000000
0.221000
-1.000000
-1.000000
-1.000000
0.267000
-1.000000
-1.000000
1.000000
0.942000
-1.000000
0.697000
-1.000000
0.804000
-1.000000
0.623000
1.000000
0.375000
-1.000000
-1.000000
0.239000
0.466000
0.328000
-1.000000
0.464000
-1.000000
-1.000000
0.327000
-1.000000
0.423000
-1.000000
-1.000000
-1.000000
-1.000000
0.526000
-1.000000
-1.000000
0.343000
-1.000000
0.570000
0.388000
-1.000000
-1.000000
-1.000000
-1.000000
-1.000000
0.624000
-1.000000
-1.000000
0.664000
0.270000
-1.000000
0.253000
0.208000
0.216000
0.323000
0.372000
0.733000
0.991000
-1.000000
-1.000000
-1.000000
-1.000000
-1.000000
0.977000
0.273000
-1.000000
0.211000
-1.000000
0.191000
-1.000000
-1.000000
0.857000
-1.000000
-1.000000
0.204000
-1.000000
0.211000
-1.000000
1.000000
0.863000
-1.000000
-1.000000
0.584000
-1.000000
0.638000
-1.000000
0.728000
-1.000000
0.511000
-1.000000
-1.000000
-1.000000
-1.000000
-1.000000
-1.000000
0.412000
-1.000000
0.673000
-1.000000
0.636000
-1.000000
0.337000
-1.000000
-1.000000
0.400000
-1.000000
-1.000000
-1.000000
0.620000
-1.000000
-1.000000
0.681000
0.701000
-1.000000
0.483000
-1.000000
-1.000000
-1.000000
-1.000000
-1.000000
0.680000
-1.000000
0.681000
0.561000
-1.000000
-1.000000
0.515000
-1.000000
0.912000
-1.000000
0.543000
0.789000
0.715000
-1.000000
-1.000000
-1.000000
-1.000000
0.211000
0.330000
0.527000
0.473000
0.688000
0.697000
-1.000000
-1.000000
0.842000
-1.000000
-1.000000
-1.000000
-1.000000
0.387000
0.349000
-1.000000
-1.000000
0.477000
0.335000
0.285000
-1.000000
-1.000000
-1.000000
-1.000000
-1.000000
0.477000
0.889000
0.750000
-1.000000
0.700000
0.622000
0.719000
1.000000
0.721000
0.797000
-1.000000
0.826000
-1.000000
0.646000
0.896000
1.000000
1.000000
-1.000000
0.438000
0.478000
0.714000
1.000000
1.000000
0.872000
-1.000000
0.925000
-1.000000
0.712000
-1.000000
-1.000000
0.972000
-1.000000
-1.000000
-1.000000
-1.000000
0.527000
0.588000
0.697000
-1.000000
0.419000
0.912000
-1.000000
-1.000000
-1.000000
0.942000
-1.000000
0.882000
-1.000000
0.626000
-1.000000
0.824000
0.929000
1.000000
-1.000000
0.789000
-1.000000
-1.000000
0.829000
-1.000000
0.523000
0.769000
-1.000000
-1.000000
-1.000000
0.956000
0.924000
-1.000000
0.272000
0.227000
-1.000000
-1.000000
-1.000000
0.094000
0.162000
-1.000000
-1.000000
-1.000000
-1.000000
0.741000
-1.000000
1.000000
-1.000000
0.830000
0.680000
0.527000
-1.000000
0.417000
0.850000
-1.000000
0.765000
0.451000
-1.000000
-1.000000
0.352000
-1.000000
-1.000000
-1.000000
0.493000
-1.000000
-1.000000
-1.000000
-1.000000
-1.000000
-1.000000
-1.000000
-1.000000
-1.000000
-1.000000
-1.000000
-1.000000
-1.000000
-1.000000
-1.000000
-1.000000
-1.000000
-1.000000
-1.000000
-1.000000
-1.000000
-1.000000
-1.000000
-1.000000
-1.000000
-1.000000
-1.000000
-1.000000
0.094000
