# Supplementary material for: Nano-DMS-MaP allows isoform-specific RNA structure determination
Source: Nat Methods. 2023 Apr 27;20(6):849–59. doi: 10.1038/s41592-023-01862-7 (PMC10250195; doi:10.1038/s41592-023-01862-7)
Supplement: Supplementary file 5 — DMS reactivities as csv files for all experiments and isoforms. –1 represents no information at position. [file 41592_2023_1862_MOESM5_ESM.zip › reactivity_csvs/Nanopore_RT-US/Rep1/Nanopore_RT-US_Rep1_RT1_57mM_cell_RT1_unspliced1_ACT.csv]

-1.000000
-1.000000
-1.000000
-1.000000
-1.000000
-1.000000
-1.000000
-1.000000
-1.000000
-1.000000
-1.000000
-1.000000
-1.000000
-1.000000
-1.000000
-1.000000
-1.000000
-1.000000
-1.000000
-1.000000
-1.000000
-1.000000
-1.000000
-1.000000
-1.000000
-1.000000
-1.000000
0.061000
0.134000
0.595000
-1.000000
-1.000000
-1.000000
0.794000
-1.000000
0.065000
0.108000
0.061000
0.117000
0.061000
0.143000
-1.000000
-1.000000
0.061000
0.104000
0.163000
0.163000
0.077000
0.121000
0.163000
-1.000000
-1.000000
-1.000000
0.163000
0.178000
0.122000
0.115000
0.123000
0.163000
0.311000
0.336000
-1.000000
0.304000
0.255000
0.454000
1.000000
0.703000
-1.000000
0.281000
0.237000
0.471000
0.301000
0.737000
0.496000
0.937000
0.649000
0.820000
0.926000
-1.000000
0.425000
0.281000
0.486000
-1.000000
0.422000
0.378000
0.461000
0.321000
-1.000000
0.430000
-1.000000
0.743000
-1.000000
0.304000
0.526000
0.528000
0.445000
0.461000
0.470000
-1.000000
0.193000
0.324000
-1.000000
0.342000
-1.000000
0.982000
-1.000000
0.751000
-1.000000
0.340000
0.270000
0.387000
-1.000000
0.403000
0.298000
0.348000
-1.000000
0.563000
0.673000
-1.000000
0.827000
-1.000000
0.706000
-1.000000
0.940000
0.335000
0.303000
0.212000
0.192000
-1.000000
-1.000000
0.342000
0.740000
0.850000
0.312000
0.563000
0.163000
-1.000000
0.240000
-1.000000
0.323000
0.348000
0.160000
0.116000
0.192000
0.076000
0.315000
0.444000
-1.000000
0.429000
0.364000
0.964000
0.797000
0.286000
0.577000
0.612000
0.404000
0.654000
-1.000000
0.522000
0.340000
0.623000
-1.000000
0.626000
-1.000000
0.762000
-1.000000
-1.000000
0.480000
0.471000
0.782000
0.449000
0.076000
0.285000
0.500000
0.266000
0.083000
0.251000
-1.000000
1.000000
0.798000
-1.000000
0.818000
-1.000000
-1.000000
0.743000
-1.000000
0.207000
0.153000
0.218000
-1.000000
0.892000
0.807000
0.781000
0.768000
-1.000000
-1.000000
-1.000000
0.691000
0.708000
0.519000
0.732000
-1.000000
0.602000
0.892000
0.823000
-1.000000
0.785000
-1.000000
0.829000
0.915000
0.903000
-1.000000
0.801000
0.553000
0.761000
1.000000
-1.000000
0.301000
0.293000
0.385000
-1.000000
0.418000
-1.000000
-1.000000
0.912000
-1.000000
0.840000
0.596000
0.330000
0.325000
0.296000
0.487000
0.232000
-1.000000
0.539000
0.456000
-1.000000
0.379000
0.855000
-1.000000
-1.000000
0.765000
0.264000
0.233000
0.239000
-1.000000
-1.000000
0.201000
0.252000
0.089000
-1.000000
0.274000
0.277000
-1.000000
0.949000
0.910000
-1.000000
0.638000
-1.000000
0.648000
-1.000000
0.605000
1.000000
0.417000
-1.000000
-1.000000
0.240000
0.344000
0.307000
-1.000000
0.504000
-1.000000
-1.000000
0.293000
-1.000000
0.356000
-1.000000
-1.000000
-1.000000
-1.000000
0.596000
-1.000000
-1.000000
0.399000
-1.000000
0.552000
0.411000
0.347000
-1.000000
-1.000000
0.738000
-1.000000
0.612000
-1.000000
0.416000
0.630000
0.335000
-1.000000
0.257000
0.281000
0.177000
0.264000
0.381000
0.626000
1.000000
0.076000
0.633000
0.623000
0.793000
-1.000000
1.000000
0.305000
0.160000
0.199000
-1.000000
0.250000
-1.000000
-1.000000
0.869000
-1.000000
-1.000000
0.243000
0.313000
0.163000
-1.000000
1.000000
0.843000
-1.000000
-1.000000
0.679000
-1.000000
0.668000
-1.000000
0.655000
-1.000000
0.559000
0.463000
-1.000000
-1.000000
-1.000000
0.349000
-1.000000
0.419000
-1.000000
0.542000
-1.000000
0.599000
-1.000000
0.366000
-1.000000
0.440000
0.332000
-1.000000
-1.000000
0.617000
0.672000
0.731000
0.999000
0.594000
0.729000
-1.000000
0.567000
-1.000000
-1.000000
-1.000000
-1.000000
-1.000000
0.709000
-1.000000
0.687000
0.731000
1.000000
0.521000
0.508000
-1.000000
0.961000
0.983000
0.423000
0.777000
0.779000
0.755000
-1.000000
-1.000000
-1.000000
0.163000
0.270000
0.472000
0.417000
0.696000
0.659000
0.990000
0.656000
0.885000
-1.000000
-1.000000
0.496000
0.580000
0.419000
0.273000
-1.000000
-1.000000
0.379000
0.203000
0.214000
-1.000000
-1.000000
-1.000000
-1.000000
-1.000000
0.463000
0.865000
0.727000
-1.000000
0.676000
0.525000
0.666000
1.000000
0.603000
0.769000
0.884000
0.771000
1.000000
0.516000
0.883000
1.000000
1.000000
0.934000
0.417000
0.377000
0.736000
0.876000
1.000000
0.869000
1.000000
0.874000
0.668000
0.755000
-1.000000
1.000000
0.956000
0.830000
-1.000000
-1.000000
-1.000000
0.530000
0.523000
0.637000
-1.000000
0.383000
0.920000
-1.000000
-1.000000
-1.000000
0.910000
-1.000000
0.958000
0.586000
0.608000
-1.000000
0.669000
0.969000
1.000000
-1.000000
1.000000
0.553000
0.578000
0.942000
-1.000000
0.720000
0.920000
-1.000000
0.772000
1.000000
0.883000
0.909000
0.744000
0.238000
0.171000
0.399000
-1.000000
-1.000000
0.089000
0.163000
0.076000
0.076000
0.317000
0.325000
0.683000
-1.000000
0.921000
-1.000000
0.890000
0.858000
0.511000
0.672000
0.548000
0.797000
-1.000000
0.896000
0.448000
-1.000000
-1.000000
0.377000
0.698000
-1.000000
0.456000
0.627000
-1.000000
-1.000000
-1.000000
-1.000000
-1.000000
-1.000000
-1.000000
-1.000000
-1.000000
-1.000000
-1.000000
-1.000000
-1.000000
-1.000000
-1.000000
-1.000000
-1.000000
-1.000000
-1.000000
-1.000000
-1.000000
-1.000000
-1.000000
-1.000000
-1.000000
-1.000000
-1.000000
-1.000000
0.061000
