# Supplementary material for: Nano-DMS-MaP allows isoform-specific RNA structure determination
Source: Nat Methods. 2023 Apr 27;20(6):849–59. doi: 10.1038/s41592-023-01862-7 (PMC10250195; doi:10.1038/s41592-023-01862-7)
Supplement: Supplementary file 5 — DMS reactivities as csv files for all experiments and isoforms. –1 represents no information at position. [file 41592_2023_1862_MOESM5_ESM.zip › reactivity_csvs/Nanopore_RT-US/Rep1/Nanopore_RT-US_Rep1_RT1_17mM_cell_RT1_unspliced1_ACT.csv]

-1.000000
-1.000000
-1.000000
-1.000000
-1.000000
-1.000000
-1.000000
-1.000000
-1.000000
-1.000000
-1.000000
-1.000000
-1.000000
-1.000000
-1.000000
-1.000000
-1.000000
-1.000000
-1.000000
-1.000000
-1.000000
-1.000000
-1.000000
-1.000000
-1.000000
-1.000000
-1.000000
0.110000
0.167000
0.602000
-1.000000
-1.000000
-1.000000
0.758000
-1.000000
0.096000
0.183000
0.094000
0.154000
0.094000
0.284000
-1.000000
-1.000000
0.094000
0.154000
0.216000
0.211000
0.101000
0.201000
0.211000
-1.000000
-1.000000
-1.000000
0.211000
0.300000
0.181000
0.128000
0.169000
0.211000
0.350000
0.395000
-1.000000
0.386000
0.357000
0.372000
0.984000
0.733000
-1.000000
0.373000
0.207000
0.342000
0.318000
0.696000
0.600000
0.786000
0.578000
0.784000
1.000000
-1.000000
0.489000
0.603000
0.656000
-1.000000
0.448000
0.344000
0.306000
0.523000
-1.000000
0.505000
-1.000000
0.758000
-1.000000
0.403000
0.649000
0.421000
0.463000
0.522000
0.478000
-1.000000
0.376000
0.385000
-1.000000
0.677000
-1.000000
0.862000
-1.000000
0.655000
-1.000000
0.390000
0.327000
0.334000
-1.000000
0.546000
0.320000
0.450000
-1.000000
0.626000
0.564000
-1.000000
0.764000
-1.000000
0.624000
-1.000000
0.886000
0.391000
0.420000
0.235000
0.280000
-1.000000
-1.000000
0.346000
0.839000
0.994000
0.385000
0.483000
0.240000
-1.000000
0.335000
-1.000000
0.388000
0.360000
0.214000
0.164000
0.273000
0.290000
0.335000
0.439000
-1.000000
0.564000
0.415000
0.985000
0.789000
0.423000
0.694000
0.767000
0.736000
0.740000
-1.000000
0.426000
0.320000
0.641000
-1.000000
0.598000
-1.000000
0.693000
-1.000000
-1.000000
0.517000
0.466000
0.742000
0.558000
0.154000
0.325000
0.639000
0.268000
0.290000
0.211000
-1.000000
1.000000
0.899000
-1.000000
0.530000
-1.000000
-1.000000
0.698000
-1.000000
0.213000
0.182000
0.180000
-1.000000
0.896000
0.790000
0.675000
0.663000
-1.000000
-1.000000
-1.000000
0.776000
0.882000
0.735000
0.718000
-1.000000
0.593000
0.864000
0.797000
-1.000000
0.749000
-1.000000
0.945000
1.000000
0.944000
-1.000000
0.630000
0.623000
0.802000
0.877000
-1.000000
0.345000
0.285000
0.400000
-1.000000
0.485000
-1.000000
-1.000000
0.866000
-1.000000
0.826000
0.527000
0.315000
0.507000
0.269000
0.410000
0.230000
-1.000000
0.526000
0.388000
-1.000000
0.355000
0.961000
-1.000000
-1.000000
0.665000
0.266000
0.551000
0.293000
-1.000000
-1.000000
0.221000
0.184000
0.323000
-1.000000
0.267000
0.349000
-1.000000
1.000000
0.942000
-1.000000
0.697000
-1.000000
0.804000
-1.000000
0.623000
1.000000
0.375000
-1.000000
-1.000000
0.239000
0.466000
0.328000
-1.000000
0.464000
-1.000000
-1.000000
0.327000
-1.000000
0.423000
-1.000000
-1.000000
-1.000000
-1.000000
0.526000
-1.000000
-1.000000
0.343000
-1.000000
0.570000
0.388000
0.309000
-1.000000
-1.000000
0.823000
-1.000000
0.624000
-1.000000
0.287000
0.664000
0.270000
-1.000000
0.253000
0.208000
0.216000
0.323000
0.372000
0.733000
0.991000
0.196000
0.558000
0.941000
0.656000
-1.000000
0.977000
0.273000
0.200000
0.211000
-1.000000
0.191000
-1.000000
-1.000000
0.857000
-1.000000
-1.000000
0.204000
0.308000
0.211000
-1.000000
1.000000
0.863000
-1.000000
-1.000000
0.584000
-1.000000
0.638000
-1.000000
0.728000
-1.000000
0.511000
0.371000
-1.000000
-1.000000
-1.000000
0.172000
-1.000000
0.412000
-1.000000
0.673000
-1.000000
0.636000
-1.000000
0.337000
-1.000000
0.158000
0.400000
-1.000000
-1.000000
0.961000
0.620000
0.467000
0.773000
0.681000
0.701000
-1.000000
0.483000
-1.000000
-1.000000
-1.000000
-1.000000
-1.000000
0.680000
-1.000000
0.681000
0.561000
1.000000
0.493000
0.515000
-1.000000
0.912000
1.000000
0.543000
0.789000
0.715000
0.866000
-1.000000
-1.000000
-1.000000
0.211000
0.330000
0.527000
0.473000
0.688000
0.697000
0.779000
0.524000
0.842000
-1.000000
-1.000000
0.667000
0.599000
0.387000
0.349000
-1.000000
-1.000000
0.477000
0.335000
0.285000
-1.000000
-1.000000
-1.000000
-1.000000
-1.000000
0.477000
0.889000
0.750000
-1.000000
0.700000
0.622000
0.719000
1.000000
0.721000
0.797000
0.997000
0.826000
0.766000
0.646000
0.896000
1.000000
1.000000
0.678000
0.438000
0.478000
0.714000
1.000000
1.000000
0.872000
1.000000
0.925000
0.729000
0.712000
-1.000000
1.000000
0.972000
0.873000
-1.000000
-1.000000
-1.000000
0.527000
0.588000
0.697000
-1.000000
0.419000
0.912000
-1.000000
-1.000000
-1.000000
0.942000
-1.000000
0.882000
0.626000
0.626000
-1.000000
0.824000
0.929000
1.000000
-1.000000
0.789000
0.533000
0.328000
0.829000
-1.000000
0.523000
0.769000
-1.000000
0.851000
1.000000
0.956000
0.924000
0.822000
0.272000
0.227000
0.466000
-1.000000
-1.000000
0.094000
0.162000
0.154000
0.154000
0.593000
0.433000
0.741000
-1.000000
1.000000
-1.000000
0.830000
0.680000
0.527000
0.582000
0.417000
0.850000
-1.000000
0.765000
0.451000
-1.000000
-1.000000
0.352000
0.532000
-1.000000
0.646000
0.493000
-1.000000
-1.000000
-1.000000
-1.000000
-1.000000
-1.000000
-1.000000
-1.000000
-1.000000
-1.000000
-1.000000
-1.000000
-1.000000
-1.000000
-1.000000
-1.000000
-1.000000
-1.000000
-1.000000
-1.000000
-1.000000
-1.000000
-1.000000
-1.000000
-1.000000
-1.000000
-1.000000
-1.000000
0.094000
