# Supplementary material for: Nano-DMS-MaP allows isoform-specific RNA structure determination
Source: Nat Methods. 2023 Apr 27;20(6):849–59. doi: 10.1038/s41592-023-01862-7 (PMC10250195; doi:10.1038/s41592-023-01862-7)
Supplement: Supplementary file 5 — DMS reactivities as csv files for all experiments and isoforms. –1 represents no information at position. [file 41592_2023_1862_MOESM5_ESM.zip › reactivity_csvs/Nanopore_RT-US/Rep1/Nanopore_RT-US_Rep1_RT1_8mM_cell_RT1_unspliced1_ACT.csv]

-1.000000
-1.000000
-1.000000
-1.000000
-1.000000
-1.000000
-1.000000
-1.000000
-1.000000
-1.000000
-1.000000
-1.000000
-1.000000
-1.000000
-1.000000
-1.000000
-1.000000
-1.000000
-1.000000
-1.000000
-1.000000
-1.000000
-1.000000
-1.000000
-1.000000
-1.000000
-1.000000
0.122000
0.233000
0.693000
-1.000000
-1.000000
-1.000000
0.566000
-1.000000
0.154000
0.323000
0.123000
0.000000
0.134000
0.457000
-1.000000
-1.000000
0.120000
0.092000
0.205000
0.205000
0.120000
0.000000
0.282000
-1.000000
-1.000000
-1.000000
0.205000
0.251000
0.218000
0.217000
0.156000
0.362000
0.463000
0.395000
-1.000000
0.410000
0.599000
0.522000
1.000000
0.707000
-1.000000
0.389000
0.307000
0.465000
0.319000
0.636000
0.569000
0.930000
0.660000
0.984000
1.000000
-1.000000
0.627000
0.433000
0.548000
-1.000000
0.357000
0.458000
0.420000
0.618000
-1.000000
0.492000
-1.000000
0.711000
-1.000000
0.601000
0.683000
0.566000
0.438000
0.389000
0.444000
-1.000000
0.164000
0.320000
-1.000000
0.593000
-1.000000
0.610000
-1.000000
1.000000
-1.000000
0.381000
0.383000
0.339000
-1.000000
0.619000
0.405000
0.562000
-1.000000
0.385000
0.844000
-1.000000
0.579000
-1.000000
0.951000
-1.000000
0.709000
0.418000
0.313000
0.302000
0.304000
-1.000000
-1.000000
0.287000
0.881000
0.796000
0.330000
0.534000
0.288000
-1.000000
0.304000
-1.000000
0.326000
0.173000
0.221000
0.242000
0.305000
0.133000
0.364000
0.420000
-1.000000
0.609000
0.435000
0.913000
0.817000
0.570000
0.456000
0.488000
0.541000
0.785000
-1.000000
0.278000
0.434000
0.585000
-1.000000
0.795000
-1.000000
0.531000
-1.000000
-1.000000
0.514000
0.403000
0.765000
0.462000
0.000000
0.299000
0.658000
0.342000
0.330000
0.205000
-1.000000
1.000000
0.755000
-1.000000
0.459000
-1.000000
-1.000000
0.751000
-1.000000
0.180000
0.213000
0.120000
-1.000000
0.886000
0.612000
0.833000
0.743000
-1.000000
-1.000000
-1.000000
0.698000
0.806000
0.764000
0.746000
-1.000000
0.680000
1.000000
0.921000
-1.000000
0.706000
-1.000000
0.798000
0.904000
0.822000
-1.000000
0.297000
0.529000
0.726000
0.845000
-1.000000
0.393000
0.267000
0.426000
-1.000000
0.419000
-1.000000
-1.000000
0.797000
-1.000000
0.718000
0.499000
0.297000
0.614000
0.314000
0.644000
0.224000
-1.000000
0.536000
0.493000
-1.000000
0.483000
0.938000
-1.000000
-1.000000
0.619000
0.316000
0.514000
0.309000
-1.000000
-1.000000
0.212000
0.000000
0.518000
-1.000000
0.280000
0.453000
-1.000000
1.000000
0.928000
-1.000000
0.618000
-1.000000
0.653000
-1.000000
0.612000
1.000000
0.364000
-1.000000
-1.000000
0.227000
0.354000
0.308000
-1.000000
0.447000
-1.000000
-1.000000
0.445000
-1.000000
0.350000
-1.000000
-1.000000
-1.000000
-1.000000
0.564000
-1.000000
-1.000000
0.277000
-1.000000
0.484000
0.319000
0.342000
-1.000000
-1.000000
1.000000
-1.000000
0.645000
-1.000000
0.347000
0.453000
0.254000
-1.000000
0.251000
0.178000
0.261000
0.306000
0.290000
0.612000
1.000000
0.000000
0.548000
0.823000
0.638000
-1.000000
0.877000
0.266000
0.000000
0.205000
-1.000000
0.167000
-1.000000
-1.000000
0.773000
-1.000000
-1.000000
0.156000
0.444000
0.205000
-1.000000
0.918000
0.838000
-1.000000
-1.000000
0.481000
-1.000000
0.770000
-1.000000
0.668000
-1.000000
0.515000
0.215000
-1.000000
-1.000000
-1.000000
0.246000
-1.000000
0.550000
-1.000000
0.451000
-1.000000
0.618000
-1.000000
0.377000
-1.000000
0.414000
0.424000
-1.000000
-1.000000
0.718000
0.437000
0.005000
0.945000
0.502000
0.803000
-1.000000
0.527000
-1.000000
-1.000000
-1.000000
-1.000000
-1.000000
0.497000
-1.000000
0.648000
0.502000
0.941000
0.518000
0.482000
-1.000000
0.886000
0.846000
0.435000
0.814000
0.541000
0.927000
-1.000000
-1.000000
-1.000000
0.205000
0.221000
0.493000
0.459000
0.360000
0.569000
0.473000
0.669000
0.635000
-1.000000
-1.000000
0.730000
0.274000
0.417000
0.280000
-1.000000
-1.000000
0.436000
0.403000
0.205000
-1.000000
-1.000000
-1.000000
-1.000000
-1.000000
0.397000
0.811000
0.957000
-1.000000
0.621000
0.558000
0.664000
1.000000
0.480000
0.668000
0.887000
0.764000
0.855000
0.630000
0.825000
0.944000
1.000000
0.720000
0.340000
0.397000
0.753000
0.953000
1.000000
0.787000
1.000000
0.902000
0.560000
0.704000
-1.000000
1.000000
0.820000
0.880000
-1.000000
-1.000000
-1.000000
0.632000
0.741000
0.654000
-1.000000
0.436000
0.918000
-1.000000
-1.000000
-1.000000
0.863000
-1.000000
0.996000
0.998000
0.546000
-1.000000
0.722000
0.898000
1.000000
-1.000000
0.731000
0.724000
0.306000
0.848000
-1.000000
0.525000
0.790000
-1.000000
0.778000
1.000000
0.794000
0.856000
0.940000
0.308000
0.250000
0.228000
-1.000000
-1.000000
0.120000
0.220000
0.084000
0.025000
0.508000
0.340000
0.783000
-1.000000
1.000000
-1.000000
1.000000
0.850000
0.517000
0.571000
0.397000
0.728000
-1.000000
0.862000
0.421000
-1.000000
-1.000000
0.340000
0.836000
-1.000000
0.466000
0.680000
-1.000000
-1.000000
-1.000000
-1.000000
-1.000000
-1.000000
-1.000000
-1.000000
-1.000000
-1.000000
-1.000000
-1.000000
-1.000000
-1.000000
-1.000000
-1.000000
-1.000000
-1.000000
-1.000000
-1.000000
-1.000000
-1.000000
-1.000000
-1.000000
-1.000000
-1.000000
-1.000000
-1.000000
0.120000
