# Supplementary material for: Nano-DMS-MaP allows isoform-specific RNA structure determination
Source: Nat Methods. 2023 Apr 27;20(6):849–59. doi: 10.1038/s41592-023-01862-7 (PMC10250195; doi:10.1038/s41592-023-01862-7)
Supplement: Supplementary file 5 — DMS reactivities as csv files for all experiments and isoforms. –1 represents no information at position. [file 41592_2023_1862_MOESM5_ESM.zip › reactivity_csvs/Nanopore_RT-US/mean/Nanopore_RT-US_mean_RT1_17mM_cell_RT1_unspliced1_ACT.csv]

-1.000000
-1.000000
-1.000000
-1.000000
-1.000000
-1.000000
-1.000000
-1.000000
-1.000000
-1.000000
-1.000000
-1.000000
-1.000000
-1.000000
-1.000000
-1.000000
-1.000000
-1.000000
-1.000000
-1.000000
-1.000000
-1.000000
-1.000000
-1.000000
-1.000000
-1.000000
-1.000000
0.098000
0.186500
0.738500
-1.000000
-1.000000
-1.000000
0.748500
-1.000000
0.091000
0.269500
0.090000
0.214500
0.090000
0.271500
-1.000000
-1.000000
0.129500
0.089000
0.228000
0.189000
0.094000
0.112500
0.189000
-1.000000
-1.000000
-1.000000
0.189000
0.236500
0.192500
0.143000
0.148500
0.189000
0.264500
0.447500
-1.000000
0.358500
0.332500
0.305000
0.801000
0.647500
-1.000000
0.361000
0.234000
0.452000
0.313000
0.722500
0.490000
0.584000
0.552000
0.781000
0.931500
-1.000000
0.467000
0.388500
0.581000
-1.000000
0.444000
0.341000
0.168000
0.540000
-1.000000
0.498000
-1.000000
0.879000
-1.000000
0.383000
0.575500
0.420500
0.423500
0.482000
0.507500
-1.000000
0.200000
0.372000
-1.000000
0.579000
-1.000000
0.838500
-1.000000
0.521500
-1.000000
0.387500
0.308000
0.360000
-1.000000
0.288500
0.274500
0.388500
-1.000000
0.547500
0.498500
-1.000000
0.876500
-1.000000
0.679000
-1.000000
0.900500
0.357500
0.251500
0.225500
0.187000
-1.000000
-1.000000
0.451000
0.716000
0.927500
0.327000
0.253500
0.203500
-1.000000
0.339500
-1.000000
0.322500
0.254000
0.217500
0.187500
0.250000
0.219500
0.318500
0.465000
-1.000000
0.515000
0.366000
0.941500
0.792500
0.324500
0.527500
0.710000
0.792500
0.594500
-1.000000
0.424000
0.292000
0.596500
-1.000000
0.626500
-1.000000
0.846500
-1.000000
-1.000000
0.456500
0.427000
0.707000
0.472000
0.173500
0.262000
0.424500
0.239000
0.157000
0.238000
-1.000000
1.000000
0.811500
-1.000000
0.507500
-1.000000
-1.000000
0.671000
-1.000000
0.187000
0.168000
0.206000
-1.000000
0.932500
0.714500
0.676500
0.697500
-1.000000
-1.000000
-1.000000
0.694000
0.817000
0.584000
0.481500
-1.000000
0.611500
0.869000
0.801500
-1.000000
0.730000
-1.000000
0.897500
1.000000
0.930000
-1.000000
0.774500
0.546500
0.746500
0.938500
-1.000000
0.346000
0.268500
0.417000
-1.000000
0.505500
-1.000000
-1.000000
0.863000
-1.000000
0.682500
0.399000
0.260500
0.467500
0.235500
0.472000
0.239000
-1.000000
0.483000
0.396000
-1.000000
0.345000
0.876000
-1.000000
-1.000000
0.593500
0.215500
0.445000
0.250000
-1.000000
-1.000000
0.199000
0.227000
0.247000
-1.000000
0.247500
0.372500
-1.000000
1.000000
0.948000
-1.000000
0.698000
-1.000000
0.799000
-1.000000
0.581500
1.000000
0.380000
-1.000000
-1.000000
0.213000
0.417500
0.336500
-1.000000
0.431000
-1.000000
-1.000000
0.311500
-1.000000
0.385000
-1.000000
-1.000000
-1.000000
-1.000000
0.516500
-1.000000
-1.000000
0.331000
-1.000000
0.492500
0.378000
0.239500
-1.000000
-1.000000
0.691000
-1.000000
0.608500
-1.000000
0.358000
0.545500
0.305000
-1.000000
0.254000
0.240500
0.191500
0.267500
0.274000
0.606500
0.786500
0.425500
0.678000
0.937000
0.480000
-1.000000
0.932500
0.250500
0.249500
0.199000
-1.000000
0.214500
-1.000000
-1.000000
0.856500
-1.000000
-1.000000
0.184500
0.384500
0.189000
-1.000000
1.000000
0.811000
-1.000000
-1.000000
0.548500
-1.000000
0.636500
-1.000000
0.664000
-1.000000
0.452500
0.450500
-1.000000
-1.000000
-1.000000
0.280000
-1.000000
0.362000
-1.000000
0.614000
-1.000000
0.627000
-1.000000
0.356500
-1.000000
0.381000
0.382500
-1.000000
-1.000000
0.766500
0.407000
0.576500
0.613000
0.531500
0.690000
-1.000000
0.536500
-1.000000
-1.000000
-1.000000
-1.000000
-1.000000
0.726000
-1.000000
0.663000
0.507000
0.920000
0.522500
0.413000
-1.000000
0.839500
0.906000
0.388500
0.718000
0.681000
0.933000
-1.000000
-1.000000
-1.000000
0.189000
0.289500
0.461000
0.424000
0.556500
0.599000
0.644500
0.702000
0.733500
-1.000000
-1.000000
0.577500
0.627000
0.345500
0.294500
-1.000000
-1.000000
0.364500
0.236000
0.227000
-1.000000
-1.000000
-1.000000
-1.000000
-1.000000
0.500000
0.774500
0.659000
-1.000000
0.627500
0.582000
0.597000
1.000000
0.814000
0.693500
0.998500
0.726500
0.762500
0.531000
0.833500
0.944000
1.000000
0.725500
0.391500
0.388500
0.697000
0.891500
1.000000
0.809500
0.913500
0.752000
0.715000
0.640000
-1.000000
0.971500
0.788500
0.919000
-1.000000
-1.000000
-1.000000
0.462500
0.636000
0.654000
-1.000000
0.363500
0.847000
-1.000000
-1.000000
-1.000000
0.891000
-1.000000
0.869500
0.584500
0.494000
-1.000000
0.726000
0.865000
1.000000
-1.000000
0.754000
0.417000
0.403500
0.901000
-1.000000
0.619500
0.884500
-1.000000
0.841500
1.000000
0.760000
0.776000
0.893000
0.198500
0.179000
0.387500
-1.000000
-1.000000
0.099500
0.173000
0.091500
0.170500
0.313000
0.349500
0.561500
-1.000000
1.000000
-1.000000
0.814500
0.686000
0.452000
0.627500
0.461500
0.847000
-1.000000
0.882500
0.513500
-1.000000
-1.000000
0.416000
0.639500
-1.000000
0.642000
0.423000
-1.000000
-1.000000
-1.000000
-1.000000
-1.000000
-1.000000
-1.000000
-1.000000
-1.000000
-1.000000
-1.000000
-1.000000
-1.000000
-1.000000
-1.000000
-1.000000
-1.000000
-1.000000
-1.000000
-1.000000
-1.000000
-1.000000
-1.000000
-1.000000
-1.000000
-1.000000
-1.000000
-1.000000
0.090000
