# Supplementary material for: Nano-DMS-MaP allows isoform-specific RNA structure determination
Source: Nat Methods. 2023 Apr 27;20(6):849–59. doi: 10.1038/s41592-023-01862-7 (PMC10250195; doi:10.1038/s41592-023-01862-7)
Supplement: Supplementary file 5 — DMS reactivities as csv files for all experiments and isoforms. –1 represents no information at position. [file 41592_2023_1862_MOESM5_ESM.zip › reactivity_csvs/Nanopore_RT-US/mean/Nanopore_RT-US_mean_RT1_57mM_cell_RT1_unspliced1_ACT.csv]

-1.000000
-1.000000
-1.000000
-1.000000
-1.000000
-1.000000
-1.000000
-1.000000
-1.000000
-1.000000
-1.000000
-1.000000
-1.000000
-1.000000
-1.000000
-1.000000
-1.000000
-1.000000
-1.000000
-1.000000
-1.000000
-1.000000
-1.000000
-1.000000
-1.000000
-1.000000
-1.000000
0.060000
0.150000
0.614000
-1.000000
-1.000000
-1.000000
0.824500
-1.000000
0.062000
0.157500
0.060000
0.444500
0.060000
0.145000
-1.000000
-1.000000
0.065500
0.157500
0.151500
0.151500
0.071500
0.134000
0.151500
-1.000000
-1.000000
-1.000000
0.158500
0.162500
0.110500
0.091000
0.132000
0.151500
0.253500
0.374500
-1.000000
0.261000
0.344500
0.405000
0.844500
0.666000
-1.000000
0.259500
0.197500
0.397500
0.255000
0.767500
0.495500
0.693000
0.634000
0.798000
0.952500
-1.000000
0.392000
0.392500
0.578500
-1.000000
0.408000
0.356500
0.431500
0.387500
-1.000000
0.430500
-1.000000
0.871500
-1.000000
0.251500
0.521500
0.461500
0.490500
0.458000
0.445000
-1.000000
0.170000
0.298500
-1.000000
0.577500
-1.000000
0.839000
-1.000000
0.596000
-1.000000
0.315000
0.261500
0.343000
-1.000000
0.334000
0.255000
0.464500
-1.000000
0.735000
0.642500
-1.000000
0.768000
-1.000000
0.745500
-1.000000
0.939500
0.310500
0.273000
0.203500
0.169500
-1.000000
-1.000000
0.362000
0.648500
0.799000
0.317500
0.370500
0.166000
-1.000000
0.261000
-1.000000
0.300000
0.251000
0.142500
0.100000
0.162000
0.199500
0.285500
0.452500
-1.000000
0.361000
0.314500
0.982000
0.827500
0.435500
0.670500
0.559000
0.493000
0.519500
-1.000000
0.669500
0.301500
0.566000
-1.000000
0.562000
-1.000000
0.881000
-1.000000
-1.000000
0.461000
0.414500
0.758500
0.373500
0.114000
0.232500
0.528000
0.235500
0.146000
0.232000
-1.000000
1.000000
0.819000
-1.000000
0.662000
-1.000000
-1.000000
0.715000
-1.000000
0.199500
0.152000
0.202000
-1.000000
0.939000
0.765500
0.729500
0.788000
-1.000000
-1.000000
-1.000000
0.636500
0.667500
0.592000
0.490500
-1.000000
0.614500
0.839000
0.834500
-1.000000
0.729500
-1.000000
0.859000
0.957500
0.780500
-1.000000
0.792500
0.504500
0.734000
1.000000
-1.000000
0.280000
0.273500
0.390000
-1.000000
0.411000
-1.000000
-1.000000
0.899500
-1.000000
0.743000
0.463500
0.265000
0.299000
0.275500
0.374500
0.216500
-1.000000
0.529500
0.421000
-1.000000
0.362500
0.927500
-1.000000
-1.000000
0.750500
0.225000
0.282500
0.213000
-1.000000
-1.000000
0.162000
0.212500
0.246000
-1.000000
0.242000
0.311000
-1.000000
0.966500
0.860500
-1.000000
0.648000
-1.000000
0.694000
-1.000000
0.559000
1.000000
0.375500
-1.000000
-1.000000
0.192000
0.327500
0.279500
-1.000000
0.476000
-1.000000
-1.000000
0.264000
-1.000000
0.315500
-1.000000
-1.000000
-1.000000
-1.000000
0.558500
-1.000000
-1.000000
0.340500
-1.000000
0.454500
0.364500
0.368000
-1.000000
-1.000000
0.747500
-1.000000
0.603000
-1.000000
0.315500
0.478500
0.325000
-1.000000
0.218500
0.259500
0.176500
0.245500
0.329000
0.554000
0.744000
0.538000
0.519500
0.507000
0.714000
-1.000000
1.000000
0.305000
0.240500
0.169500
-1.000000
0.236500
-1.000000
-1.000000
0.858500
-1.000000
-1.000000
0.200500
0.235000
0.151500
-1.000000
1.000000
0.835000
-1.000000
-1.000000
0.630000
-1.000000
0.606000
-1.000000
0.609500
-1.000000
0.476500
0.396500
-1.000000
-1.000000
-1.000000
0.327500
-1.000000
0.404000
-1.000000
0.551000
-1.000000
0.578000
-1.000000
0.336000
-1.000000
0.324500
0.351000
-1.000000
-1.000000
0.526500
0.476000
0.782500
0.806500
0.483000
0.671000
-1.000000
0.624500
-1.000000
-1.000000
-1.000000
-1.000000
-1.000000
0.709000
-1.000000
0.725500
0.632500
0.893500
0.453000
0.450500
-1.000000
0.842000
0.752500
0.354500
0.803000
0.694000
0.783000
-1.000000
-1.000000
-1.000000
0.151500
0.231000
0.469500
0.458500
0.630000
0.558000
0.995000
0.648500
0.815500
-1.000000
-1.000000
0.705000
0.676000
0.366500
0.221000
-1.000000
-1.000000
0.274500
0.162500
0.177000
-1.000000
-1.000000
-1.000000
-1.000000
-1.000000
0.487000
0.785000
0.651000
-1.000000
0.724000
0.556500
0.563000
1.000000
0.783000
0.752500
0.799500
0.607000
0.991000
0.517500
0.853500
0.919500
1.000000
0.949500
0.417500
0.384500
0.730000
0.847500
0.999000
0.870500
1.000000
0.718500
0.577000
0.616500
-1.000000
0.938500
0.777000
0.894500
-1.000000
-1.000000
-1.000000
0.462500
0.506000
0.576500
-1.000000
0.375500
0.952000
-1.000000
-1.000000
-1.000000
0.866500
-1.000000
0.933000
0.573500
0.508000
-1.000000
0.679500
0.855000
1.000000
-1.000000
0.904000
0.450500
0.618000
0.924500
-1.000000
0.721000
0.960000
-1.000000
0.864000
0.857000
0.808500
0.832000
0.588500
0.195000
0.133500
0.312500
-1.000000
-1.000000
0.077000
0.162000
0.111500
0.184000
0.277000
0.288500
0.519000
-1.000000
0.919000
-1.000000
0.823500
0.791500
0.475000
0.630000
0.530000
0.807500
-1.000000
0.948000
0.481000
-1.000000
-1.000000
0.491000
0.780500
-1.000000
0.446000
0.468000
-1.000000
-1.000000
-1.000000
-1.000000
-1.000000
-1.000000
-1.000000
-1.000000
-1.000000
-1.000000
-1.000000
-1.000000
-1.000000
-1.000000
-1.000000
-1.000000
-1.000000
-1.000000
-1.000000
-1.000000
-1.000000
-1.000000
-1.000000
-1.000000
-1.000000
-1.000000
-1.000000
-1.000000
0.060000
