# Supplementary material for: Nano-DMS-MaP allows isoform-specific RNA structure determination
Source: Nat Methods. 2023 Apr 27;20(6):849–59. doi: 10.1038/s41592-023-01862-7 (PMC10250195; doi:10.1038/s41592-023-01862-7)
Supplement: Supplementary file 5 — DMS reactivities as csv files for all experiments and isoforms. –1 represents no information at position. [file 41592_2023_1862_MOESM5_ESM.zip › reactivity_csvs/Nanopore_RT-US/mean/Nanopore_RT-US_mean_RT1_8mM_cell_RT1_unspliced1_AC.csv]

-1.000000
-1.000000
-1.000000
-1.000000
-1.000000
-1.000000
-1.000000
-1.000000
-1.000000
-1.000000
-1.000000
-1.000000
-1.000000
-1.000000
-1.000000
-1.000000
-1.000000
-1.000000
-1.000000
-1.000000
-1.000000
-1.000000
-1.000000
-1.000000
-1.000000
-1.000000
-1.000000
0.122500
0.209500
-1.000000
-1.000000
-1.000000
-1.000000
0.647000
-1.000000
0.138500
-1.000000
0.124000
-1.000000
0.128500
-1.000000
-1.000000
-1.000000
0.134500
-1.000000
0.223500
0.223500
0.140500
-1.000000
0.287000
-1.000000
-1.000000
-1.000000
0.233500
0.256500
0.208500
0.200000
0.150500
0.302000
0.411500
-1.000000
-1.000000
0.377000
-1.000000
-1.000000
1.000000
0.680500
-1.000000
0.376000
0.272000
-1.000000
0.306500
0.651000
0.523500
-1.000000
0.617500
0.850500
0.936000
-1.000000
0.574000
-1.000000
-1.000000
-1.000000
0.388000
0.379500
-1.000000
-1.000000
-1.000000
0.484500
-1.000000
-1.000000
-1.000000
0.508000
-1.000000
0.475500
0.371500
0.407000
0.443000
-1.000000
-1.000000
0.441500
-1.000000
-1.000000
-1.000000
-1.000000
-1.000000
-1.000000
-1.000000
0.404500
0.338500
0.325500
-1.000000
-1.000000
0.298000
-1.000000
-1.000000
-1.000000
-1.000000
-1.000000
-1.000000
-1.000000
-1.000000
-1.000000
0.792000
0.394000
-1.000000
0.299500
-1.000000
-1.000000
-1.000000
-1.000000
0.839500
0.860500
0.334500
-1.000000
0.265000
-1.000000
0.364500
-1.000000
0.331500
-1.000000
0.227000
0.208500
0.275500
-1.000000
0.342500
0.439500
-1.000000
0.536000
0.435000
0.828000
0.785500
-1.000000
-1.000000
-1.000000
-1.000000
0.729000
-1.000000
-1.000000
0.396000
0.542500
-1.000000
-1.000000
-1.000000
-1.000000
-1.000000
-1.000000
0.537000
0.423500
0.800500
0.557500
-1.000000
0.280000
-1.000000
0.333500
-1.000000
0.267000
-1.000000
1.000000
0.766500
-1.000000
-1.000000
-1.000000
-1.000000
0.681000
-1.000000
0.165000
0.194000
0.153000
-1.000000
0.905500
0.627000
0.801000
0.779500
-1.000000
-1.000000
-1.000000
0.704000
0.802000
-1.000000
-1.000000
-1.000000
0.668500
0.976500
0.872500
-1.000000
0.723500
-1.000000
0.819500
0.952000
0.770500
-1.000000
-1.000000
0.569000
0.790000
0.897000
-1.000000
0.359000
0.260500
0.432000
-1.000000
0.430000
-1.000000
-1.000000
0.898500
-1.000000
0.726000
-1.000000
0.295000
-1.000000
0.254000
-1.000000
0.249500
-1.000000
0.570000
0.428000
-1.000000
0.421500
0.884000
-1.000000
-1.000000
0.576000
0.287500
-1.000000
0.230500
-1.000000
-1.000000
0.194000
-1.000000
-1.000000
-1.000000
0.258000
-1.000000
-1.000000
1.000000
0.916500
-1.000000
0.647000
-1.000000
0.728500
-1.000000
0.632500
1.000000
0.389500
-1.000000
-1.000000
0.196500
0.423000
0.354500
-1.000000
0.410000
-1.000000
-1.000000
0.353000
-1.000000
0.343500
-1.000000
-1.000000
-1.000000
-1.000000
0.513000
-1.000000
-1.000000
0.283000
-1.000000
0.500000
0.352500
-1.000000
-1.000000
-1.000000
-1.000000
-1.000000
0.607500
-1.000000
-1.000000
0.554000
0.301000
-1.000000
0.253500
0.264500
0.251500
0.277500
0.325000
0.664500
0.989000
-1.000000
-1.000000
-1.000000
-1.000000
-1.000000
0.823000
0.253000
-1.000000
0.227000
-1.000000
0.191000
-1.000000
-1.000000
0.841000
-1.000000
-1.000000
0.177000
-1.000000
0.223500
-1.000000
0.959000
0.860000
-1.000000
-1.000000
0.547500
-1.000000
0.635000
-1.000000
0.653000
-1.000000
0.525000
-1.000000
-1.000000
-1.000000
-1.000000
-1.000000
-1.000000
0.443000
-1.000000
0.480500
-1.000000
0.608500
-1.000000
0.364500
-1.000000
-1.000000
0.338000
-1.000000
-1.000000
-1.000000
0.497000
-1.000000
-1.000000
0.605500
0.756000
-1.000000
0.507000
-1.000000
-1.000000
-1.000000
-1.000000
-1.000000
0.642500
-1.000000
0.631000
0.513500
-1.000000
-1.000000
0.460000
-1.000000
0.913000
-1.000000
0.468500
0.774500
0.561500
-1.000000
-1.000000
-1.000000
-1.000000
0.223500
0.242000
0.472500
0.490500
0.487500
0.610500
-1.000000
-1.000000
0.564500
-1.000000
-1.000000
-1.000000
-1.000000
0.460500
0.313500
-1.000000
-1.000000
0.460000
0.351500
0.223500
-1.000000
-1.000000
-1.000000
-1.000000
-1.000000
0.404000
0.823500
0.807000
-1.000000
0.591500
0.551500
0.686500
1.000000
0.608000
0.758000
-1.000000
0.819500
-1.000000
0.623500
0.820500
0.950500
1.000000
-1.000000
0.413000
0.425500
0.735500
0.857500
1.000000
0.837000
-1.000000
0.880000
-1.000000
0.701000
-1.000000
-1.000000
0.845000
-1.000000
-1.000000
-1.000000
-1.000000
0.548500
0.693000
0.580500
-1.000000
0.367500
0.959000
-1.000000
-1.000000
-1.000000
0.823000
-1.000000
0.985500
-1.000000
0.529500
-1.000000
0.795000
0.871000
1.000000
-1.000000
0.771000
-1.000000
-1.000000
0.757000
-1.000000
0.561500
0.834500
-1.000000
-1.000000
-1.000000
0.884000
0.837500
-1.000000
0.262500
0.229500
-1.000000
-1.000000
-1.000000
0.121500
0.181000
-1.000000
-1.000000
-1.000000
-1.000000
0.798500
-1.000000
0.989000
-1.000000
1.000000
0.747000
0.517500
-1.000000
0.392000
0.730000
-1.000000
0.845500
0.428500
-1.000000
-1.000000
0.320500
-1.000000
-1.000000
-1.000000
0.718000
-1.000000
-1.000000
-1.000000
-1.000000
-1.000000
-1.000000
-1.000000
-1.000000
-1.000000
-1.000000
-1.000000
-1.000000
-1.000000
-1.000000
-1.000000
-1.000000
-1.000000
-1.000000
-1.000000
-1.000000
-1.000000
-1.000000
-1.000000
-1.000000
-1.000000
-1.000000
-1.000000
-1.000000
0.121500
