# Supplementary material for: Nano-DMS-MaP allows isoform-specific RNA structure determination
Source: Nat Methods. 2023 Apr 27;20(6):849–59. doi: 10.1038/s41592-023-01862-7 (PMC10250195; doi:10.1038/s41592-023-01862-7)
Supplement: Supplementary file 5 — DMS reactivities as csv files for all experiments and isoforms. –1 represents no information at position. [file 41592_2023_1862_MOESM5_ESM.zip › reactivity_csvs/Nanopore_RT-US/mean/Nanopore_RT-US_mean_RT1_85mM_cell_RT1_unspliced1_AC.csv]

-1.000000
-1.000000
-1.000000
-1.000000
-1.000000
-1.000000
-1.000000
-1.000000
-1.000000
-1.000000
-1.000000
-1.000000
-1.000000
-1.000000
-1.000000
-1.000000
-1.000000
-1.000000
-1.000000
-1.000000
-1.000000
-1.000000
-1.000000
-1.000000
-1.000000
-1.000000
-1.000000
0.036000
0.142500
-1.000000
-1.000000
-1.000000
-1.000000
0.854500
-1.000000
0.042000
-1.000000
0.036000
-1.000000
0.036000
-1.000000
-1.000000
-1.000000
0.039500
-1.000000
0.138000
0.138000
0.048000
-1.000000
0.138000
-1.000000
-1.000000
-1.000000
0.166500
0.140000
0.077500
0.066500
0.109500
0.138000
0.187000
-1.000000
-1.000000
0.197500
-1.000000
-1.000000
0.823500
0.624000
-1.000000
0.140000
0.155000
-1.000000
0.185500
0.623000
0.459500
-1.000000
0.598000
0.874500
0.984500
-1.000000
0.304500
-1.000000
-1.000000
-1.000000
0.299000
0.296500
-1.000000
-1.000000
-1.000000
0.397000
-1.000000
-1.000000
-1.000000
0.167000
-1.000000
0.457500
0.525000
0.441500
0.425500
-1.000000
-1.000000
0.251000
-1.000000
-1.000000
-1.000000
-1.000000
-1.000000
-1.000000
-1.000000
0.230500
0.174000
0.290500
-1.000000
-1.000000
0.217000
-1.000000
-1.000000
-1.000000
-1.000000
-1.000000
-1.000000
-1.000000
-1.000000
-1.000000
0.998000
0.256000
-1.000000
0.143500
-1.000000
-1.000000
-1.000000
-1.000000
0.721500
0.841000
0.231500
-1.000000
0.138000
-1.000000
0.191500
-1.000000
0.245500
-1.000000
0.100000
0.084500
0.100000
-1.000000
0.225000
0.412500
-1.000000
0.298000
0.239500
0.960000
0.811000
-1.000000
-1.000000
-1.000000
-1.000000
0.496500
-1.000000
-1.000000
0.212500
0.603500
-1.000000
-1.000000
-1.000000
-1.000000
-1.000000
-1.000000
0.427000
0.451500
0.736500
0.415500
-1.000000
0.136500
-1.000000
0.153500
-1.000000
0.185000
-1.000000
1.000000
0.797500
-1.000000
-1.000000
-1.000000
-1.000000
0.700500
-1.000000
0.133000
0.087000
0.161500
-1.000000
0.958500
0.734500
0.718000
0.787000
-1.000000
-1.000000
-1.000000
0.528500
0.618000
-1.000000
-1.000000
-1.000000
0.577500
0.883000
0.841500
-1.000000
0.664500
-1.000000
0.760500
0.933000
0.822500
-1.000000
-1.000000
0.553000
0.755500
0.976500
-1.000000
0.207500
0.207000
0.361500
-1.000000
0.401500
-1.000000
-1.000000
0.982500
-1.000000
0.747500
-1.000000
0.232000
-1.000000
0.230000
-1.000000
0.192500
-1.000000
0.493500
0.389000
-1.000000
0.324000
0.914000
-1.000000
-1.000000
0.664000
0.130000
-1.000000
0.185500
-1.000000
-1.000000
0.123500
-1.000000
-1.000000
-1.000000
0.177000
-1.000000
-1.000000
0.887000
0.817000
-1.000000
0.545500
-1.000000
0.575500
-1.000000
0.479000
1.000000
0.346500
-1.000000
-1.000000
0.137500
0.273000
0.216000
-1.000000
0.498500
-1.000000
-1.000000
0.211000
-1.000000
0.301500
-1.000000
-1.000000
-1.000000
-1.000000
0.469500
-1.000000
-1.000000
0.258500
-1.000000
0.438500
0.320000
-1.000000
-1.000000
-1.000000
-1.000000
-1.000000
0.566500
-1.000000
-1.000000
0.524000
0.256500
-1.000000
0.145000
0.206500
0.185500
0.220500
0.287500
0.669500
0.746500
-1.000000
-1.000000
-1.000000
-1.000000
-1.000000
1.000000
0.251500
-1.000000
0.141500
-1.000000
0.180500
-1.000000
-1.000000
0.932500
-1.000000
-1.000000
0.168000
-1.000000
0.138000
-1.000000
1.000000
0.811500
-1.000000
-1.000000
0.644000
-1.000000
0.614000
-1.000000
0.565000
-1.000000
0.443500
-1.000000
-1.000000
-1.000000
-1.000000
-1.000000
-1.000000
0.309000
-1.000000
0.597000
-1.000000
0.570000
-1.000000
0.285500
-1.000000
-1.000000
0.325000
-1.000000
-1.000000
-1.000000
0.504500
-1.000000
-1.000000
0.479500
0.624500
-1.000000
0.640500
-1.000000
-1.000000
-1.000000
-1.000000
-1.000000
0.805500
-1.000000
0.735000
0.628000
-1.000000
-1.000000
0.405500
-1.000000
0.813000
-1.000000
0.343000
0.754000
0.689500
-1.000000
-1.000000
-1.000000
-1.000000
0.138000
0.222500
0.487000
0.420000
0.631500
0.596500
-1.000000
-1.000000
0.745500
-1.000000
-1.000000
-1.000000
-1.000000
0.290000
0.237500
-1.000000
-1.000000
0.268500
0.157500
0.185500
-1.000000
-1.000000
-1.000000
-1.000000
-1.000000
0.448500
0.795500
0.707500
-1.000000
0.633000
0.608500
0.688000
1.000000
0.780000
0.731500
-1.000000
0.712500
-1.000000
0.538000
0.870000
0.908000
1.000000
-1.000000
0.325500
0.397000
0.728000
0.891000
1.000000
0.827500
-1.000000
0.724000
-1.000000
0.652500
-1.000000
-1.000000
0.816500
-1.000000
-1.000000
-1.000000
-1.000000
0.400000
0.498000
0.535500
-1.000000
0.321000
0.929500
-1.000000
-1.000000
-1.000000
0.881000
-1.000000
0.939000
-1.000000
0.460000
-1.000000
0.634000
0.823000
1.000000
-1.000000
0.872000
-1.000000
-1.000000
0.923000
-1.000000
0.723500
0.961000
-1.000000
-1.000000
-1.000000
0.780000
0.882000
-1.000000
0.148000
0.120500
-1.000000
-1.000000
-1.000000
0.061000
0.107000
-1.000000
-1.000000
-1.000000
-1.000000
0.500000
-1.000000
0.904000
-1.000000
0.724500
0.743500
0.491000
-1.000000
0.489000
0.808500
-1.000000
0.923500
0.513500
-1.000000
-1.000000
0.430000
-1.000000
-1.000000
-1.000000
0.432500
-1.000000
-1.000000
-1.000000
-1.000000
-1.000000
-1.000000
-1.000000
-1.000000
-1.000000
-1.000000
-1.000000
-1.000000
-1.000000
-1.000000
-1.000000
-1.000000
-1.000000
-1.000000
-1.000000
-1.000000
-1.000000
-1.000000
-1.000000
-1.000000
-1.000000
-1.000000
-1.000000
-1.000000
0.036000
