# Supplementary material for: Nano-DMS-MaP allows isoform-specific RNA structure determination
Source: Nat Methods. 2023 Apr 27;20(6):849–59. doi: 10.1038/s41592-023-01862-7 (PMC10250195; doi:10.1038/s41592-023-01862-7)
Supplement: Supplementary file 5 — DMS reactivities as csv files for all experiments and isoforms. –1 represents no information at position. [file 41592_2023_1862_MOESM5_ESM.zip › reactivity_csvs/Nanopore_RT-US/mean/Nanopore_RT-US_mean_RT1_85mM_cell_RT1_unspliced1_ACT.csv]

-1.000000
-1.000000
-1.000000
-1.000000
-1.000000
-1.000000
-1.000000
-1.000000
-1.000000
-1.000000
-1.000000
-1.000000
-1.000000
-1.000000
-1.000000
-1.000000
-1.000000
-1.000000
-1.000000
-1.000000
-1.000000
-1.000000
-1.000000
-1.000000
-1.000000
-1.000000
-1.000000
0.036000
0.142500
0.698500
-1.000000
-1.000000
-1.000000
0.854500
-1.000000
0.042000
0.078500
0.036000
0.132000
0.036000
0.267000
-1.000000
-1.000000
0.039500
0.330000
0.138000
0.138000
0.048000
0.175000
0.138000
-1.000000
-1.000000
-1.000000
0.166500
0.140000
0.077500
0.066500
0.109500
0.138000
0.187000
0.272500
-1.000000
0.197500
0.289000
0.327500
0.823500
0.624000
-1.000000
0.140000
0.155000
0.504500
0.185500
0.623000
0.459500
0.531000
0.598000
0.874500
0.984500
-1.000000
0.304500
0.370000
0.383000
-1.000000
0.299000
0.296500
0.462500
0.349000
-1.000000
0.397000
-1.000000
0.887500
-1.000000
0.167000
0.333500
0.457500
0.525000
0.441500
0.425500
-1.000000
0.136000
0.251000
-1.000000
0.729500
-1.000000
0.798500
-1.000000
0.571000
-1.000000
0.230500
0.174000
0.290500
-1.000000
0.317000
0.217000
0.389000
-1.000000
0.643500
0.550000
-1.000000
0.974000
-1.000000
0.864500
-1.000000
0.998000
0.256000
0.236500
0.143500
0.360500
-1.000000
-1.000000
0.357500
0.721500
0.841000
0.231500
0.306000
0.138000
-1.000000
0.191500
-1.000000
0.245500
0.364000
0.100000
0.084500
0.100000
0.258000
0.225000
0.412500
-1.000000
0.298000
0.239500
0.960000
0.811000
0.549000
0.527000
0.735000
0.744000
0.496500
-1.000000
0.373500
0.212500
0.603500
-1.000000
0.563000
-1.000000
0.733000
-1.000000
-1.000000
0.427000
0.451500
0.736500
0.415500
0.110000
0.136500
0.522000
0.153500
0.226000
0.185000
-1.000000
1.000000
0.797500
-1.000000
0.551500
-1.000000
-1.000000
0.700500
-1.000000
0.133000
0.087000
0.161500
-1.000000
0.958500
0.734500
0.718000
0.787000
-1.000000
-1.000000
-1.000000
0.528500
0.618000
0.619500
0.424000
-1.000000
0.577500
0.883000
0.841500
-1.000000
0.664500
-1.000000
0.760500
0.933000
0.822500
-1.000000
0.682500
0.553000
0.755500
0.976500
-1.000000
0.207500
0.207000
0.361500
-1.000000
0.401500
-1.000000
-1.000000
0.982500
-1.000000
0.747500
0.494500
0.232000
0.330500
0.230000
0.310500
0.192500
-1.000000
0.493500
0.389000
-1.000000
0.324000
0.914000
-1.000000
-1.000000
0.664000
0.130000
0.476500
0.185500
-1.000000
-1.000000
0.123500
0.155000
0.381500
-1.000000
0.177000
0.189500
-1.000000
0.887000
0.817000
-1.000000
0.545500
-1.000000
0.575500
-1.000000
0.479000
1.000000
0.346500
-1.000000
-1.000000
0.137500
0.273000
0.216000
-1.000000
0.498500
-1.000000
-1.000000
0.211000
-1.000000
0.301500
-1.000000
-1.000000
-1.000000
-1.000000
0.469500
-1.000000
-1.000000
0.258500
-1.000000
0.438500
0.320000
0.495500
-1.000000
-1.000000
0.705500
-1.000000
0.566500
-1.000000
0.563500
0.524000
0.256500
-1.000000
0.145000
0.206500
0.185500
0.220500
0.287500
0.669500
0.746500
0.584000
0.437500
0.597500
0.748000
-1.000000
1.000000
0.251500
0.142500
0.141500
-1.000000
0.180500
-1.000000
-1.000000
0.932500
-1.000000
-1.000000
0.168000
0.178500
0.138000
-1.000000
1.000000
0.811500
-1.000000
-1.000000
0.644000
-1.000000
0.614000
-1.000000
0.565000
-1.000000
0.443500
0.315000
-1.000000
-1.000000
-1.000000
0.374000
-1.000000
0.309000
-1.000000
0.597000
-1.000000
0.570000
-1.000000
0.285500
-1.000000
0.208500
0.325000
-1.000000
-1.000000
0.550500
0.504500
0.825000
0.914500
0.479500
0.624500
-1.000000
0.640500
-1.000000
-1.000000
-1.000000
-1.000000
-1.000000
0.805500
-1.000000
0.735000
0.628000
0.913000
0.631500
0.405500
-1.000000
0.813000
0.747000
0.343000
0.754000
0.689500
0.902500
-1.000000
-1.000000
-1.000000
0.138000
0.222500
0.487000
0.420000
0.631500
0.596500
0.703500
0.644500
0.745500
-1.000000
-1.000000
0.404500
0.684500
0.290000
0.237500
-1.000000
-1.000000
0.268500
0.157500
0.185500
-1.000000
-1.000000
-1.000000
-1.000000
-1.000000
0.448500
0.795500
0.707500
-1.000000
0.633000
0.608500
0.688000
1.000000
0.780000
0.731500
0.718000
0.712500
0.698500
0.538000
0.870000
0.908000
1.000000
0.606500
0.325500
0.397000
0.728000
0.891000
1.000000
0.827500
0.775500
0.724000
0.501000
0.652500
-1.000000
0.940500
0.816500
0.844000
-1.000000
-1.000000
-1.000000
0.400000
0.498000
0.535500
-1.000000
0.321000
0.929500
-1.000000
-1.000000
-1.000000
0.881000
-1.000000
0.939000
0.555000
0.460000
-1.000000
0.634000
0.823000
1.000000
-1.000000
0.872000
0.553500
0.790500
0.923000
-1.000000
0.723500
0.961000
-1.000000
0.818000
0.915500
0.780000
0.882000
0.605000
0.148000
0.120500
0.454000
-1.000000
-1.000000
0.061000
0.107000
0.067000
0.067000
0.163000
0.310500
0.500000
-1.000000
0.904000
-1.000000
0.724500
0.743500
0.491000
0.744000
0.489000
0.808500
-1.000000
0.923500
0.513500
-1.000000
-1.000000
0.430000
0.529000
-1.000000
0.295500
0.432500
-1.000000
-1.000000
-1.000000
-1.000000
-1.000000
-1.000000
-1.000000
-1.000000
-1.000000
-1.000000
-1.000000
-1.000000
-1.000000
-1.000000
-1.000000
-1.000000
-1.000000
-1.000000
-1.000000
-1.000000
-1.000000
-1.000000
-1.000000
-1.000000
-1.000000
-1.000000
-1.000000
-1.000000
0.036000
