# Supplementary material for: Nano-DMS-MaP allows isoform-specific RNA structure determination
Source: Nat Methods. 2023 Apr 27;20(6):849–59. doi: 10.1038/s41592-023-01862-7 (PMC10250195; doi:10.1038/s41592-023-01862-7)
Supplement: Supplementary file 5 — DMS reactivities as csv files for all experiments and isoforms. –1 represents no information at position. [file 41592_2023_1862_MOESM5_ESM.zip › reactivity_csvs/Nanopore_RT-US/mean/Nanopore_RT-US_mean_RT1_8mM_virion_RT1_unspliced1_AC.csv]

-1.000000
-1.000000
-1.000000
-1.000000
-1.000000
-1.000000
-1.000000
-1.000000
-1.000000
-1.000000
-1.000000
-1.000000
-1.000000
-1.000000
-1.000000
-1.000000
-1.000000
-1.000000
-1.000000
-1.000000
-1.000000
-1.000000
-1.000000
-1.000000
-1.000000
-1.000000
-1.000000
0.015000
0.159000
-1.000000
-1.000000
-1.000000
-1.000000
0.740000
-1.000000
0.015000
-1.000000
0.008000
-1.000000
0.011500
-1.000000
-1.000000
-1.000000
0.035000
-1.000000
0.125000
0.081000
0.008000
-1.000000
0.096500
-1.000000
-1.000000
-1.000000
0.081000
0.081000
0.000000
0.008000
0.095500
0.104000
0.104000
-1.000000
-1.000000
0.073000
-1.000000
-1.000000
1.000000
0.479500
-1.000000
0.074500
0.015500
-1.000000
0.123000
0.333500
0.256500
-1.000000
0.528500
0.701500
0.795500
-1.000000
0.254000
-1.000000
-1.000000
-1.000000
0.340500
0.411500
-1.000000
-1.000000
-1.000000
0.190500
-1.000000
-1.000000
-1.000000
0.073500
-1.000000
0.391500
0.319500
0.226000
0.203500
-1.000000
-1.000000
0.145000
-1.000000
-1.000000
-1.000000
-1.000000
-1.000000
-1.000000
-1.000000
0.302500
0.292500
0.389500
-1.000000
-1.000000
0.366500
-1.000000
-1.000000
-1.000000
-1.000000
-1.000000
-1.000000
-1.000000
-1.000000
-1.000000
0.340500
0.047500
-1.000000
0.077000
-1.000000
-1.000000
-1.000000
-1.000000
0.825000
0.635500
0.283000
-1.000000
0.286500
-1.000000
0.345000
-1.000000
0.256500
-1.000000
0.075500
0.067500
0.043000
-1.000000
0.180000
0.164500
-1.000000
0.354500
0.854000
0.636500
0.475500
-1.000000
-1.000000
-1.000000
-1.000000
0.579000
-1.000000
-1.000000
0.691000
0.857000
-1.000000
-1.000000
-1.000000
-1.000000
-1.000000
-1.000000
0.361500
0.155000
0.715500
0.335500
-1.000000
0.229500
-1.000000
0.180500
-1.000000
0.270500
-1.000000
1.000000
0.519500
-1.000000
-1.000000
-1.000000
-1.000000
0.034000
-1.000000
0.007500
0.000000
0.078500
-1.000000
0.196500
0.106500
0.109000
0.108000
-1.000000
-1.000000
-1.000000
0.163500
0.091500
-1.000000
-1.000000
-1.000000
0.428500
0.876000
0.911000
-1.000000
0.791500
-1.000000
0.676000
0.938000
0.882000
-1.000000
-1.000000
0.575000
0.734000
1.000000
-1.000000
0.222000
0.302500
0.409000
-1.000000
0.258000
-1.000000
-1.000000
0.724000
-1.000000
0.529000
-1.000000
0.164000
-1.000000
0.219000
-1.000000
0.201500
-1.000000
0.506000
0.328000
-1.000000
0.294000
0.774500
-1.000000
-1.000000
0.303000
0.033000
-1.000000
0.052000
-1.000000
-1.000000
0.003500
-1.000000
-1.000000
-1.000000
0.020000
-1.000000
-1.000000
0.759000
0.769500
-1.000000
0.113500
-1.000000
0.175000
-1.000000
0.114000
1.000000
0.174500
-1.000000
-1.000000
0.055000
0.121500
0.085000
-1.000000
0.104000
-1.000000
-1.000000
0.038000
-1.000000
0.136500
-1.000000
-1.000000
-1.000000
-1.000000
0.712000
-1.000000
-1.000000
0.121000
-1.000000
0.440500
0.164500
-1.000000
-1.000000
-1.000000
-1.000000
-1.000000
0.404500
-1.000000
-1.000000
0.510500
0.096500
-1.000000
0.061000
0.117000
0.190000
0.280000
0.295000
0.636000
0.740000
-1.000000
-1.000000
-1.000000
-1.000000
-1.000000
0.371500
0.030000
-1.000000
0.081000
-1.000000
0.029000
-1.000000
-1.000000
0.852500
-1.000000
-1.000000
0.014500
-1.000000
0.086500
-1.000000
0.705500
0.772500
-1.000000
-1.000000
0.574000
-1.000000
0.579500
-1.000000
0.556500
-1.000000
0.391000
-1.000000
-1.000000
-1.000000
-1.000000
-1.000000
-1.000000
0.291000
-1.000000
0.401500
-1.000000
0.514500
-1.000000
0.237000
-1.000000
-1.000000
0.306500
-1.000000
-1.000000
-1.000000
0.590500
-1.000000
-1.000000
0.683000
0.596500
-1.000000
0.433500
-1.000000
-1.000000
-1.000000
-1.000000
-1.000000
0.686000
-1.000000
0.786500
0.741500
-1.000000
-1.000000
0.632500
-1.000000
0.916000
-1.000000
0.446000
0.828500
0.609000
-1.000000
-1.000000
-1.000000
-1.000000
0.081000
0.244000
0.473000
0.507500
0.821500
0.975000
-1.000000
-1.000000
0.947500
-1.000000
-1.000000
-1.000000
-1.000000
0.214500
0.104500
-1.000000
-1.000000
0.003000
0.015500
0.081500
-1.000000
-1.000000
-1.000000
-1.000000
-1.000000
0.354500
0.759000
0.722000
-1.000000
0.835000
0.596500
0.687500
0.996000
0.789500
0.919000
-1.000000
0.878000
-1.000000
0.576000
0.920000
0.932500
1.000000
-1.000000
0.604000
0.522500
0.896000
0.983000
0.998000
0.841000
-1.000000
0.758500
-1.000000
0.777000
-1.000000
-1.000000
0.853000
-1.000000
-1.000000
-1.000000
-1.000000
0.284000
0.435000
0.382500
-1.000000
0.371000
1.000000
-1.000000
-1.000000
-1.000000
0.742000
-1.000000
0.655500
-1.000000
0.568500
-1.000000
0.840000
0.938500
0.992000
-1.000000
0.917500
-1.000000
-1.000000
0.923500
-1.000000
0.771500
0.831500
-1.000000
-1.000000
-1.000000
0.818000
0.843500
-1.000000
0.016500
0.029500
-1.000000
-1.000000
-1.000000
0.010500
0.001500
-1.000000
-1.000000
-1.000000
-1.000000
0.696000
-1.000000
0.963500
-1.000000
1.000000
1.000000
0.705500
-1.000000
0.951000
0.877500
-1.000000
1.000000
0.664500
-1.000000
-1.000000
0.461500
-1.000000
-1.000000
-1.000000
0.589500
-1.000000
-1.000000
-1.000000
-1.000000
-1.000000
-1.000000
-1.000000
-1.000000
-1.000000
-1.000000
-1.000000
-1.000000
-1.000000
-1.000000
-1.000000
-1.000000
-1.000000
-1.000000
-1.000000
-1.000000
-1.000000
-1.000000
-1.000000
-1.000000
-1.000000
-1.000000
-1.000000
-1.000000
0.000000
