# Supplementary material for: Nano-DMS-MaP allows isoform-specific RNA structure determination
Source: Nat Methods. 2023 Apr 27;20(6):849–59. doi: 10.1038/s41592-023-01862-7 (PMC10250195; doi:10.1038/s41592-023-01862-7)
Supplement: Supplementary file 5 — DMS reactivities as csv files for all experiments and isoforms. –1 represents no information at position. [file 41592_2023_1862_MOESM5_ESM.zip › reactivity_csvs/Nanopore_RT-US/mean/Nanopore_RT-US_mean_RT1_17mM_virion_RT1_unspliced1_AC.csv]

-1.000000
-1.000000
-1.000000
-1.000000
-1.000000
-1.000000
-1.000000
-1.000000
-1.000000
-1.000000
-1.000000
-1.000000
-1.000000
-1.000000
-1.000000
-1.000000
-1.000000
-1.000000
-1.000000
-1.000000
-1.000000
-1.000000
-1.000000
-1.000000
-1.000000
-1.000000
-1.000000
0.017000
0.153500
-1.000000
-1.000000
-1.000000
-1.000000
0.750000
-1.000000
0.009000
-1.000000
0.008500
-1.000000
0.004500
-1.000000
-1.000000
-1.000000
0.015000
-1.000000
0.065000
0.073000
0.000500
-1.000000
0.087500
-1.000000
-1.000000
-1.000000
0.086000
0.065000
0.004500
0.008500
0.067000
0.076500
0.029000
-1.000000
-1.000000
0.058500
-1.000000
-1.000000
0.816500
0.439000
-1.000000
0.060000
0.018000
-1.000000
0.070500
0.318500
0.235500
-1.000000
0.591000
0.666000
0.763500
-1.000000
0.212500
-1.000000
-1.000000
-1.000000
0.349500
0.367000
-1.000000
-1.000000
-1.000000
0.154000
-1.000000
-1.000000
-1.000000
0.079500
-1.000000
0.383000
0.360000
0.218000
0.178500
-1.000000
-1.000000
0.131500
-1.000000
-1.000000
-1.000000
-1.000000
-1.000000
-1.000000
-1.000000
0.227000
0.225000
0.310500
-1.000000
-1.000000
0.275500
-1.000000
-1.000000
-1.000000
-1.000000
-1.000000
-1.000000
-1.000000
-1.000000
-1.000000
0.329000
0.057500
-1.000000
0.030500
-1.000000
-1.000000
-1.000000
-1.000000
0.657500
0.632000
0.345500
-1.000000
0.232000
-1.000000
0.295000
-1.000000
0.173000
-1.000000
0.046500
0.031500
0.029000
-1.000000
0.160500
0.210000
-1.000000
0.336500
0.695500
0.676000
0.490000
-1.000000
-1.000000
-1.000000
-1.000000
0.468000
-1.000000
-1.000000
0.662000
0.947000
-1.000000
-1.000000
-1.000000
-1.000000
-1.000000
-1.000000
0.288000
0.197500
0.694000
0.233500
-1.000000
0.182500
-1.000000
0.154000
-1.000000
0.266500
-1.000000
1.000000
0.651500
-1.000000
-1.000000
-1.000000
-1.000000
0.056500
-1.000000
0.008500
0.009000
0.056500
-1.000000
0.200000
0.159000
0.135500
0.191500
-1.000000
-1.000000
-1.000000
0.177500
0.144500
-1.000000
-1.000000
-1.000000
0.511000
0.863000
0.950000
-1.000000
0.849500
-1.000000
0.777500
0.934000
0.848000
-1.000000
-1.000000
0.464000
0.782000
0.984000
-1.000000
0.210500
0.242500
0.421500
-1.000000
0.270000
-1.000000
-1.000000
0.741000
-1.000000
0.480500
-1.000000
0.162000
-1.000000
0.195500
-1.000000
0.149500
-1.000000
0.432000
0.312500
-1.000000
0.262000
0.905000
-1.000000
-1.000000
0.263000
0.032500
-1.000000
0.043000
-1.000000
-1.000000
0.016500
-1.000000
-1.000000
-1.000000
0.032500
-1.000000
-1.000000
0.806500
0.828000
-1.000000
0.119500
-1.000000
0.151000
-1.000000
0.088000
1.000000
0.160000
-1.000000
-1.000000
0.026000
0.079000
0.065000
-1.000000
0.084000
-1.000000
-1.000000
0.028500
-1.000000
0.133000
-1.000000
-1.000000
-1.000000
-1.000000
0.592000
-1.000000
-1.000000
0.089500
-1.000000
0.279500
0.201000
-1.000000
-1.000000
-1.000000
-1.000000
-1.000000
0.420000
-1.000000
-1.000000
0.432000
0.078000
-1.000000
0.062500
0.069000
0.145500
0.236000
0.276000
0.382000
0.595500
-1.000000
-1.000000
-1.000000
-1.000000
-1.000000
0.431000
0.042500
-1.000000
0.065000
-1.000000
0.042000
-1.000000
-1.000000
0.947000
-1.000000
-1.000000
0.016000
-1.000000
0.069500
-1.000000
0.711500
0.738000
-1.000000
-1.000000
0.564500
-1.000000
0.533000
-1.000000
0.524500
-1.000000
0.346500
-1.000000
-1.000000
-1.000000
-1.000000
-1.000000
-1.000000
0.298000
-1.000000
0.367000
-1.000000
0.532500
-1.000000
0.255500
-1.000000
-1.000000
0.275500
-1.000000
-1.000000
-1.000000
0.400500
-1.000000
-1.000000
0.476500
0.701500
-1.000000
0.463500
-1.000000
-1.000000
-1.000000
-1.000000
-1.000000
0.601000
-1.000000
0.631500
0.579000
-1.000000
-1.000000
0.496500
-1.000000
0.810500
-1.000000
0.273000
0.710500
0.574000
-1.000000
-1.000000
-1.000000
-1.000000
0.065000
0.178000
0.376500
0.447000
0.680000
0.823000
-1.000000
-1.000000
0.989000
-1.000000
-1.000000
-1.000000
-1.000000
0.164000
0.114000
-1.000000
-1.000000
0.000500
0.008500
0.068500
-1.000000
-1.000000
-1.000000
-1.000000
-1.000000
0.427000
0.625500
0.696500
-1.000000
0.774000
0.561500
0.677500
1.000000
0.824500
0.755000
-1.000000
0.666000
-1.000000
0.493000
0.786500
0.845500
1.000000
-1.000000
0.489000
0.500500
0.792000
0.965000
0.986000
0.817500
-1.000000
0.648500
-1.000000
0.691500
-1.000000
-1.000000
0.635000
-1.000000
-1.000000
-1.000000
-1.000000
0.224500
0.286000
0.360000
-1.000000
0.247500
1.000000
-1.000000
-1.000000
-1.000000
0.810000
-1.000000
0.658000
-1.000000
0.554000
-1.000000
0.672500
0.831500
1.000000
-1.000000
0.963000
-1.000000
-1.000000
0.997500
-1.000000
0.833500
1.000000
-1.000000
-1.000000
-1.000000
0.634500
0.722500
-1.000000
0.018500
0.016000
-1.000000
-1.000000
-1.000000
0.006000
0.001500
-1.000000
-1.000000
-1.000000
-1.000000
0.427500
-1.000000
0.972500
-1.000000
0.985000
0.988500
0.632500
-1.000000
0.863500
0.921500
-1.000000
0.984500
0.634000
-1.000000
-1.000000
0.475500
-1.000000
-1.000000
-1.000000
0.506000
-1.000000
-1.000000
-1.000000
-1.000000
-1.000000
-1.000000
-1.000000
-1.000000
-1.000000
-1.000000
-1.000000
-1.000000
-1.000000
-1.000000
-1.000000
-1.000000
-1.000000
-1.000000
-1.000000
-1.000000
-1.000000
-1.000000
-1.000000
-1.000000
-1.000000
-1.000000
-1.000000
-1.000000
0.000000
