# Supplementary material for: Nano-DMS-MaP allows isoform-specific RNA structure determination
Source: Nat Methods. 2023 Apr 27;20(6):849–59. doi: 10.1038/s41592-023-01862-7 (PMC10250195; doi:10.1038/s41592-023-01862-7)
Supplement: Supplementary file 5 — DMS reactivities as csv files for all experiments and isoforms. –1 represents no information at position. [file 41592_2023_1862_MOESM5_ESM.zip › reactivity_csvs/Nanopore_RT-US/mean/Nanopore_RT-US_mean_RT1_57mM_virion_RT1_unspliced1_ACT.csv]

-1.000000
-1.000000
-1.000000
-1.000000
-1.000000
-1.000000
-1.000000
-1.000000
-1.000000
-1.000000
-1.000000
-1.000000
-1.000000
-1.000000
-1.000000
-1.000000
-1.000000
-1.000000
-1.000000
-1.000000
-1.000000
-1.000000
-1.000000
-1.000000
-1.000000
-1.000000
-1.000000
0.010000
0.106500
0.287500
-1.000000
-1.000000
-1.000000
0.806000
-1.000000
0.002000
0.083000
0.010000
0.198500
0.008500
0.230000
-1.000000
-1.000000
0.018000
0.106500
0.077500
0.081000
0.014000
0.180000
0.077500
-1.000000
-1.000000
-1.000000
0.103000
0.079000
0.014000
0.015500
0.060500
0.077500
0.034000
0.174000
-1.000000
0.050500
0.137500
0.046000
0.877000
0.430500
-1.000000
0.039000
0.009000
0.071500
0.069000
0.389500
0.248000
0.438500
0.589500
0.694000
0.885500
-1.000000
0.159500
0.094500
0.313000
-1.000000
0.347500
0.392500
0.298000
0.223500
-1.000000
0.173000
-1.000000
1.000000
-1.000000
0.046000
0.233500
0.459500
0.458500
0.258000
0.183500
-1.000000
0.192000
0.118000
-1.000000
0.133500
-1.000000
0.921500
-1.000000
0.525000
-1.000000
0.184000
0.174000
0.197500
-1.000000
0.541000
0.295500
0.641000
-1.000000
0.710000
0.980500
-1.000000
0.778000
-1.000000
0.867500
-1.000000
0.511000
0.067000
0.061500
0.034500
0.158500
-1.000000
-1.000000
0.177500
0.770000
0.712000
0.334000
0.266500
0.216000
-1.000000
0.308000
-1.000000
0.198000
0.370000
0.031500
0.012500
0.028000
0.222000
0.147000
0.220000
-1.000000
0.325500
0.710000
0.749500
0.541000
0.430000
0.475500
0.764000
0.523000
0.469000
-1.000000
0.855500
0.629000
0.958000
-1.000000
0.847000
-1.000000
0.828000
-1.000000
-1.000000
0.315000
0.172500
0.772500
0.291500
0.114500
0.160500
0.326500
0.111500
0.180000
0.199500
-1.000000
1.000000
0.655500
-1.000000
0.315000
-1.000000
-1.000000
0.043000
-1.000000
0.005500
0.008000
0.046000
-1.000000
0.159000
0.140000
0.129500
0.164500
-1.000000
-1.000000
-1.000000
0.154000
0.133500
0.455500
0.492500
-1.000000
0.479500
0.814000
0.934500
-1.000000
0.901500
-1.000000
0.707000
0.825500
0.913500
-1.000000
0.671500
0.483000
0.722500
1.000000
-1.000000
0.174000
0.193000
0.405500
-1.000000
0.326500
-1.000000
-1.000000
0.723500
-1.000000
0.594000
0.490500
0.132000
0.208000
0.188500
0.249500
0.117000
-1.000000
0.477000
0.290000
-1.000000
0.249500
0.986500
-1.000000
-1.000000
0.577500
0.035500
0.035500
0.034000
-1.000000
-1.000000
0.018000
0.053500
0.035500
-1.000000
0.032000
0.292000
-1.000000
0.697500
0.778000
-1.000000
0.084500
-1.000000
0.108000
-1.000000
0.063500
1.000000
0.139000
-1.000000
-1.000000
0.034500
0.091500
0.077500
-1.000000
0.230000
-1.000000
-1.000000
0.052500
-1.000000
0.135500
-1.000000
-1.000000
-1.000000
-1.000000
0.561500
-1.000000
-1.000000
0.099000
-1.000000
0.352000
0.197000
0.119500
-1.000000
-1.000000
0.865500
-1.000000
0.594000
-1.000000
0.113000
0.489000
0.125500
-1.000000
0.053500
0.082000
0.161500
0.227000
0.274500
0.475500
0.708000
0.514000
0.339000
0.480500
0.676500
-1.000000
0.952000
0.102000
0.089500
0.085500
-1.000000
0.055500
-1.000000
-1.000000
1.000000
-1.000000
-1.000000
0.032500
0.036000
0.081000
-1.000000
0.897500
0.747000
-1.000000
-1.000000
0.646000
-1.000000
0.574500
-1.000000
0.515500
-1.000000
0.354500
0.349000
-1.000000
-1.000000
-1.000000
0.263000
-1.000000
0.299000
-1.000000
0.536000
-1.000000
0.583500
-1.000000
0.272500
-1.000000
0.457500
0.235500
-1.000000
-1.000000
0.709000
0.360500
0.712500
0.957000
0.435000
0.676000
-1.000000
0.497500
-1.000000
-1.000000
-1.000000
-1.000000
-1.000000
0.584000
-1.000000
0.503000
0.516500
0.503000
0.767500
0.483000
-1.000000
0.856500
0.831500
0.275000
0.667500
0.605000
0.535000
-1.000000
-1.000000
-1.000000
0.077500
0.189500
0.380000
0.421500
0.613000
0.837000
0.914000
0.723000
0.908500
-1.000000
-1.000000
0.829500
0.548000
0.220500
0.104000
-1.000000
-1.000000
0.002000
0.019000
0.077500
-1.000000
-1.000000
-1.000000
-1.000000
-1.000000
0.363000
0.649500
0.665500
-1.000000
0.666500
0.593500
0.609500
0.999000
0.823000
0.664000
0.791500
0.682500
0.829000
0.502500
0.759500
0.896500
1.000000
0.880000
0.475000
0.464500
0.861500
0.932000
0.973500
0.803500
0.904000
0.586000
0.604000
0.752000
-1.000000
0.699500
0.682000
0.802500
-1.000000
-1.000000
-1.000000
0.186000
0.261000
0.311000
-1.000000
0.228000
1.000000
-1.000000
-1.000000
-1.000000
0.734500
-1.000000
0.631500
0.452000
0.555000
-1.000000
0.588000
0.859000
1.000000
-1.000000
0.983000
0.751000
0.591000
1.000000
-1.000000
0.836500
1.000000
-1.000000
0.680500
0.749500
0.699000
0.775000
0.589500
0.020000
0.007500
0.091500
-1.000000
-1.000000
0.006000
0.005500
0.090000
0.131000
0.343000
0.258500
0.468000
-1.000000
0.987500
-1.000000
0.812000
0.986500
0.641000
0.745500
0.851000
0.891500
-1.000000
0.986000
0.555000
-1.000000
-1.000000
0.372000
0.536000
-1.000000
0.427000
0.458000
-1.000000
-1.000000
-1.000000
-1.000000
-1.000000
-1.000000
-1.000000
-1.000000
-1.000000
-1.000000
-1.000000
-1.000000
-1.000000
-1.000000
-1.000000
-1.000000
-1.000000
-1.000000
-1.000000
-1.000000
-1.000000
-1.000000
-1.000000
-1.000000
-1.000000
-1.000000
-1.000000
-1.000000
0.002000
