# Supplementary material for: Nano-DMS-MaP allows isoform-specific RNA structure determination
Source: Nat Methods. 2023 Apr 27;20(6):849–59. doi: 10.1038/s41592-023-01862-7 (PMC10250195; doi:10.1038/s41592-023-01862-7)
Supplement: Supplementary file 5 — DMS reactivities as csv files for all experiments and isoforms. –1 represents no information at position. [file 41592_2023_1862_MOESM5_ESM.zip › reactivity_csvs/Nanopore_RT-US/mean/Nanopore_RT-US_mean_RT1_34mM_cell_RT1_unspliced1_AC.csv]

-1.000000
-1.000000
-1.000000
-1.000000
-1.000000
-1.000000
-1.000000
-1.000000
-1.000000
-1.000000
-1.000000
-1.000000
-1.000000
-1.000000
-1.000000
-1.000000
-1.000000
-1.000000
-1.000000
-1.000000
-1.000000
-1.000000
-1.000000
-1.000000
-1.000000
-1.000000
-1.000000
0.076000
0.149500
-1.000000
-1.000000
-1.000000
-1.000000
0.779000
-1.000000
0.075500
-1.000000
0.075000
-1.000000
0.075000
-1.000000
-1.000000
-1.000000
0.084000
-1.000000
0.191500
0.191500
0.087000
-1.000000
0.191500
-1.000000
-1.000000
-1.000000
0.197500
0.200500
0.178000
0.131000
0.154000
0.191500
0.249500
-1.000000
-1.000000
0.307000
-1.000000
-1.000000
0.843000
0.659000
-1.000000
0.307000
0.224500
-1.000000
0.309000
0.691500
0.509000
-1.000000
0.591000
0.845000
0.911000
-1.000000
0.452000
-1.000000
-1.000000
-1.000000
0.425000
0.360000
-1.000000
-1.000000
-1.000000
0.473000
-1.000000
-1.000000
-1.000000
0.347000
-1.000000
0.482500
0.471500
0.469500
0.479500
-1.000000
-1.000000
0.337500
-1.000000
-1.000000
-1.000000
-1.000000
-1.000000
-1.000000
-1.000000
0.346000
0.288500
0.374000
-1.000000
-1.000000
0.273500
-1.000000
-1.000000
-1.000000
-1.000000
-1.000000
-1.000000
-1.000000
-1.000000
-1.000000
0.887500
0.367000
-1.000000
0.228000
-1.000000
-1.000000
-1.000000
-1.000000
0.689000
0.837500
0.366500
-1.000000
0.214500
-1.000000
0.319000
-1.000000
0.305500
-1.000000
0.189500
0.146000
0.209500
-1.000000
0.295000
0.467500
-1.000000
0.438000
0.343500
0.942500
0.822000
-1.000000
-1.000000
-1.000000
-1.000000
0.530500
-1.000000
-1.000000
0.277500
0.534500
-1.000000
-1.000000
-1.000000
-1.000000
-1.000000
-1.000000
0.472000
0.395500
0.767500
0.450500
-1.000000
0.251500
-1.000000
0.251500
-1.000000
0.248000
-1.000000
1.000000
0.827000
-1.000000
-1.000000
-1.000000
-1.000000
0.715000
-1.000000
0.227000
0.172000
0.214000
-1.000000
0.936000
0.760000
0.784000
0.768500
-1.000000
-1.000000
-1.000000
0.672000
0.823000
-1.000000
-1.000000
-1.000000
0.604500
0.895000
0.865500
-1.000000
0.786000
-1.000000
0.832500
0.974500
0.848500
-1.000000
-1.000000
0.591000
0.732000
0.997500
-1.000000
0.341000
0.265500
0.403000
-1.000000
0.485500
-1.000000
-1.000000
0.963000
-1.000000
0.767000
-1.000000
0.294500
-1.000000
0.270500
-1.000000
0.238500
-1.000000
0.529000
0.415500
-1.000000
0.381500
0.908000
-1.000000
-1.000000
0.611500
0.242000
-1.000000
0.221500
-1.000000
-1.000000
0.177000
-1.000000
-1.000000
-1.000000
0.258000
-1.000000
-1.000000
1.000000
0.873500
-1.000000
0.654000
-1.000000
0.737500
-1.000000
0.554000
1.000000
0.388000
-1.000000
-1.000000
0.212500
0.375000
0.306500
-1.000000
0.469000
-1.000000
-1.000000
0.263000
-1.000000
0.367000
-1.000000
-1.000000
-1.000000
-1.000000
0.557500
-1.000000
-1.000000
0.355500
-1.000000
0.461500
0.389500
-1.000000
-1.000000
-1.000000
-1.000000
-1.000000
0.588000
-1.000000
-1.000000
0.517500
0.332500
-1.000000
0.239500
0.274500
0.205000
0.259500
0.300000
0.619000
0.744000
-1.000000
-1.000000
-1.000000
-1.000000
-1.000000
1.000000
0.309500
-1.000000
0.201000
-1.000000
0.227000
-1.000000
-1.000000
0.928500
-1.000000
-1.000000
0.196500
-1.000000
0.194000
-1.000000
1.000000
0.821500
-1.000000
-1.000000
0.607000
-1.000000
0.588500
-1.000000
0.658500
-1.000000
0.475000
-1.000000
-1.000000
-1.000000
-1.000000
-1.000000
-1.000000
0.427000
-1.000000
0.634000
-1.000000
0.597000
-1.000000
0.361000
-1.000000
-1.000000
0.358500
-1.000000
-1.000000
-1.000000
0.438500
-1.000000
-1.000000
0.509000
0.638500
-1.000000
0.594500
-1.000000
-1.000000
-1.000000
-1.000000
-1.000000
0.741000
-1.000000
0.717000
0.549500
-1.000000
-1.000000
0.428500
-1.000000
0.875500
-1.000000
0.344000
0.751000
0.720500
-1.000000
-1.000000
-1.000000
-1.000000
0.191500
0.277000
0.457000
0.408500
0.562500
0.548500
-1.000000
-1.000000
0.733000
-1.000000
-1.000000
-1.000000
-1.000000
0.349000
0.285000
-1.000000
-1.000000
0.340000
0.209500
0.216500
-1.000000
-1.000000
-1.000000
-1.000000
-1.000000
0.469500
0.767500
0.731500
-1.000000
0.714000
0.630500
0.601000
1.000000
0.770000
0.705000
-1.000000
0.739000
-1.000000
0.553500
0.800000
0.930500
1.000000
-1.000000
0.386000
0.380500
0.742000
0.902000
1.000000
0.840000
-1.000000
0.680000
-1.000000
0.633000
-1.000000
-1.000000
0.761500
-1.000000
-1.000000
-1.000000
-1.000000
0.453500
0.536000
0.608500
-1.000000
0.407000
0.895000
-1.000000
-1.000000
-1.000000
0.817500
-1.000000
0.905500
-1.000000
0.507500
-1.000000
0.652000
0.817000
1.000000
-1.000000
0.824000
-1.000000
-1.000000
0.887000
-1.000000
0.728000
0.922500
-1.000000
-1.000000
-1.000000
0.777500
0.840500
-1.000000
0.228000
0.174500
-1.000000
-1.000000
-1.000000
0.089500
0.173500
-1.000000
-1.000000
-1.000000
-1.000000
0.541000
-1.000000
0.948500
-1.000000
0.823500
0.755500
0.466000
-1.000000
0.513500
0.782000
-1.000000
0.858000
0.491000
-1.000000
-1.000000
0.477500
-1.000000
-1.000000
-1.000000
0.515500
-1.000000
-1.000000
-1.000000
-1.000000
-1.000000
-1.000000
-1.000000
-1.000000
-1.000000
-1.000000
-1.000000
-1.000000
-1.000000
-1.000000
-1.000000
-1.000000
-1.000000
-1.000000
-1.000000
-1.000000
-1.000000
-1.000000
-1.000000
-1.000000
-1.000000
-1.000000
-1.000000
-1.000000
0.075000
