# Supplementary material for: Nano-DMS-MaP allows isoform-specific RNA structure determination
Source: Nat Methods. 2023 Apr 27;20(6):849–59. doi: 10.1038/s41592-023-01862-7 (PMC10250195; doi:10.1038/s41592-023-01862-7)
Supplement: Supplementary file 5 — DMS reactivities as csv files for all experiments and isoforms. –1 represents no information at position. [file 41592_2023_1862_MOESM5_ESM.zip › reactivity_csvs/Nanopore_RT-US/mean/Nanopore_RT-US_mean_RT1_17mM_virion_RT1_unspliced1_ACT.csv]

-1.000000
-1.000000
-1.000000
-1.000000
-1.000000
-1.000000
-1.000000
-1.000000
-1.000000
-1.000000
-1.000000
-1.000000
-1.000000
-1.000000
-1.000000
-1.000000
-1.000000
-1.000000
-1.000000
-1.000000
-1.000000
-1.000000
-1.000000
-1.000000
-1.000000
-1.000000
-1.000000
0.017000
0.153500
0.464000
-1.000000
-1.000000
-1.000000
0.750000
-1.000000
0.009000
0.113500
0.008500
0.200500
0.004500
0.097000
-1.000000
-1.000000
0.015000
0.191500
0.065000
0.073000
0.000500
0.136000
0.087500
-1.000000
-1.000000
-1.000000
0.086000
0.065000
0.004500
0.008500
0.067000
0.076500
0.029000
0.030000
-1.000000
0.058500
0.308000
0.123500
0.816500
0.439000
-1.000000
0.060000
0.018000
0.026500
0.070500
0.318500
0.235500
0.530000
0.591000
0.666000
0.763500
-1.000000
0.212500
0.147500
0.441500
-1.000000
0.349500
0.367000
0.132500
0.159500
-1.000000
0.154000
-1.000000
0.883500
-1.000000
0.079500
0.090500
0.383000
0.360000
0.218000
0.178500
-1.000000
0.238500
0.131500
-1.000000
0.167500
-1.000000
0.606000
-1.000000
0.376500
-1.000000
0.227000
0.225000
0.310500
-1.000000
0.448500
0.275500
0.563500
-1.000000
0.822000
1.000000
-1.000000
0.901000
-1.000000
0.605000
-1.000000
0.329000
0.057500
0.085000
0.030500
0.024500
-1.000000
-1.000000
0.119000
0.657500
0.632000
0.345500
0.281000
0.232000
-1.000000
0.295000
-1.000000
0.173000
0.307500
0.046500
0.031500
0.029000
0.215500
0.160500
0.210000
-1.000000
0.336500
0.695500
0.676000
0.490000
0.188500
0.546500
0.696500
0.497000
0.468000
-1.000000
0.796500
0.662000
0.947000
-1.000000
0.926500
-1.000000
0.780500
-1.000000
-1.000000
0.288000
0.197500
0.694000
0.233500
0.065500
0.182500
0.162500
0.154000
0.120500
0.266500
-1.000000
1.000000
0.651500
-1.000000
0.098500
-1.000000
-1.000000
0.056500
-1.000000
0.008500
0.009000
0.056500
-1.000000
0.200000
0.159000
0.135500
0.191500
-1.000000
-1.000000
-1.000000
0.177500
0.144500
0.292000
0.247000
-1.000000
0.511000
0.863000
0.950000
-1.000000
0.849500
-1.000000
0.777500
0.934000
0.848000
-1.000000
0.786500
0.464000
0.782000
0.984000
-1.000000
0.210500
0.242500
0.421500
-1.000000
0.270000
-1.000000
-1.000000
0.741000
-1.000000
0.480500
0.405500
0.162000
0.111500
0.195500
0.278000
0.149500
-1.000000
0.432000
0.312500
-1.000000
0.262000
0.905000
-1.000000
-1.000000
0.263000
0.032500
0.011000
0.043000
-1.000000
-1.000000
0.016500
0.034000
0.004000
-1.000000
0.032500
0.285500
-1.000000
0.806500
0.828000
-1.000000
0.119500
-1.000000
0.151000
-1.000000
0.088000
1.000000
0.160000
-1.000000
-1.000000
0.026000
0.079000
0.065000
-1.000000
0.084000
-1.000000
-1.000000
0.028500
-1.000000
0.133000
-1.000000
-1.000000
-1.000000
-1.000000
0.592000
-1.000000
-1.000000
0.089500
-1.000000
0.279500
0.201000
0.107000
-1.000000
-1.000000
0.676000
-1.000000
0.420000
-1.000000
0.093500
0.432000
0.078000
-1.000000
0.062500
0.069000
0.145500
0.236000
0.276000
0.382000
0.595500
0.565500
0.368500
0.775000
0.680000
-1.000000
0.431000
0.042500
0.019000
0.065000
-1.000000
0.042000
-1.000000
-1.000000
0.947000
-1.000000
-1.000000
0.016000
0.068000
0.069500
-1.000000
0.711500
0.738000
-1.000000
-1.000000
0.564500
-1.000000
0.533000
-1.000000
0.524500
-1.000000
0.346500
0.356500
-1.000000
-1.000000
-1.000000
0.308000
-1.000000
0.298000
-1.000000
0.367000
-1.000000
0.532500
-1.000000
0.255500
-1.000000
0.241500
0.275500
-1.000000
-1.000000
0.643000
0.400500
0.596500
0.952500
0.476500
0.701500
-1.000000
0.463500
-1.000000
-1.000000
-1.000000
-1.000000
-1.000000
0.601000
-1.000000
0.631500
0.579000
0.764500
0.951000
0.496500
-1.000000
0.810500
0.734000
0.273000
0.710500
0.574000
0.509500
-1.000000
-1.000000
-1.000000
0.065000
0.178000
0.376500
0.447000
0.680000
0.823000
0.586500
0.819000
0.989000
-1.000000
-1.000000
0.627500
0.705500
0.164000
0.114000
-1.000000
-1.000000
0.000500
0.008500
0.068500
-1.000000
-1.000000
-1.000000
-1.000000
-1.000000
0.427000
0.625500
0.696500
-1.000000
0.774000
0.561500
0.677500
1.000000
0.824500
0.755000
0.891500
0.666000
0.765500
0.493000
0.786500
0.845500
1.000000
1.000000
0.489000
0.500500
0.792000
0.965000
0.986000
0.817500
0.992500
0.648500
0.790000
0.691500
-1.000000
0.625000
0.635000
0.617500
-1.000000
-1.000000
-1.000000
0.224500
0.286000
0.360000
-1.000000
0.247500
1.000000
-1.000000
-1.000000
-1.000000
0.810000
-1.000000
0.658000
0.410500
0.554000
-1.000000
0.672500
0.831500
1.000000
-1.000000
0.963000
0.808500
0.661500
0.997500
-1.000000
0.833500
1.000000
-1.000000
0.784500
0.665500
0.634500
0.722500
0.710000
0.018500
0.016000
0.004000
-1.000000
-1.000000
0.006000
0.001500
0.082500
0.103500
0.312500
0.330000
0.427500
-1.000000
0.972500
-1.000000
0.985000
0.988500
0.632500
0.768000
0.863500
0.921500
-1.000000
0.984500
0.634000
-1.000000
-1.000000
0.475500
0.384000
-1.000000
0.452500
0.506000
-1.000000
-1.000000
-1.000000
-1.000000
-1.000000
-1.000000
-1.000000
-1.000000
-1.000000
-1.000000
-1.000000
-1.000000
-1.000000
-1.000000
-1.000000
-1.000000
-1.000000
-1.000000
-1.000000
-1.000000
-1.000000
-1.000000
-1.000000
-1.000000
-1.000000
-1.000000
-1.000000
-1.000000
0.000000
