# Supplementary material for: Nano-DMS-MaP allows isoform-specific RNA structure determination
Source: Nat Methods. 2023 Apr 27;20(6):849–59. doi: 10.1038/s41592-023-01862-7 (PMC10250195; doi:10.1038/s41592-023-01862-7)
Supplement: Supplementary file 5 — DMS reactivities as csv files for all experiments and isoforms. –1 represents no information at position. [file 41592_2023_1862_MOESM5_ESM.zip › reactivity_csvs/Nanopore_RT-US/mean/Nanopore_RT-US_mean_RT1_57mM_virion_RT1_unspliced1_AC.csv]

-1.000000
-1.000000
-1.000000
-1.000000
-1.000000
-1.000000
-1.000000
-1.000000
-1.000000
-1.000000
-1.000000
-1.000000
-1.000000
-1.000000
-1.000000
-1.000000
-1.000000
-1.000000
-1.000000
-1.000000
-1.000000
-1.000000
-1.000000
-1.000000
-1.000000
-1.000000
-1.000000
0.010000
0.106500
-1.000000
-1.000000
-1.000000
-1.000000
0.806000
-1.000000
0.002000
-1.000000
0.010000
-1.000000
0.008500
-1.000000
-1.000000
-1.000000
0.018000
-1.000000
0.077500
0.081000
0.014000
-1.000000
0.077500
-1.000000
-1.000000
-1.000000
0.103000
0.079000
0.014000
0.015500
0.060500
0.077500
0.034000
-1.000000
-1.000000
0.050500
-1.000000
-1.000000
0.877000
0.430500
-1.000000
0.039000
0.009000
-1.000000
0.069000
0.389500
0.248000
-1.000000
0.589500
0.694000
0.885500
-1.000000
0.159500
-1.000000
-1.000000
-1.000000
0.347500
0.392500
-1.000000
-1.000000
-1.000000
0.173000
-1.000000
-1.000000
-1.000000
0.046000
-1.000000
0.459500
0.458500
0.258000
0.183500
-1.000000
-1.000000
0.118000
-1.000000
-1.000000
-1.000000
-1.000000
-1.000000
-1.000000
-1.000000
0.184000
0.174000
0.197500
-1.000000
-1.000000
0.295500
-1.000000
-1.000000
-1.000000
-1.000000
-1.000000
-1.000000
-1.000000
-1.000000
-1.000000
0.511000
0.067000
-1.000000
0.034500
-1.000000
-1.000000
-1.000000
-1.000000
0.770000
0.712000
0.334000
-1.000000
0.216000
-1.000000
0.308000
-1.000000
0.198000
-1.000000
0.031500
0.012500
0.028000
-1.000000
0.147000
0.220000
-1.000000
0.325500
0.710000
0.749500
0.541000
-1.000000
-1.000000
-1.000000
-1.000000
0.469000
-1.000000
-1.000000
0.629000
0.958000
-1.000000
-1.000000
-1.000000
-1.000000
-1.000000
-1.000000
0.315000
0.172500
0.772500
0.291500
-1.000000
0.160500
-1.000000
0.111500
-1.000000
0.199500
-1.000000
1.000000
0.655500
-1.000000
-1.000000
-1.000000
-1.000000
0.043000
-1.000000
0.005500
0.008000
0.046000
-1.000000
0.159000
0.140000
0.129500
0.164500
-1.000000
-1.000000
-1.000000
0.154000
0.133500
-1.000000
-1.000000
-1.000000
0.479500
0.814000
0.934500
-1.000000
0.901500
-1.000000
0.707000
0.825500
0.913500
-1.000000
-1.000000
0.483000
0.722500
1.000000
-1.000000
0.174000
0.193000
0.405500
-1.000000
0.326500
-1.000000
-1.000000
0.723500
-1.000000
0.594000
-1.000000
0.132000
-1.000000
0.188500
-1.000000
0.117000
-1.000000
0.477000
0.290000
-1.000000
0.249500
0.986500
-1.000000
-1.000000
0.577500
0.035500
-1.000000
0.034000
-1.000000
-1.000000
0.018000
-1.000000
-1.000000
-1.000000
0.032000
-1.000000
-1.000000
0.697500
0.778000
-1.000000
0.084500
-1.000000
0.108000
-1.000000
0.063500
1.000000
0.139000
-1.000000
-1.000000
0.034500
0.091500
0.077500
-1.000000
0.230000
-1.000000
-1.000000
0.052500
-1.000000
0.135500
-1.000000
-1.000000
-1.000000
-1.000000
0.561500
-1.000000
-1.000000
0.099000
-1.000000
0.352000
0.197000
-1.000000
-1.000000
-1.000000
-1.000000
-1.000000
0.594000
-1.000000
-1.000000
0.489000
0.125500
-1.000000
0.053500
0.082000
0.161500
0.227000
0.274500
0.475500
0.708000
-1.000000
-1.000000
-1.000000
-1.000000
-1.000000
0.952000
0.102000
-1.000000
0.085500
-1.000000
0.055500
-1.000000
-1.000000
1.000000
-1.000000
-1.000000
0.032500
-1.000000
0.081000
-1.000000
0.897500
0.747000
-1.000000
-1.000000
0.646000
-1.000000
0.574500
-1.000000
0.515500
-1.000000
0.354500
-1.000000
-1.000000
-1.000000
-1.000000
-1.000000
-1.000000
0.299000
-1.000000
0.536000
-1.000000
0.583500
-1.000000
0.272500
-1.000000
-1.000000
0.235500
-1.000000
-1.000000
-1.000000
0.360500
-1.000000
-1.000000
0.435000
0.676000
-1.000000
0.497500
-1.000000
-1.000000
-1.000000
-1.000000
-1.000000
0.584000
-1.000000
0.503000
0.516500
-1.000000
-1.000000
0.483000
-1.000000
0.856500
-1.000000
0.275000
0.667500
0.605000
-1.000000
-1.000000
-1.000000
-1.000000
0.077500
0.189500
0.380000
0.421500
0.613000
0.837000
-1.000000
-1.000000
0.908500
-1.000000
-1.000000
-1.000000
-1.000000
0.220500
0.104000
-1.000000
-1.000000
0.002000
0.019000
0.077500
-1.000000
-1.000000
-1.000000
-1.000000
-1.000000
0.363000
0.649500
0.665500
-1.000000
0.666500
0.593500
0.609500
0.999000
0.823000
0.664000
-1.000000
0.682500
-1.000000
0.502500
0.759500
0.896500
1.000000
-1.000000
0.475000
0.464500
0.861500
0.932000
0.973500
0.803500
-1.000000
0.586000
-1.000000
0.752000
-1.000000
-1.000000
0.682000
-1.000000
-1.000000
-1.000000
-1.000000
0.186000
0.261000
0.311000
-1.000000
0.228000
1.000000
-1.000000
-1.000000
-1.000000
0.734500
-1.000000
0.631500
-1.000000
0.555000
-1.000000
0.588000
0.859000
1.000000
-1.000000
0.983000
-1.000000
-1.000000
1.000000
-1.000000
0.836500
1.000000
-1.000000
-1.000000
-1.000000
0.699000
0.775000
-1.000000
0.020000
0.007500
-1.000000
-1.000000
-1.000000
0.006000
0.005500
-1.000000
-1.000000
-1.000000
-1.000000
0.468000
-1.000000
0.987500
-1.000000
0.812000
0.986500
0.641000
-1.000000
0.851000
0.891500
-1.000000
0.986000
0.555000
-1.000000
-1.000000
0.372000
-1.000000
-1.000000
-1.000000
0.458000
-1.000000
-1.000000
-1.000000
-1.000000
-1.000000
-1.000000
-1.000000
-1.000000
-1.000000
-1.000000
-1.000000
-1.000000
-1.000000
-1.000000
-1.000000
-1.000000
-1.000000
-1.000000
-1.000000
-1.000000
-1.000000
-1.000000
-1.000000
-1.000000
-1.000000
-1.000000
-1.000000
-1.000000
0.002000
