# Supplementary material for: Nano-DMS-MaP allows isoform-specific RNA structure determination
Source: Nat Methods. 2023 Apr 27;20(6):849–59. doi: 10.1038/s41592-023-01862-7 (PMC10250195; doi:10.1038/s41592-023-01862-7)
Supplement: Supplementary file 5 — DMS reactivities as csv files for all experiments and isoforms. –1 represents no information at position. [file 41592_2023_1862_MOESM5_ESM.zip › reactivity_csvs/Nanopore_RT-US/mean/Nanopore_RT-US_mean_RT1_34mM_cell_RT1_unspliced1_ACT.csv]

-1.000000
-1.000000
-1.000000
-1.000000
-1.000000
-1.000000
-1.000000
-1.000000
-1.000000
-1.000000
-1.000000
-1.000000
-1.000000
-1.000000
-1.000000
-1.000000
-1.000000
-1.000000
-1.000000
-1.000000
-1.000000
-1.000000
-1.000000
-1.000000
-1.000000
-1.000000
-1.000000
0.076000
0.149500
0.595500
-1.000000
-1.000000
-1.000000
0.779000
-1.000000
0.075500
0.215000
0.075000
0.161500
0.075000
0.183500
-1.000000
-1.000000
0.084000
0.159000
0.191500
0.191500
0.087000
0.156000
0.191500
-1.000000
-1.000000
-1.000000
0.197500
0.200500
0.178000
0.131000
0.154000
0.191500
0.249500
0.333500
-1.000000
0.307000
0.496500
0.385000
0.843000
0.659000
-1.000000
0.307000
0.224500
0.455500
0.309000
0.691500
0.509000
0.663500
0.591000
0.845000
0.911000
-1.000000
0.452000
0.394000
0.657500
-1.000000
0.425000
0.360000
0.363500
0.336500
-1.000000
0.473000
-1.000000
0.806000
-1.000000
0.347000
0.602500
0.482500
0.471500
0.469500
0.479500
-1.000000
0.276500
0.337500
-1.000000
0.652000
-1.000000
0.923000
-1.000000
0.732500
-1.000000
0.346000
0.288500
0.374000
-1.000000
0.429500
0.273500
0.454500
-1.000000
0.639500
0.758000
-1.000000
0.844500
-1.000000
0.729000
-1.000000
0.887500
0.367000
0.466000
0.228000
0.257500
-1.000000
-1.000000
0.473000
0.689000
0.837500
0.366500
0.257500
0.214500
-1.000000
0.319000
-1.000000
0.305500
0.279000
0.189500
0.146000
0.209500
0.220000
0.295000
0.467500
-1.000000
0.438000
0.343500
0.942500
0.822000
0.476500
0.608500
0.617000
0.712000
0.530500
-1.000000
0.543500
0.277500
0.534500
-1.000000
0.743500
-1.000000
0.719000
-1.000000
-1.000000
0.472000
0.395500
0.767500
0.450500
0.154500
0.251500
0.455500
0.251500
0.152500
0.248000
-1.000000
1.000000
0.827000
-1.000000
0.524000
-1.000000
-1.000000
0.715000
-1.000000
0.227000
0.172000
0.214000
-1.000000
0.936000
0.760000
0.784000
0.768500
-1.000000
-1.000000
-1.000000
0.672000
0.823000
0.569000
0.765500
-1.000000
0.604500
0.895000
0.865500
-1.000000
0.786000
-1.000000
0.832500
0.974500
0.848500
-1.000000
0.931500
0.591000
0.732000
0.997500
-1.000000
0.341000
0.265500
0.403000
-1.000000
0.485500
-1.000000
-1.000000
0.963000
-1.000000
0.767000
0.566500
0.294500
0.463500
0.270500
0.460500
0.238500
-1.000000
0.529000
0.415500
-1.000000
0.381500
0.908000
-1.000000
-1.000000
0.611500
0.242000
0.394000
0.221500
-1.000000
-1.000000
0.177000
0.273500
0.332500
-1.000000
0.258000
0.468500
-1.000000
1.000000
0.873500
-1.000000
0.654000
-1.000000
0.737500
-1.000000
0.554000
1.000000
0.388000
-1.000000
-1.000000
0.212500
0.375000
0.306500
-1.000000
0.469000
-1.000000
-1.000000
0.263000
-1.000000
0.367000
-1.000000
-1.000000
-1.000000
-1.000000
0.557500
-1.000000
-1.000000
0.355500
-1.000000
0.461500
0.389500
0.263500
-1.000000
-1.000000
0.679500
-1.000000
0.588000
-1.000000
0.384000
0.517500
0.332500
-1.000000
0.239500
0.274500
0.205000
0.259500
0.300000
0.619000
0.744000
0.435500
0.604500
0.883500
0.860500
-1.000000
1.000000
0.309500
0.307000
0.201000
-1.000000
0.227000
-1.000000
-1.000000
0.928500
-1.000000
-1.000000
0.196500
0.341000
0.194000
-1.000000
1.000000
0.821500
-1.000000
-1.000000
0.607000
-1.000000
0.588500
-1.000000
0.658500
-1.000000
0.475000
0.428000
-1.000000
-1.000000
-1.000000
0.330000
-1.000000
0.427000
-1.000000
0.634000
-1.000000
0.597000
-1.000000
0.361000
-1.000000
0.434500
0.358500
-1.000000
-1.000000
0.626000
0.438500
0.643500
0.814000
0.509000
0.638500
-1.000000
0.594500
-1.000000
-1.000000
-1.000000
-1.000000
-1.000000
0.741000
-1.000000
0.717000
0.549500
0.897500
0.556500
0.428500
-1.000000
0.875500
0.667500
0.344000
0.751000
0.720500
0.738000
-1.000000
-1.000000
-1.000000
0.191500
0.277000
0.457000
0.408500
0.562500
0.548500
0.697500
0.686500
0.733000
-1.000000
-1.000000
0.666000
0.771500
0.349000
0.285000
-1.000000
-1.000000
0.340000
0.209500
0.216500
-1.000000
-1.000000
-1.000000
-1.000000
-1.000000
0.469500
0.767500
0.731500
-1.000000
0.714000
0.630500
0.601000
1.000000
0.770000
0.705000
1.000000
0.739000
1.000000
0.553500
0.800000
0.930500
1.000000
0.880000
0.386000
0.380500
0.742000
0.902000
1.000000
0.840000
0.847000
0.680000
0.801000
0.633000
-1.000000
1.000000
0.761500
0.808000
-1.000000
-1.000000
-1.000000
0.453500
0.536000
0.608500
-1.000000
0.407000
0.895000
-1.000000
-1.000000
-1.000000
0.817500
-1.000000
0.905500
0.616000
0.507500
-1.000000
0.652000
0.817000
1.000000
-1.000000
0.824000
0.580500
0.628500
0.887000
-1.000000
0.728000
0.922500
-1.000000
0.876500
0.876000
0.777500
0.840500
0.926000
0.228000
0.174500
0.326500
-1.000000
-1.000000
0.089500
0.173500
0.151000
0.150500
0.303000
0.257000
0.541000
-1.000000
0.948500
-1.000000
0.823500
0.755500
0.466000
0.718500
0.513500
0.782000
-1.000000
0.858000
0.491000
-1.000000
-1.000000
0.477500
0.721500
-1.000000
0.414500
0.515500
-1.000000
-1.000000
-1.000000
-1.000000
-1.000000
-1.000000
-1.000000
-1.000000
-1.000000
-1.000000
-1.000000
-1.000000
-1.000000
-1.000000
-1.000000
-1.000000
-1.000000
-1.000000
-1.000000
-1.000000
-1.000000
-1.000000
-1.000000
-1.000000
-1.000000
-1.000000
-1.000000
-1.000000
0.075000
