# Supplementary material for: Nano-DMS-MaP allows isoform-specific RNA structure determination
Source: Nat Methods. 2023 Apr 27;20(6):849–59. doi: 10.1038/s41592-023-01862-7 (PMC10250195; doi:10.1038/s41592-023-01862-7)
Supplement: Supplementary file 5 — DMS reactivities as csv files for all experiments and isoforms. –1 represents no information at position. [file 41592_2023_1862_MOESM5_ESM.zip › reactivity_csvs/Nanopore_RT-US/Rep2/Nanopore_RT-US_Rep2_RT1_57mM_cell_RT1_unspliced1_AC.csv]

-1.000000
-1.000000
-1.000000
-1.000000
-1.000000
-1.000000
-1.000000
-1.000000
-1.000000
-1.000000
-1.000000
-1.000000
-1.000000
-1.000000
-1.000000
-1.000000
-1.000000
-1.000000
-1.000000
-1.000000
-1.000000
-1.000000
-1.000000
-1.000000
-1.000000
-1.000000
-1.000000
0.059000
0.166000
-1.000000
-1.000000
-1.000000
-1.000000
0.855000
-1.000000
0.059000
-1.000000
0.059000
-1.000000
0.059000
-1.000000
-1.000000
-1.000000
0.070000
-1.000000
0.140000
0.140000
0.066000
-1.000000
0.140000
-1.000000
-1.000000
-1.000000
0.154000
0.147000
0.099000
0.067000
0.141000
0.140000
0.196000
-1.000000
-1.000000
0.218000
-1.000000
-1.000000
0.689000
0.629000
-1.000000
0.238000
0.158000
-1.000000
0.209000
0.798000
0.495000
-1.000000
0.619000
0.776000
0.979000
-1.000000
0.359000
-1.000000
-1.000000
-1.000000
0.394000
0.335000
-1.000000
-1.000000
-1.000000
0.431000
-1.000000
-1.000000
-1.000000
0.199000
-1.000000
0.395000
0.536000
0.455000
0.420000
-1.000000
-1.000000
0.273000
-1.000000
-1.000000
-1.000000
-1.000000
-1.000000
-1.000000
-1.000000
0.290000
0.253000
0.299000
-1.000000
-1.000000
0.212000
-1.000000
-1.000000
-1.000000
-1.000000
-1.000000
-1.000000
-1.000000
-1.000000
-1.000000
0.939000
0.286000
-1.000000
0.195000
-1.000000
-1.000000
-1.000000
-1.000000
0.557000
0.748000
0.323000
-1.000000
0.169000
-1.000000
0.282000
-1.000000
0.277000
-1.000000
0.125000
0.084000
0.132000
-1.000000
0.256000
0.461000
-1.000000
0.293000
0.265000
1.000000
0.858000
-1.000000
-1.000000
-1.000000
-1.000000
0.385000
-1.000000
-1.000000
0.263000
0.509000
-1.000000
-1.000000
-1.000000
-1.000000
-1.000000
-1.000000
0.442000
0.358000
0.735000
0.298000
-1.000000
0.180000
-1.000000
0.205000
-1.000000
0.213000
-1.000000
1.000000
0.840000
-1.000000
-1.000000
-1.000000
-1.000000
0.687000
-1.000000
0.192000
0.151000
0.186000
-1.000000
0.986000
0.724000
0.678000
0.808000
-1.000000
-1.000000
-1.000000
0.582000
0.627000
-1.000000
-1.000000
-1.000000
0.627000
0.786000
0.846000
-1.000000
0.674000
-1.000000
0.889000
1.000000
0.658000
-1.000000
-1.000000
0.456000
0.707000
1.000000
-1.000000
0.259000
0.254000
0.395000
-1.000000
0.404000
-1.000000
-1.000000
0.887000
-1.000000
0.646000
-1.000000
0.200000
-1.000000
0.255000
-1.000000
0.201000
-1.000000
0.520000
0.386000
-1.000000
0.346000
1.000000
-1.000000
-1.000000
0.736000
0.186000
-1.000000
0.187000
-1.000000
-1.000000
0.123000
-1.000000
-1.000000
-1.000000
0.210000
-1.000000
-1.000000
0.984000
0.811000
-1.000000
0.658000
-1.000000
0.740000
-1.000000
0.513000
1.000000
0.334000
-1.000000
-1.000000
0.144000
0.311000
0.252000
-1.000000
0.448000
-1.000000
-1.000000
0.235000
-1.000000
0.275000
-1.000000
-1.000000
-1.000000
-1.000000
0.521000
-1.000000
-1.000000
0.282000
-1.000000
0.357000
0.318000
-1.000000
-1.000000
-1.000000
-1.000000
-1.000000
0.594000
-1.000000
-1.000000
0.327000
0.315000
-1.000000
0.180000
0.238000
0.176000
0.227000
0.277000
0.482000
0.488000
-1.000000
-1.000000
-1.000000
-1.000000
-1.000000
1.000000
0.305000
-1.000000
0.140000
-1.000000
0.223000
-1.000000
-1.000000
0.848000
-1.000000
-1.000000
0.158000
-1.000000
0.140000
-1.000000
1.000000
0.827000
-1.000000
-1.000000
0.581000
-1.000000
0.544000
-1.000000
0.564000
-1.000000
0.394000
-1.000000
-1.000000
-1.000000
-1.000000
-1.000000
-1.000000
0.389000
-1.000000
0.560000
-1.000000
0.557000
-1.000000
0.306000
-1.000000
-1.000000
0.370000
-1.000000
-1.000000
-1.000000
0.280000
-1.000000
-1.000000
0.372000
0.613000
-1.000000
0.682000
-1.000000
-1.000000
-1.000000
-1.000000
-1.000000
0.709000
-1.000000
0.764000
0.534000
-1.000000
-1.000000
0.393000
-1.000000
0.723000
-1.000000
0.286000
0.829000
0.609000
-1.000000
-1.000000
-1.000000
-1.000000
0.140000
0.192000
0.467000
0.500000
0.564000
0.457000
-1.000000
-1.000000
0.746000
-1.000000
-1.000000
-1.000000
-1.000000
0.314000
0.169000
-1.000000
-1.000000
0.170000
0.122000
0.140000
-1.000000
-1.000000
-1.000000
-1.000000
-1.000000
0.511000
0.705000
0.575000
-1.000000
0.772000
0.588000
0.460000
1.000000
0.963000
0.736000
-1.000000
0.443000
-1.000000
0.519000
0.824000
0.839000
1.000000
-1.000000
0.418000
0.392000
0.724000
0.819000
0.998000
0.872000
-1.000000
0.563000
-1.000000
0.478000
-1.000000
-1.000000
0.598000
-1.000000
-1.000000
-1.000000
-1.000000
0.395000
0.489000
0.516000
-1.000000
0.368000
0.984000
-1.000000
-1.000000
-1.000000
0.823000
-1.000000
0.908000
-1.000000
0.408000
-1.000000
0.690000
0.741000
1.000000
-1.000000
0.808000
-1.000000
-1.000000
0.907000
-1.000000
0.722000
1.000000
-1.000000
-1.000000
-1.000000
0.734000
0.755000
-1.000000
0.152000
0.096000
-1.000000
-1.000000
-1.000000
0.065000
0.161000
-1.000000
-1.000000
-1.000000
-1.000000
0.355000
-1.000000
0.917000
-1.000000
0.757000
0.725000
0.439000
-1.000000
0.512000
0.818000
-1.000000
1.000000
0.514000
-1.000000
-1.000000
0.605000
-1.000000
-1.000000
-1.000000
0.309000
-1.000000
-1.000000
-1.000000
-1.000000
-1.000000
-1.000000
-1.000000
-1.000000
-1.000000
-1.000000
-1.000000
-1.000000
-1.000000
-1.000000
-1.000000
-1.000000
-1.000000
-1.000000
-1.000000
-1.000000
-1.000000
-1.000000
-1.000000
-1.000000
-1.000000
-1.000000
-1.000000
-1.000000
0.059000
