# Supplementary material for: Nano-DMS-MaP allows isoform-specific RNA structure determination
Source: Nat Methods. 2023 Apr 27;20(6):849–59. doi: 10.1038/s41592-023-01862-7 (PMC10250195; doi:10.1038/s41592-023-01862-7)
Supplement: Supplementary file 5 — DMS reactivities as csv files for all experiments and isoforms. –1 represents no information at position. [file 41592_2023_1862_MOESM5_ESM.zip › reactivity_csvs/Nanopore_RT-US/Rep2/Nanopore_RT-US_Rep2_RT1_8mM_cell_RT1_unspliced1_AC.csv]

-1.000000
-1.000000
-1.000000
-1.000000
-1.000000
-1.000000
-1.000000
-1.000000
-1.000000
-1.000000
-1.000000
-1.000000
-1.000000
-1.000000
-1.000000
-1.000000
-1.000000
-1.000000
-1.000000
-1.000000
-1.000000
-1.000000
-1.000000
-1.000000
-1.000000
-1.000000
-1.000000
0.123000
0.186000
-1.000000
-1.000000
-1.000000
-1.000000
0.728000
-1.000000
0.123000
-1.000000
0.125000
-1.000000
0.123000
-1.000000
-1.000000
-1.000000
0.149000
-1.000000
0.242000
0.242000
0.161000
-1.000000
0.292000
-1.000000
-1.000000
-1.000000
0.262000
0.262000
0.199000
0.183000
0.145000
0.242000
0.360000
-1.000000
-1.000000
0.344000
-1.000000
-1.000000
1.000000
0.654000
-1.000000
0.363000
0.237000
-1.000000
0.294000
0.666000
0.478000
-1.000000
0.575000
0.717000
0.872000
-1.000000
0.521000
-1.000000
-1.000000
-1.000000
0.419000
0.301000
-1.000000
-1.000000
-1.000000
0.477000
-1.000000
-1.000000
-1.000000
0.415000
-1.000000
0.385000
0.305000
0.425000
0.442000
-1.000000
-1.000000
0.563000
-1.000000
-1.000000
-1.000000
-1.000000
-1.000000
-1.000000
-1.000000
0.428000
0.294000
0.312000
-1.000000
-1.000000
0.191000
-1.000000
-1.000000
-1.000000
-1.000000
-1.000000
-1.000000
-1.000000
-1.000000
-1.000000
0.875000
0.370000
-1.000000
0.297000
-1.000000
-1.000000
-1.000000
-1.000000
0.798000
0.925000
0.339000
-1.000000
0.242000
-1.000000
0.425000
-1.000000
0.337000
-1.000000
0.233000
0.175000
0.246000
-1.000000
0.321000
0.459000
-1.000000
0.463000
0.435000
0.743000
0.754000
-1.000000
-1.000000
-1.000000
-1.000000
0.673000
-1.000000
-1.000000
0.358000
0.500000
-1.000000
-1.000000
-1.000000
-1.000000
-1.000000
-1.000000
0.560000
0.444000
0.836000
0.653000
-1.000000
0.261000
-1.000000
0.325000
-1.000000
0.329000
-1.000000
1.000000
0.778000
-1.000000
-1.000000
-1.000000
-1.000000
0.611000
-1.000000
0.150000
0.175000
0.186000
-1.000000
0.925000
0.642000
0.769000
0.816000
-1.000000
-1.000000
-1.000000
0.710000
0.798000
-1.000000
-1.000000
-1.000000
0.657000
0.953000
0.824000
-1.000000
0.741000
-1.000000
0.841000
1.000000
0.719000
-1.000000
-1.000000
0.609000
0.854000
0.949000
-1.000000
0.325000
0.254000
0.438000
-1.000000
0.441000
-1.000000
-1.000000
1.000000
-1.000000
0.734000
-1.000000
0.293000
-1.000000
0.194000
-1.000000
0.275000
-1.000000
0.604000
0.363000
-1.000000
0.360000
0.830000
-1.000000
-1.000000
0.533000
0.259000
-1.000000
0.152000
-1.000000
-1.000000
0.176000
-1.000000
-1.000000
-1.000000
0.236000
-1.000000
-1.000000
1.000000
0.905000
-1.000000
0.676000
-1.000000
0.804000
-1.000000
0.653000
1.000000
0.415000
-1.000000
-1.000000
0.166000
0.492000
0.401000
-1.000000
0.373000
-1.000000
-1.000000
0.261000
-1.000000
0.337000
-1.000000
-1.000000
-1.000000
-1.000000
0.462000
-1.000000
-1.000000
0.289000
-1.000000
0.516000
0.386000
-1.000000
-1.000000
-1.000000
-1.000000
-1.000000
0.570000
-1.000000
-1.000000
0.655000
0.348000
-1.000000
0.256000
0.351000
0.242000
0.249000
0.360000
0.717000
0.978000
-1.000000
-1.000000
-1.000000
-1.000000
-1.000000
0.769000
0.240000
-1.000000
0.249000
-1.000000
0.215000
-1.000000
-1.000000
0.909000
-1.000000
-1.000000
0.198000
-1.000000
0.242000
-1.000000
1.000000
0.882000
-1.000000
-1.000000
0.614000
-1.000000
0.500000
-1.000000
0.638000
-1.000000
0.535000
-1.000000
-1.000000
-1.000000
-1.000000
-1.000000
-1.000000
0.336000
-1.000000
0.510000
-1.000000
0.599000
-1.000000
0.352000
-1.000000
-1.000000
0.252000
-1.000000
-1.000000
-1.000000
0.557000
-1.000000
-1.000000
0.709000
0.709000
-1.000000
0.487000
-1.000000
-1.000000
-1.000000
-1.000000
-1.000000
0.788000
-1.000000
0.614000
0.525000
-1.000000
-1.000000
0.438000
-1.000000
0.940000
-1.000000
0.502000
0.735000
0.582000
-1.000000
-1.000000
-1.000000
-1.000000
0.242000
0.263000
0.452000
0.522000
0.615000
0.652000
-1.000000
-1.000000
0.494000
-1.000000
-1.000000
-1.000000
-1.000000
0.504000
0.347000
-1.000000
-1.000000
0.484000
0.300000
0.242000
-1.000000
-1.000000
-1.000000
-1.000000
-1.000000
0.411000
0.836000
0.657000
-1.000000
0.562000
0.545000
0.709000
1.000000
0.736000
0.848000
-1.000000
0.875000
-1.000000
0.617000
0.816000
0.957000
1.000000
-1.000000
0.486000
0.454000
0.718000
0.762000
1.000000
0.887000
-1.000000
0.858000
-1.000000
0.698000
-1.000000
-1.000000
0.870000
-1.000000
-1.000000
-1.000000
-1.000000
0.465000
0.645000
0.507000
-1.000000
0.299000
1.000000
-1.000000
-1.000000
-1.000000
0.783000
-1.000000
0.975000
-1.000000
0.513000
-1.000000
0.868000
0.844000
1.000000
-1.000000
0.811000
-1.000000
-1.000000
0.666000
-1.000000
0.598000
0.879000
-1.000000
-1.000000
-1.000000
0.974000
0.819000
-1.000000
0.217000
0.209000
-1.000000
-1.000000
-1.000000
0.123000
0.142000
-1.000000
-1.000000
-1.000000
-1.000000
0.814000
-1.000000
0.978000
-1.000000
1.000000
0.644000
0.518000
-1.000000
0.387000
0.732000
-1.000000
0.829000
0.436000
-1.000000
-1.000000
0.301000
-1.000000
-1.000000
-1.000000
0.756000
-1.000000
-1.000000
-1.000000
-1.000000
-1.000000
-1.000000
-1.000000
-1.000000
-1.000000
-1.000000
-1.000000
-1.000000
-1.000000
-1.000000
-1.000000
-1.000000
-1.000000
-1.000000
-1.000000
-1.000000
-1.000000
-1.000000
-1.000000
-1.000000
-1.000000
-1.000000
-1.000000
-1.000000
0.123000
