# Supplementary material for: Nano-DMS-MaP allows isoform-specific RNA structure determination
Source: Nat Methods. 2023 Apr 27;20(6):849–59. doi: 10.1038/s41592-023-01862-7 (PMC10250195; doi:10.1038/s41592-023-01862-7)
Supplement: Supplementary file 5 — DMS reactivities as csv files for all experiments and isoforms. –1 represents no information at position. [file 41592_2023_1862_MOESM5_ESM.zip › reactivity_csvs/Nanopore_RT-US/Rep2/Nanopore_RT-US_Rep2_RT1_17mM_cell_RT1_unspliced1_AC.csv]

-1.000000
-1.000000
-1.000000
-1.000000
-1.000000
-1.000000
-1.000000
-1.000000
-1.000000
-1.000000
-1.000000
-1.000000
-1.000000
-1.000000
-1.000000
-1.000000
-1.000000
-1.000000
-1.000000
-1.000000
-1.000000
-1.000000
-1.000000
-1.000000
-1.000000
-1.000000
-1.000000
0.086000
0.206000
-1.000000
-1.000000
-1.000000
-1.000000
0.739000
-1.000000
0.086000
-1.000000
0.086000
-1.000000
0.086000
-1.000000
-1.000000
-1.000000
0.165000
-1.000000
0.240000
0.167000
0.087000
-1.000000
0.167000
-1.000000
-1.000000
-1.000000
0.167000
0.173000
0.204000
0.158000
0.128000
0.167000
0.179000
-1.000000
-1.000000
0.331000
-1.000000
-1.000000
0.618000
0.562000
-1.000000
0.349000
0.261000
-1.000000
0.308000
0.749000
0.380000
-1.000000
0.526000
0.778000
0.863000
-1.000000
0.445000
-1.000000
-1.000000
-1.000000
0.440000
0.338000
-1.000000
-1.000000
-1.000000
0.491000
-1.000000
-1.000000
-1.000000
0.363000
-1.000000
0.420000
0.384000
0.442000
0.537000
-1.000000
-1.000000
0.359000
-1.000000
-1.000000
-1.000000
-1.000000
-1.000000
-1.000000
-1.000000
0.385000
0.289000
0.386000
-1.000000
-1.000000
0.229000
-1.000000
-1.000000
-1.000000
-1.000000
-1.000000
-1.000000
-1.000000
-1.000000
-1.000000
0.915000
0.324000
-1.000000
0.216000
-1.000000
-1.000000
-1.000000
-1.000000
0.593000
0.861000
0.269000
-1.000000
0.167000
-1.000000
0.344000
-1.000000
0.257000
-1.000000
0.221000
0.211000
0.227000
-1.000000
0.302000
0.491000
-1.000000
0.466000
0.317000
0.898000
0.796000
-1.000000
-1.000000
-1.000000
-1.000000
0.449000
-1.000000
-1.000000
0.264000
0.552000
-1.000000
-1.000000
-1.000000
-1.000000
-1.000000
-1.000000
0.396000
0.388000
0.672000
0.386000
-1.000000
0.199000
-1.000000
0.210000
-1.000000
0.265000
-1.000000
1.000000
0.724000
-1.000000
-1.000000
-1.000000
-1.000000
0.644000
-1.000000
0.161000
0.154000
0.232000
-1.000000
0.969000
0.639000
0.678000
0.732000
-1.000000
-1.000000
-1.000000
0.612000
0.752000
-1.000000
-1.000000
-1.000000
0.630000
0.874000
0.806000
-1.000000
0.711000
-1.000000
0.850000
1.000000
0.916000
-1.000000
-1.000000
0.470000
0.691000
1.000000
-1.000000
0.347000
0.252000
0.434000
-1.000000
0.526000
-1.000000
-1.000000
0.860000
-1.000000
0.539000
-1.000000
0.206000
-1.000000
0.202000
-1.000000
0.248000
-1.000000
0.440000
0.404000
-1.000000
0.335000
0.791000
-1.000000
-1.000000
0.522000
0.165000
-1.000000
0.207000
-1.000000
-1.000000
0.177000
-1.000000
-1.000000
-1.000000
0.228000
-1.000000
-1.000000
1.000000
0.954000
-1.000000
0.699000
-1.000000
0.794000
-1.000000
0.540000
1.000000
0.385000
-1.000000
-1.000000
0.187000
0.369000
0.345000
-1.000000
0.398000
-1.000000
-1.000000
0.296000
-1.000000
0.347000
-1.000000
-1.000000
-1.000000
-1.000000
0.507000
-1.000000
-1.000000
0.319000
-1.000000
0.415000
0.368000
-1.000000
-1.000000
-1.000000
-1.000000
-1.000000
0.593000
-1.000000
-1.000000
0.427000
0.340000
-1.000000
0.255000
0.273000
0.167000
0.212000
0.176000
0.480000
0.582000
-1.000000
-1.000000
-1.000000
-1.000000
-1.000000
0.888000
0.228000
-1.000000
0.187000
-1.000000
0.238000
-1.000000
-1.000000
0.856000
-1.000000
-1.000000
0.165000
-1.000000
0.167000
-1.000000
1.000000
0.759000
-1.000000
-1.000000
0.513000
-1.000000
0.635000
-1.000000
0.600000
-1.000000
0.394000
-1.000000
-1.000000
-1.000000
-1.000000
-1.000000
-1.000000
0.312000
-1.000000
0.555000
-1.000000
0.618000
-1.000000
0.376000
-1.000000
-1.000000
0.365000
-1.000000
-1.000000
-1.000000
0.194000
-1.000000
-1.000000
0.382000
0.679000
-1.000000
0.590000
-1.000000
-1.000000
-1.000000
-1.000000
-1.000000
0.772000
-1.000000
0.645000
0.453000
-1.000000
-1.000000
0.311000
-1.000000
0.767000
-1.000000
0.234000
0.647000
0.647000
-1.000000
-1.000000
-1.000000
-1.000000
0.167000
0.249000
0.395000
0.375000
0.425000
0.501000
-1.000000
-1.000000
0.625000
-1.000000
-1.000000
-1.000000
-1.000000
0.304000
0.240000
-1.000000
-1.000000
0.252000
0.137000
0.169000
-1.000000
-1.000000
-1.000000
-1.000000
-1.000000
0.523000
0.660000
0.568000
-1.000000
0.555000
0.542000
0.475000
1.000000
0.907000
0.590000
-1.000000
0.627000
-1.000000
0.416000
0.771000
0.888000
1.000000
-1.000000
0.345000
0.299000
0.680000
0.783000
1.000000
0.747000
-1.000000
0.579000
-1.000000
0.568000
-1.000000
-1.000000
0.605000
-1.000000
-1.000000
-1.000000
-1.000000
0.398000
0.684000
0.611000
-1.000000
0.308000
0.782000
-1.000000
-1.000000
-1.000000
0.840000
-1.000000
0.857000
-1.000000
0.362000
-1.000000
0.628000
0.801000
1.000000
-1.000000
0.719000
-1.000000
-1.000000
0.973000
-1.000000
0.716000
1.000000
-1.000000
-1.000000
-1.000000
0.564000
0.628000
-1.000000
0.125000
0.131000
-1.000000
-1.000000
-1.000000
0.105000
0.184000
-1.000000
-1.000000
-1.000000
-1.000000
0.382000
-1.000000
1.000000
-1.000000
0.799000
0.692000
0.377000
-1.000000
0.506000
0.844000
-1.000000
1.000000
0.576000
-1.000000
-1.000000
0.480000
-1.000000
-1.000000
-1.000000
0.353000
-1.000000
-1.000000
-1.000000
-1.000000
-1.000000
-1.000000
-1.000000
-1.000000
-1.000000
-1.000000
-1.000000
-1.000000
-1.000000
-1.000000
-1.000000
-1.000000
-1.000000
-1.000000
-1.000000
-1.000000
-1.000000
-1.000000
-1.000000
-1.000000
-1.000000
-1.000000
-1.000000
-1.000000
0.086000
