# Supplementary material for: Nano-DMS-MaP allows isoform-specific RNA structure determination
Source: Nat Methods. 2023 Apr 27;20(6):849–59. doi: 10.1038/s41592-023-01862-7 (PMC10250195; doi:10.1038/s41592-023-01862-7)
Supplement: Supplementary file 5 — DMS reactivities as csv files for all experiments and isoforms. –1 represents no information at position. [file 41592_2023_1862_MOESM5_ESM.zip › reactivity_csvs/Nanopore_RT-US/Rep2/Nanopore_RT-US_Rep2_RT1_85mM_cell_RT1_unspliced1_AC.csv]

-1.000000
-1.000000
-1.000000
-1.000000
-1.000000
-1.000000
-1.000000
-1.000000
-1.000000
-1.000000
-1.000000
-1.000000
-1.000000
-1.000000
-1.000000
-1.000000
-1.000000
-1.000000
-1.000000
-1.000000
-1.000000
-1.000000
-1.000000
-1.000000
-1.000000
-1.000000
-1.000000
0.035000
0.148000
-1.000000
-1.000000
-1.000000
-1.000000
0.828000
-1.000000
0.035000
-1.000000
0.035000
-1.000000
0.035000
-1.000000
-1.000000
-1.000000
0.042000
-1.000000
0.130000
0.130000
0.056000
-1.000000
0.130000
-1.000000
-1.000000
-1.000000
0.162000
0.134000
0.071000
0.062000
0.113000
0.130000
0.119000
-1.000000
-1.000000
0.168000
-1.000000
-1.000000
0.687000
0.556000
-1.000000
0.112000
0.145000
-1.000000
0.147000
0.624000
0.392000
-1.000000
0.519000
0.901000
0.995000
-1.000000
0.243000
-1.000000
-1.000000
-1.000000
0.250000
0.261000
-1.000000
-1.000000
-1.000000
0.365000
-1.000000
-1.000000
-1.000000
0.118000
-1.000000
0.426000
0.584000
0.439000
0.431000
-1.000000
-1.000000
0.187000
-1.000000
-1.000000
-1.000000
-1.000000
-1.000000
-1.000000
-1.000000
0.192000
0.143000
0.256000
-1.000000
-1.000000
0.170000
-1.000000
-1.000000
-1.000000
-1.000000
-1.000000
-1.000000
-1.000000
-1.000000
-1.000000
1.000000
0.244000
-1.000000
0.115000
-1.000000
-1.000000
-1.000000
-1.000000
0.686000
0.768000
0.195000
-1.000000
0.130000
-1.000000
0.171000
-1.000000
0.196000
-1.000000
0.072000
0.079000
0.072000
-1.000000
0.217000
0.392000
-1.000000
0.250000
0.191000
0.996000
0.786000
-1.000000
-1.000000
-1.000000
-1.000000
0.336000
-1.000000
-1.000000
0.184000
0.610000
-1.000000
-1.000000
-1.000000
-1.000000
-1.000000
-1.000000
0.375000
0.469000
0.743000
0.377000
-1.000000
0.103000
-1.000000
0.109000
-1.000000
0.147000
-1.000000
1.000000
0.801000
-1.000000
-1.000000
-1.000000
-1.000000
0.689000
-1.000000
0.105000
0.063000
0.156000
-1.000000
1.000000
0.586000
0.684000
0.795000
-1.000000
-1.000000
-1.000000
0.473000
0.546000
-1.000000
-1.000000
-1.000000
0.603000
0.880000
0.765000
-1.000000
0.605000
-1.000000
0.736000
1.000000
0.734000
-1.000000
-1.000000
0.507000
0.774000
0.953000
-1.000000
0.169000
0.203000
0.383000
-1.000000
0.397000
-1.000000
-1.000000
1.000000
-1.000000
0.657000
-1.000000
0.199000
-1.000000
0.172000
-1.000000
0.167000
-1.000000
0.464000
0.362000
-1.000000
0.292000
0.832000
-1.000000
-1.000000
0.564000
0.081000
-1.000000
0.160000
-1.000000
-1.000000
0.086000
-1.000000
-1.000000
-1.000000
0.157000
-1.000000
-1.000000
0.897000
0.729000
-1.000000
0.522000
-1.000000
0.505000
-1.000000
0.455000
1.000000
0.342000
-1.000000
-1.000000
0.093000
0.265000
0.147000
-1.000000
0.456000
-1.000000
-1.000000
0.201000
-1.000000
0.289000
-1.000000
-1.000000
-1.000000
-1.000000
0.429000
-1.000000
-1.000000
0.221000
-1.000000
0.356000
0.280000
-1.000000
-1.000000
-1.000000
-1.000000
-1.000000
0.464000
-1.000000
-1.000000
0.371000
0.248000
-1.000000
0.117000
0.179000
0.205000
0.219000
0.235000
0.688000
0.493000
-1.000000
-1.000000
-1.000000
-1.000000
-1.000000
1.000000
0.221000
-1.000000
0.130000
-1.000000
0.155000
-1.000000
-1.000000
0.907000
-1.000000
-1.000000
0.160000
-1.000000
0.130000
-1.000000
1.000000
0.771000
-1.000000
-1.000000
0.648000
-1.000000
0.544000
-1.000000
0.472000
-1.000000
0.320000
-1.000000
-1.000000
-1.000000
-1.000000
-1.000000
-1.000000
0.251000
-1.000000
0.502000
-1.000000
0.482000
-1.000000
0.256000
-1.000000
-1.000000
0.278000
-1.000000
-1.000000
-1.000000
0.312000
-1.000000
-1.000000
0.402000
0.522000
-1.000000
0.700000
-1.000000
-1.000000
-1.000000
-1.000000
-1.000000
0.815000
-1.000000
0.763000
0.544000
-1.000000
-1.000000
0.312000
-1.000000
0.710000
-1.000000
0.280000
0.738000
0.670000
-1.000000
-1.000000
-1.000000
-1.000000
0.130000
0.187000
0.488000
0.375000
0.691000
0.422000
-1.000000
-1.000000
0.656000
-1.000000
-1.000000
-1.000000
-1.000000
0.187000
0.227000
-1.000000
-1.000000
0.220000
0.116000
0.159000
-1.000000
-1.000000
-1.000000
-1.000000
-1.000000
0.454000
0.804000
0.637000
-1.000000
0.670000
0.652000
0.660000
1.000000
0.926000
0.643000
-1.000000
0.511000
-1.000000
0.469000
0.891000
0.816000
1.000000
-1.000000
0.281000
0.375000
0.764000
0.871000
1.000000
0.750000
-1.000000
0.561000
-1.000000
0.550000
-1.000000
-1.000000
0.653000
-1.000000
-1.000000
-1.000000
-1.000000
0.344000
0.529000
0.457000
-1.000000
0.303000
0.859000
-1.000000
-1.000000
-1.000000
0.832000
-1.000000
0.883000
-1.000000
0.360000
-1.000000
0.636000
0.738000
1.000000
-1.000000
0.793000
-1.000000
-1.000000
0.928000
-1.000000
0.760000
1.000000
-1.000000
-1.000000
-1.000000
0.701000
0.764000
-1.000000
0.087000
0.066000
-1.000000
-1.000000
-1.000000
0.051000
0.081000
-1.000000
-1.000000
-1.000000
-1.000000
0.370000
-1.000000
0.849000
-1.000000
0.619000
0.713000
0.435000
-1.000000
0.458000
0.750000
-1.000000
0.998000
0.535000
-1.000000
-1.000000
0.486000
-1.000000
-1.000000
-1.000000
0.305000
-1.000000
-1.000000
-1.000000
-1.000000
-1.000000
-1.000000
-1.000000
-1.000000
-1.000000
-1.000000
-1.000000
-1.000000
-1.000000
-1.000000
-1.000000
-1.000000
-1.000000
-1.000000
-1.000000
-1.000000
-1.000000
-1.000000
-1.000000
-1.000000
-1.000000
-1.000000
-1.000000
-1.000000
0.035000
