# Supplementary material for: Nano-DMS-MaP allows isoform-specific RNA structure determination
Source: Nat Methods. 2023 Apr 27;20(6):849–59. doi: 10.1038/s41592-023-01862-7 (PMC10250195; doi:10.1038/s41592-023-01862-7)
Supplement: Supplementary file 5 — DMS reactivities as csv files for all experiments and isoforms. –1 represents no information at position. [file 41592_2023_1862_MOESM5_ESM.zip › reactivity_csvs/Nanopore_RT-US/Rep2/Nanopore_RT-US_Rep2_RT1_34mM_cell_RT1_unspliced1_AC.csv]

-1.000000
-1.000000
-1.000000
-1.000000
-1.000000
-1.000000
-1.000000
-1.000000
-1.000000
-1.000000
-1.000000
-1.000000
-1.000000
-1.000000
-1.000000
-1.000000
-1.000000
-1.000000
-1.000000
-1.000000
-1.000000
-1.000000
-1.000000
-1.000000
-1.000000
-1.000000
-1.000000
0.082000
0.149000
-1.000000
-1.000000
-1.000000
-1.000000
0.836000
-1.000000
0.082000
-1.000000
0.082000
-1.000000
0.082000
-1.000000
-1.000000
-1.000000
0.100000
-1.000000
0.166000
0.166000
0.106000
-1.000000
0.166000
-1.000000
-1.000000
-1.000000
0.178000
0.184000
0.171000
0.135000
0.142000
0.166000
0.181000
-1.000000
-1.000000
0.283000
-1.000000
-1.000000
0.686000
0.603000
-1.000000
0.289000
0.207000
-1.000000
0.266000
0.678000
0.413000
-1.000000
0.552000
0.820000
0.886000
-1.000000
0.434000
-1.000000
-1.000000
-1.000000
0.438000
0.344000
-1.000000
-1.000000
-1.000000
0.440000
-1.000000
-1.000000
-1.000000
0.323000
-1.000000
0.424000
0.517000
0.472000
0.485000
-1.000000
-1.000000
0.305000
-1.000000
-1.000000
-1.000000
-1.000000
-1.000000
-1.000000
-1.000000
0.332000
0.259000
0.362000
-1.000000
-1.000000
0.238000
-1.000000
-1.000000
-1.000000
-1.000000
-1.000000
-1.000000
-1.000000
-1.000000
-1.000000
0.851000
0.334000
-1.000000
0.206000
-1.000000
-1.000000
-1.000000
-1.000000
0.668000
0.818000
0.334000
-1.000000
0.166000
-1.000000
0.303000
-1.000000
0.250000
-1.000000
0.163000
0.149000
0.216000
-1.000000
0.276000
0.484000
-1.000000
0.413000
0.271000
0.976000
0.850000
-1.000000
-1.000000
-1.000000
-1.000000
0.402000
-1.000000
-1.000000
0.242000
0.534000
-1.000000
-1.000000
-1.000000
-1.000000
-1.000000
-1.000000
0.456000
0.360000
0.726000
0.385000
-1.000000
0.202000
-1.000000
0.222000
-1.000000
0.275000
-1.000000
1.000000
0.861000
-1.000000
-1.000000
-1.000000
-1.000000
0.689000
-1.000000
0.201000
0.153000
0.222000
-1.000000
1.000000
0.732000
0.768000
0.866000
-1.000000
-1.000000
-1.000000
0.596000
0.758000
-1.000000
-1.000000
-1.000000
0.618000
0.857000
0.876000
-1.000000
0.755000
-1.000000
0.798000
1.000000
0.826000
-1.000000
-1.000000
0.513000
0.716000
0.995000
-1.000000
0.320000
0.237000
0.386000
-1.000000
0.472000
-1.000000
-1.000000
1.000000
-1.000000
0.656000
-1.000000
0.248000
-1.000000
0.235000
-1.000000
0.225000
-1.000000
0.480000
0.416000
-1.000000
0.371000
0.906000
-1.000000
-1.000000
0.557000
0.204000
-1.000000
0.174000
-1.000000
-1.000000
0.134000
-1.000000
-1.000000
-1.000000
0.234000
-1.000000
-1.000000
1.000000
0.865000
-1.000000
0.634000
-1.000000
0.766000
-1.000000
0.535000
1.000000
0.387000
-1.000000
-1.000000
0.177000
0.349000
0.303000
-1.000000
0.462000
-1.000000
-1.000000
0.246000
-1.000000
0.350000
-1.000000
-1.000000
-1.000000
-1.000000
0.559000
-1.000000
-1.000000
0.346000
-1.000000
0.417000
0.368000
-1.000000
-1.000000
-1.000000
-1.000000
-1.000000
0.590000
-1.000000
-1.000000
0.404000
0.307000
-1.000000
0.209000
0.279000
0.193000
0.206000
0.243000
0.534000
0.488000
-1.000000
-1.000000
-1.000000
-1.000000
-1.000000
1.000000
0.284000
-1.000000
0.176000
-1.000000
0.219000
-1.000000
-1.000000
0.943000
-1.000000
-1.000000
0.189000
-1.000000
0.166000
-1.000000
1.000000
0.888000
-1.000000
-1.000000
0.607000
-1.000000
0.558000
-1.000000
0.607000
-1.000000
0.418000
-1.000000
-1.000000
-1.000000
-1.000000
-1.000000
-1.000000
0.386000
-1.000000
0.629000
-1.000000
0.578000
-1.000000
0.377000
-1.000000
-1.000000
0.350000
-1.000000
-1.000000
-1.000000
0.236000
-1.000000
-1.000000
0.398000
0.609000
-1.000000
0.623000
-1.000000
-1.000000
-1.000000
-1.000000
-1.000000
0.794000
-1.000000
0.686000
0.431000
-1.000000
-1.000000
0.376000
-1.000000
0.853000
-1.000000
0.239000
0.729000
0.687000
-1.000000
-1.000000
-1.000000
-1.000000
0.166000
0.249000
0.425000
0.375000
0.521000
0.426000
-1.000000
-1.000000
0.647000
-1.000000
-1.000000
-1.000000
-1.000000
0.275000
0.260000
-1.000000
-1.000000
0.253000
0.159000
0.166000
-1.000000
-1.000000
-1.000000
-1.000000
-1.000000
0.481000
0.745000
0.670000
-1.000000
0.696000
0.584000
0.503000
1.000000
0.847000
0.611000
-1.000000
0.601000
-1.000000
0.463000
0.734000
0.861000
1.000000
-1.000000
0.329000
0.332000
0.743000
0.890000
1.000000
0.833000
-1.000000
0.503000
-1.000000
0.557000
-1.000000
-1.000000
0.607000
-1.000000
-1.000000
-1.000000
-1.000000
0.375000
0.517000
0.547000
-1.000000
0.392000
0.886000
-1.000000
-1.000000
-1.000000
0.778000
-1.000000
0.866000
-1.000000
0.416000
-1.000000
0.647000
0.782000
1.000000
-1.000000
0.789000
-1.000000
-1.000000
0.893000
-1.000000
0.769000
1.000000
-1.000000
-1.000000
-1.000000
0.712000
0.704000
-1.000000
0.192000
0.132000
-1.000000
-1.000000
-1.000000
0.087000
0.167000
-1.000000
-1.000000
-1.000000
-1.000000
0.387000
-1.000000
0.915000
-1.000000
0.791000
0.732000
0.376000
-1.000000
0.483000
0.795000
-1.000000
0.875000
0.522000
-1.000000
-1.000000
0.570000
-1.000000
-1.000000
-1.000000
0.419000
-1.000000
-1.000000
-1.000000
-1.000000
-1.000000
-1.000000
-1.000000
-1.000000
-1.000000
-1.000000
-1.000000
-1.000000
-1.000000
-1.000000
-1.000000
-1.000000
-1.000000
-1.000000
-1.000000
-1.000000
-1.000000
-1.000000
-1.000000
-1.000000
-1.000000
-1.000000
-1.000000
-1.000000
0.082000
