# Supplementary material for: Nano-DMS-MaP allows isoform-specific RNA structure determination
Source: Nat Methods. 2023 Apr 27;20(6):849–59. doi: 10.1038/s41592-023-01862-7 (PMC10250195; doi:10.1038/s41592-023-01862-7)
Supplement: Supplementary file 5 — DMS reactivities as csv files for all experiments and isoforms. –1 represents no information at position. [file 41592_2023_1862_MOESM5_ESM.zip › reactivity_csvs/Nanopore_RT-US/Rep2/Nanopore_RT-US_Rep2_RT1_8mM_virion_RT1_unspliced1_ACT.csv]

-1.000000
-1.000000
-1.000000
-1.000000
-1.000000
-1.000000
-1.000000
-1.000000
-1.000000
-1.000000
-1.000000
-1.000000
-1.000000
-1.000000
-1.000000
-1.000000
-1.000000
-1.000000
-1.000000
-1.000000
-1.000000
-1.000000
-1.000000
-1.000000
-1.000000
-1.000000
-1.000000
0.000000
0.151000
0.481000
-1.000000
-1.000000
-1.000000
0.707000
-1.000000
0.000000
0.000000
0.010000
0.000000
0.023000
0.000000
-1.000000
-1.000000
0.000000
0.000000
0.084000
0.084000
0.000000
0.364000
0.115000
-1.000000
-1.000000
-1.000000
0.084000
0.084000
0.000000
0.000000
0.099000
0.084000
0.085000
0.000000
-1.000000
0.085000
0.000000
0.000000
1.000000
0.476000
-1.000000
0.073000
0.000000
0.000000
0.132000
0.374000
0.205000
0.747000
0.502000
0.642000
0.774000
-1.000000
0.219000
0.000000
0.754000
-1.000000
0.352000
0.427000
0.273000
0.000000
-1.000000
0.157000
-1.000000
0.483000
-1.000000
0.063000
0.000000
0.400000
0.281000
0.202000
0.239000
-1.000000
0.157000
0.121000
-1.000000
0.000000
-1.000000
0.135000
-1.000000
0.000000
-1.000000
0.290000
0.285000
0.397000
-1.000000
0.274000
0.361000
0.430000
-1.000000
0.444000
0.447000
-1.000000
0.720000
-1.000000
0.000000
-1.000000
0.308000
0.065000
0.000000
0.064000
0.000000
-1.000000
-1.000000
0.390000
0.773000
0.655000
0.288000
0.000000
0.212000
-1.000000
0.321000
-1.000000
0.267000
0.113000
0.057000
0.058000
0.045000
0.417000
0.184000
0.172000
-1.000000
0.281000
0.921000
0.656000
0.485000
0.069000
0.359000
0.678000
0.309000
0.499000
-1.000000
0.153000
0.671000
0.833000
-1.000000
0.471000
-1.000000
0.605000
-1.000000
-1.000000
0.424000
0.172000
0.680000
0.342000
0.148000
0.245000
0.149000
0.168000
0.000000
0.293000
-1.000000
1.000000
0.479000
-1.000000
0.300000
-1.000000
-1.000000
0.000000
-1.000000
0.000000
0.000000
0.049000
-1.000000
0.201000
0.131000
0.130000
0.136000
-1.000000
-1.000000
-1.000000
0.123000
0.016000
0.000000
0.000000
-1.000000
0.384000
0.897000
0.920000
-1.000000
0.773000
-1.000000
0.612000
0.878000
0.858000
-1.000000
0.000000
0.597000
0.732000
1.000000
-1.000000
0.198000
0.301000
0.340000
-1.000000
0.210000
-1.000000
-1.000000
0.760000
-1.000000
0.507000
0.000000
0.154000
0.000000
0.210000
0.000000
0.200000
-1.000000
0.506000
0.346000
-1.000000
0.308000
0.768000
-1.000000
-1.000000
0.285000
0.001000
0.000000
0.079000
-1.000000
-1.000000
0.001000
0.000000
0.000000
-1.000000
0.000000
0.015000
-1.000000
0.715000
0.735000
-1.000000
0.082000
-1.000000
0.172000
-1.000000
0.109000
1.000000
0.164000
-1.000000
-1.000000
0.078000
0.141000
0.092000
-1.000000
0.095000
-1.000000
-1.000000
0.000000
-1.000000
0.146000
-1.000000
-1.000000
-1.000000
-1.000000
0.706000
-1.000000
-1.000000
0.107000
-1.000000
0.359000
0.181000
0.000000
-1.000000
-1.000000
0.283000
-1.000000
0.481000
-1.000000
0.000000
0.473000
0.071000
-1.000000
0.041000
0.087000
0.159000
0.270000
0.309000
0.610000
0.742000
0.221000
0.387000
0.796000
0.299000
-1.000000
0.283000
0.000000
0.000000
0.084000
-1.000000
0.024000
-1.000000
-1.000000
0.830000
-1.000000
-1.000000
0.000000
0.000000
0.095000
-1.000000
0.676000
0.726000
-1.000000
-1.000000
0.529000
-1.000000
0.504000
-1.000000
0.507000
-1.000000
0.306000
0.000000
-1.000000
-1.000000
-1.000000
0.000000
-1.000000
0.330000
-1.000000
0.462000
-1.000000
0.540000
-1.000000
0.289000
-1.000000
0.110000
0.271000
-1.000000
-1.000000
0.638000
0.668000
0.585000
0.772000
0.708000
0.535000
-1.000000
0.416000
-1.000000
-1.000000
-1.000000
-1.000000
-1.000000
0.646000
-1.000000
0.772000
0.738000
0.834000
1.000000
0.574000
-1.000000
0.832000
1.000000
0.370000
0.757000
0.617000
0.215000
-1.000000
-1.000000
-1.000000
0.084000
0.230000
0.511000
0.491000
0.831000
1.000000
0.240000
0.318000
1.000000
-1.000000
-1.000000
0.251000
0.453000
0.183000
0.122000
-1.000000
-1.000000
0.000000
0.031000
0.084000
-1.000000
-1.000000
-1.000000
-1.000000
-1.000000
0.303000
0.738000
0.739000
-1.000000
0.806000
0.580000
0.701000
0.992000
0.885000
0.840000
1.000000
0.892000
1.000000
0.536000
0.910000
0.955000
1.000000
0.809000
0.569000
0.471000
0.873000
1.000000
1.000000
0.892000
0.990000
0.746000
0.600000
0.814000
-1.000000
0.846000
0.793000
0.345000
-1.000000
-1.000000
-1.000000
0.289000
0.331000
0.313000
-1.000000
0.353000
1.000000
-1.000000
-1.000000
-1.000000
0.748000
-1.000000
0.674000
0.469000
0.547000
-1.000000
0.850000
0.912000
0.984000
-1.000000
0.870000
0.470000
0.351000
0.896000
-1.000000
0.751000
0.806000
-1.000000
1.000000
0.996000
0.824000
0.810000
0.469000
0.010000
0.000000
0.000000
-1.000000
-1.000000
0.021000
0.000000
0.432000
0.000000
0.252000
0.630000
0.789000
-1.000000
0.927000
-1.000000
1.000000
1.000000
0.685000
0.873000
0.997000
0.803000
-1.000000
1.000000
0.674000
-1.000000
-1.000000
0.485000
0.021000
-1.000000
0.467000
0.594000
-1.000000
-1.000000
-1.000000
-1.000000
-1.000000
-1.000000
-1.000000
-1.000000
-1.000000
-1.000000
-1.000000
-1.000000
-1.000000
-1.000000
-1.000000
-1.000000
-1.000000
-1.000000
-1.000000
-1.000000
-1.000000
-1.000000
-1.000000
-1.000000
-1.000000
-1.000000
-1.000000
-1.000000
0.000000
