# Supplementary material for: Nano-DMS-MaP allows isoform-specific RNA structure determination
Source: Nat Methods. 2023 Apr 27;20(6):849–59. doi: 10.1038/s41592-023-01862-7 (PMC10250195; doi:10.1038/s41592-023-01862-7)
Supplement: Supplementary file 5 — DMS reactivities as csv files for all experiments and isoforms. –1 represents no information at position. [file 41592_2023_1862_MOESM5_ESM.zip › reactivity_csvs/Nanopore_RT-US/Rep2/Nanopore_RT-US_Rep2_RT1_57mM_virion_RT1_unspliced1_AC.csv]

-1.000000
-1.000000
-1.000000
-1.000000
-1.000000
-1.000000
-1.000000
-1.000000
-1.000000
-1.000000
-1.000000
-1.000000
-1.000000
-1.000000
-1.000000
-1.000000
-1.000000
-1.000000
-1.000000
-1.000000
-1.000000
-1.000000
-1.000000
-1.000000
-1.000000
-1.000000
-1.000000
0.010000
0.116000
-1.000000
-1.000000
-1.000000
-1.000000
0.847000
-1.000000
0.000000
-1.000000
0.004000
-1.000000
0.012000
-1.000000
-1.000000
-1.000000
0.018000
-1.000000
0.066000
0.073000
0.024000
-1.000000
0.066000
-1.000000
-1.000000
-1.000000
0.086000
0.069000
0.016000
0.023000
0.050000
0.066000
0.028000
-1.000000
-1.000000
0.048000
-1.000000
-1.000000
0.754000
0.465000
-1.000000
0.030000
0.000000
-1.000000
0.082000
0.449000
0.200000
-1.000000
0.620000
0.748000
0.925000
-1.000000
0.121000
-1.000000
-1.000000
-1.000000
0.324000
0.398000
-1.000000
-1.000000
-1.000000
0.167000
-1.000000
-1.000000
-1.000000
0.038000
-1.000000
0.479000
0.542000
0.284000
0.185000
-1.000000
-1.000000
0.087000
-1.000000
-1.000000
-1.000000
-1.000000
-1.000000
-1.000000
-1.000000
0.184000
0.166000
0.190000
-1.000000
-1.000000
0.234000
-1.000000
-1.000000
-1.000000
-1.000000
-1.000000
-1.000000
-1.000000
-1.000000
-1.000000
0.555000
0.073000
-1.000000
0.035000
-1.000000
-1.000000
-1.000000
-1.000000
0.746000
0.710000
0.371000
-1.000000
0.226000
-1.000000
0.318000
-1.000000
0.169000
-1.000000
0.036000
0.008000
0.032000
-1.000000
0.141000
0.214000
-1.000000
0.310000
0.695000
0.846000
0.556000
-1.000000
-1.000000
-1.000000
-1.000000
0.339000
-1.000000
-1.000000
0.593000
1.000000
-1.000000
-1.000000
-1.000000
-1.000000
-1.000000
-1.000000
0.346000
0.154000
0.831000
0.284000
-1.000000
0.166000
-1.000000
0.104000
-1.000000
0.193000
-1.000000
1.000000
0.672000
-1.000000
-1.000000
-1.000000
-1.000000
0.061000
-1.000000
0.000000
0.012000
0.067000
-1.000000
0.195000
0.163000
0.137000
0.184000
-1.000000
-1.000000
-1.000000
0.138000
0.114000
-1.000000
-1.000000
-1.000000
0.453000
0.781000
0.869000
-1.000000
0.877000
-1.000000
0.758000
0.860000
0.902000
-1.000000
-1.000000
0.379000
0.742000
1.000000
-1.000000
0.174000
0.197000
0.373000
-1.000000
0.314000
-1.000000
-1.000000
0.752000
-1.000000
0.549000
-1.000000
0.099000
-1.000000
0.170000
-1.000000
0.105000
-1.000000
0.417000
0.280000
-1.000000
0.232000
1.000000
-1.000000
-1.000000
0.520000
0.023000
-1.000000
0.038000
-1.000000
-1.000000
0.015000
-1.000000
-1.000000
-1.000000
0.025000
-1.000000
-1.000000
0.710000
0.779000
-1.000000
0.080000
-1.000000
0.112000
-1.000000
0.062000
1.000000
0.129000
-1.000000
-1.000000
0.031000
0.078000
0.066000
-1.000000
0.201000
-1.000000
-1.000000
0.039000
-1.000000
0.125000
-1.000000
-1.000000
-1.000000
-1.000000
0.559000
-1.000000
-1.000000
0.097000
-1.000000
0.289000
0.173000
-1.000000
-1.000000
-1.000000
-1.000000
-1.000000
0.597000
-1.000000
-1.000000
0.347000
0.128000
-1.000000
0.049000
0.069000
0.161000
0.206000
0.236000
0.346000
0.462000
-1.000000
-1.000000
-1.000000
-1.000000
-1.000000
0.940000
0.069000
-1.000000
0.066000
-1.000000
0.053000
-1.000000
-1.000000
1.000000
-1.000000
-1.000000
0.036000
-1.000000
0.066000
-1.000000
0.940000
0.764000
-1.000000
-1.000000
0.604000
-1.000000
0.510000
-1.000000
0.466000
-1.000000
0.266000
-1.000000
-1.000000
-1.000000
-1.000000
-1.000000
-1.000000
0.322000
-1.000000
0.537000
-1.000000
0.543000
-1.000000
0.253000
-1.000000
-1.000000
0.205000
-1.000000
-1.000000
-1.000000
0.177000
-1.000000
-1.000000
0.318000
0.633000
-1.000000
0.543000
-1.000000
-1.000000
-1.000000
-1.000000
-1.000000
0.572000
-1.000000
0.439000
0.337000
-1.000000
-1.000000
0.342000
-1.000000
0.803000
-1.000000
0.185000
0.674000
0.563000
-1.000000
-1.000000
-1.000000
-1.000000
0.066000
0.183000
0.367000
0.381000
0.586000
0.674000
-1.000000
-1.000000
0.887000
-1.000000
-1.000000
-1.000000
-1.000000
0.142000
0.089000
-1.000000
-1.000000
0.000000
0.031000
0.066000
-1.000000
-1.000000
-1.000000
-1.000000
-1.000000
0.373000
0.645000
0.617000
-1.000000
0.688000
0.609000
0.513000
1.000000
0.981000
0.539000
-1.000000
0.486000
-1.000000
0.452000
0.761000
0.858000
1.000000
-1.000000
0.431000
0.412000
0.949000
0.872000
0.947000
0.752000
-1.000000
0.401000
-1.000000
0.611000
-1.000000
-1.000000
0.517000
-1.000000
-1.000000
-1.000000
-1.000000
0.164000
0.217000
0.267000
-1.000000
0.216000
1.000000
-1.000000
-1.000000
-1.000000
0.647000
-1.000000
0.605000
-1.000000
0.485000
-1.000000
0.591000
0.803000
1.000000
-1.000000
0.966000
-1.000000
-1.000000
1.000000
-1.000000
0.872000
1.000000
-1.000000
-1.000000
-1.000000
0.622000
0.650000
-1.000000
0.028000
0.009000
-1.000000
-1.000000
-1.000000
0.008000
0.000000
-1.000000
-1.000000
-1.000000
-1.000000
0.263000
-1.000000
0.993000
-1.000000
0.787000
0.988000
0.566000
-1.000000
0.881000
0.854000
-1.000000
1.000000
0.479000
-1.000000
-1.000000
0.448000
-1.000000
-1.000000
-1.000000
0.405000
-1.000000
-1.000000
-1.000000
-1.000000
-1.000000
-1.000000
-1.000000
-1.000000
-1.000000
-1.000000
-1.000000
-1.000000
-1.000000
-1.000000
-1.000000
-1.000000
-1.000000
-1.000000
-1.000000
-1.000000
-1.000000
-1.000000
-1.000000
-1.000000
-1.000000
-1.000000
-1.000000
-1.000000
0.000000
