# Supplementary material for: Nano-DMS-MaP allows isoform-specific RNA structure determination
Source: Nat Methods. 2023 Apr 27;20(6):849–59. doi: 10.1038/s41592-023-01862-7 (PMC10250195; doi:10.1038/s41592-023-01862-7)
Supplement: Supplementary file 5 — DMS reactivities as csv files for all experiments and isoforms. –1 represents no information at position. [file 41592_2023_1862_MOESM5_ESM.zip › reactivity_csvs/Nanopore_RT-US/Rep2/Nanopore_RT-US_Rep2_RT1_17mM_virion_RT1_unspliced1_ACT.csv]

-1.000000
-1.000000
-1.000000
-1.000000
-1.000000
-1.000000
-1.000000
-1.000000
-1.000000
-1.000000
-1.000000
-1.000000
-1.000000
-1.000000
-1.000000
-1.000000
-1.000000
-1.000000
-1.000000
-1.000000
-1.000000
-1.000000
-1.000000
-1.000000
-1.000000
-1.000000
-1.000000
0.016000
0.164000
0.378000
-1.000000
-1.000000
-1.000000
0.759000
-1.000000
0.004000
0.219000
0.000000
0.035000
0.009000
0.120000
-1.000000
-1.000000
0.000000
0.054000
0.062000
0.078000
0.001000
0.263000
0.086000
-1.000000
-1.000000
-1.000000
0.062000
0.062000
0.003000
0.005000
0.056000
0.062000
0.012000
0.052000
-1.000000
0.071000
0.376000
0.032000
0.633000
0.385000
-1.000000
0.062000
0.005000
0.000000
0.098000
0.364000
0.142000
0.570000
0.572000
0.657000
0.770000
-1.000000
0.160000
0.042000
0.501000
-1.000000
0.361000
0.342000
0.214000
0.103000
-1.000000
0.139000
-1.000000
0.779000
-1.000000
0.081000
0.000000
0.376000
0.388000
0.232000
0.192000
-1.000000
0.288000
0.127000
-1.000000
0.019000
-1.000000
0.734000
-1.000000
0.031000
-1.000000
0.188000
0.198000
0.305000
-1.000000
0.606000
0.225000
0.684000
-1.000000
0.736000
1.000000
-1.000000
0.863000
-1.000000
0.429000
-1.000000
0.339000
0.062000
0.016000
0.014000
0.016000
-1.000000
-1.000000
0.053000
0.589000
0.577000
0.378000
0.175000
0.261000
-1.000000
0.296000
-1.000000
0.153000
0.344000
0.043000
0.034000
0.039000
0.184000
0.160000
0.218000
-1.000000
0.329000
0.634000
0.687000
0.490000
0.369000
0.594000
0.581000
0.369000
0.352000
-1.000000
0.892000
0.615000
1.000000
-1.000000
1.000000
-1.000000
0.878000
-1.000000
-1.000000
0.294000
0.160000
0.696000
0.173000
0.096000
0.174000
0.123000
0.146000
0.105000
0.292000
-1.000000
1.000000
0.683000
-1.000000
0.000000
-1.000000
-1.000000
0.079000
-1.000000
0.000000
0.018000
0.068000
-1.000000
0.259000
0.207000
0.146000
0.250000
-1.000000
-1.000000
-1.000000
0.169000
0.118000
0.145000
0.076000
-1.000000
0.512000
0.839000
0.962000
-1.000000
0.849000
-1.000000
0.817000
1.000000
0.865000
-1.000000
0.573000
0.379000
0.750000
0.968000
-1.000000
0.193000
0.243000
0.435000
-1.000000
0.237000
-1.000000
-1.000000
0.757000
-1.000000
0.411000
0.358000
0.141000
0.000000
0.164000
0.161000
0.145000
-1.000000
0.380000
0.308000
-1.000000
0.245000
0.947000
-1.000000
-1.000000
0.247000
0.024000
0.000000
0.052000
-1.000000
-1.000000
0.007000
0.000000
0.000000
-1.000000
0.031000
0.374000
-1.000000
0.769000
0.850000
-1.000000
0.112000
-1.000000
0.157000
-1.000000
0.087000
1.000000
0.141000
-1.000000
-1.000000
0.031000
0.083000
0.062000
-1.000000
0.062000
-1.000000
-1.000000
0.000000
-1.000000
0.139000
-1.000000
-1.000000
-1.000000
-1.000000
0.582000
-1.000000
-1.000000
0.099000
-1.000000
0.185000
0.180000
0.000000
-1.000000
-1.000000
0.630000
-1.000000
0.455000
-1.000000
0.000000
0.255000
0.048000
-1.000000
0.064000
0.052000
0.148000
0.184000
0.218000
0.175000
0.369000
0.158000
0.217000
0.671000
0.776000
-1.000000
0.390000
0.030000
0.000000
0.062000
-1.000000
0.040000
-1.000000
-1.000000
1.000000
-1.000000
-1.000000
0.003000
0.000000
0.071000
-1.000000
0.742000
0.713000
-1.000000
-1.000000
0.515000
-1.000000
0.507000
-1.000000
0.523000
-1.000000
0.252000
0.228000
-1.000000
-1.000000
-1.000000
0.321000
-1.000000
0.290000
-1.000000
0.329000
-1.000000
0.528000
-1.000000
0.258000
-1.000000
0.180000
0.264000
-1.000000
-1.000000
0.652000
0.194000
0.543000
1.000000
0.350000
0.720000
-1.000000
0.440000
-1.000000
-1.000000
-1.000000
-1.000000
-1.000000
0.633000
-1.000000
0.593000
0.446000
0.803000
0.996000
0.365000
-1.000000
0.707000
0.833000
0.160000
0.685000
0.533000
0.488000
-1.000000
-1.000000
-1.000000
0.062000
0.152000
0.367000
0.382000
0.656000
0.676000
0.173000
0.686000
1.000000
-1.000000
-1.000000
0.682000
0.537000
0.069000
0.109000
-1.000000
-1.000000
0.001000
0.005000
0.069000
-1.000000
-1.000000
-1.000000
-1.000000
-1.000000
0.426000
0.579000
0.651000
-1.000000
0.834000
0.520000
0.601000
1.000000
0.890000
0.695000
0.784000
0.492000
0.674000
0.377000
0.791000
0.735000
1.000000
1.000000
0.391000
0.458000
0.855000
0.930000
0.972000
0.778000
1.000000
0.475000
0.759000
0.564000
-1.000000
0.675000
0.454000
0.550000
-1.000000
-1.000000
-1.000000
0.197000
0.180000
0.322000
-1.000000
0.242000
1.000000
-1.000000
-1.000000
-1.000000
0.780000
-1.000000
0.605000
0.292000
0.485000
-1.000000
0.625000
0.742000
1.000000
-1.000000
0.926000
0.737000
0.439000
1.000000
-1.000000
0.897000
1.000000
-1.000000
0.886000
0.694000
0.517000
0.585000
0.420000
0.019000
0.013000
0.000000
-1.000000
-1.000000
0.012000
0.000000
0.000000
0.109000
0.272000
0.341000
0.297000
-1.000000
1.000000
-1.000000
0.970000
0.984000
0.527000
0.740000
0.870000
0.926000
-1.000000
1.000000
0.670000
-1.000000
-1.000000
0.548000
0.313000
-1.000000
0.327000
0.385000
-1.000000
-1.000000
-1.000000
-1.000000
-1.000000
-1.000000
-1.000000
-1.000000
-1.000000
-1.000000
-1.000000
-1.000000
-1.000000
-1.000000
-1.000000
-1.000000
-1.000000
-1.000000
-1.000000
-1.000000
-1.000000
-1.000000
-1.000000
-1.000000
-1.000000
-1.000000
-1.000000
-1.000000
0.000000
