# Supplementary material for: Nano-DMS-MaP allows isoform-specific RNA structure determination
Source: Nat Methods. 2023 Apr 27;20(6):849–59. doi: 10.1038/s41592-023-01862-7 (PMC10250195; doi:10.1038/s41592-023-01862-7)
Supplement: Supplementary file 5 — DMS reactivities as csv files for all experiments and isoforms. –1 represents no information at position. [file 41592_2023_1862_MOESM5_ESM.zip › reactivity_csvs/Nanopore_RT-FL/Nanopore_RT-FL_4kb_rep1_virion_native_10mM_AC.csv]

-1.000000
-1.000000
-1.000000
0.010000
-1.000000
0.010000
-1.000000
0.010000
-1.000000
-1.000000
-1.000000
-1.000000
-1.000000
0.163000
-1.000000
0.163000
0.010000
0.010000
0.163000
-1.000000
0.163000
-1.000000
0.149000
-1.000000
-1.000000
0.163000
-1.000000
0.014000
0.079000
-1.000000
-1.000000
-1.000000
-1.000000
0.644000
-1.000000
0.010000
-1.000000
0.023000
-1.000000
0.018000
-1.000000
-1.000000
-1.000000
0.010000
-1.000000
0.197000
0.163000
0.010000
-1.000000
0.163000
-1.000000
-1.000000
-1.000000
0.163000
0.163000
0.010000
0.010000
0.026000
0.163000
0.198000
-1.000000
-1.000000
0.181000
-1.000000
-1.000000
1.000000
0.411000
-1.000000
0.082000
0.080000
-1.000000
0.080000
0.337000
0.231000
-1.000000
0.377000
0.614000
0.411000
-1.000000
0.110000
-1.000000
-1.000000
-1.000000
0.218000
0.202000
-1.000000
-1.000000
-1.000000
0.163000
-1.000000
-1.000000
-1.000000
0.070000
-1.000000
1.000000
1.000000
0.206000
0.204000
-1.000000
-1.000000
0.163000
-1.000000
-1.000000
-1.000000
-1.000000
-1.000000
-1.000000
-1.000000
0.182000
0.212000
0.213000
-1.000000
-1.000000
0.243000
-1.000000
-1.000000
-1.000000
-1.000000
-1.000000
-1.000000
-1.000000
-1.000000
-1.000000
0.255000
0.055000
-1.000000
0.041000
-1.000000
-1.000000
-1.000000
-1.000000
0.826000
0.573000
0.339000
-1.000000
0.217000
-1.000000
0.319000
-1.000000
0.163000
-1.000000
0.061000
0.035000
0.010000
-1.000000
0.123000
0.163000
-1.000000
0.262000
0.586000
0.528000
0.513000
-1.000000
-1.000000
-1.000000
-1.000000
0.428000
-1.000000
-1.000000
0.634000
0.731000
-1.000000
-1.000000
-1.000000
-1.000000
-1.000000
-1.000000
0.252000
0.165000
0.586000
0.293000
-1.000000
0.201000
-1.000000
0.230000
-1.000000
0.258000
-1.000000
1.000000
0.600000
-1.000000
-1.000000
-1.000000
-1.000000
0.012000
-1.000000
0.010000
0.010000
0.030000
-1.000000
0.219000
0.163000
0.118000
0.163000
-1.000000
-1.000000
-1.000000
0.163000
0.129000
-1.000000
-1.000000
-1.000000
0.379000
0.791000
0.817000
-1.000000
0.803000
-1.000000
0.731000
0.968000
0.764000
-1.000000
-1.000000
0.557000
0.696000
0.774000
-1.000000
0.202000
0.190000
0.371000
-1.000000
0.178000
-1.000000
-1.000000
0.571000
-1.000000
0.533000
-1.000000
0.112000
-1.000000
0.282000
-1.000000
0.209000
-1.000000
0.524000
0.356000
-1.000000
0.265000
0.781000
-1.000000
-1.000000
0.240000
0.041000
-1.000000
0.047000
-1.000000
-1.000000
0.010000
-1.000000
-1.000000
-1.000000
0.047000
-1.000000
-1.000000
0.767000
0.634000
-1.000000
0.091000
-1.000000
0.156000
-1.000000
0.129000
1.000000
0.125000
-1.000000
-1.000000
0.035000
0.163000
0.163000
-1.000000
0.163000
-1.000000
-1.000000
0.029000
-1.000000
0.163000
-1.000000
-1.000000
-1.000000
-1.000000
0.590000
-1.000000
-1.000000
0.068000
-1.000000
0.308000
0.207000
-1.000000
-1.000000
-1.000000
-1.000000
-1.000000
0.393000
-1.000000
-1.000000
0.451000
0.094000
-1.000000
0.081000
0.050000
0.223000
0.211000
0.369000
0.800000
0.695000
-1.000000
-1.000000
-1.000000
-1.000000
-1.000000
0.278000
0.063000
-1.000000
0.163000
-1.000000
0.013000
-1.000000
-1.000000
0.677000
-1.000000
-1.000000
0.014000
-1.000000
0.163000
-1.000000
0.853000
0.714000
-1.000000
-1.000000
0.644000
-1.000000
0.429000
-1.000000
0.417000
-1.000000
0.368000
-1.000000
-1.000000
-1.000000
-1.000000
-1.000000
-1.000000
0.280000
-1.000000
0.304000
-1.000000
0.466000
-1.000000
0.204000
-1.000000
-1.000000
0.241000
-1.000000
-1.000000
-1.000000
0.494000
-1.000000
-1.000000
0.684000
0.620000
-1.000000
0.336000
-1.000000
-1.000000
-1.000000
-1.000000
-1.000000
0.615000
-1.000000
0.667000
0.534000
-1.000000
-1.000000
0.576000
-1.000000
0.832000
-1.000000
0.441000
0.876000
0.590000
-1.000000
-1.000000
-1.000000
-1.000000
0.163000
0.180000
0.409000
0.431000
0.851000
0.677000
-1.000000
-1.000000
0.780000
-1.000000
-1.000000
-1.000000
-1.000000
0.172000
0.163000
-1.000000
-1.000000
0.013000
0.033000
0.163000
-1.000000
-1.000000
-1.000000
-1.000000
-1.000000
0.442000
0.756000
0.590000
-1.000000
0.731000
0.626000
0.674000
0.936000
0.972000
0.684000
-1.000000
0.677000
-1.000000
0.524000
0.944000
0.795000
0.875000
-1.000000
0.547000
0.509000
0.895000
1.000000
0.952000
0.852000
-1.000000
0.744000
-1.000000
0.696000
-1.000000
-1.000000
0.648000
-1.000000
-1.000000
-1.000000
-1.000000
0.204000
0.456000
0.339000
-1.000000
0.261000
1.000000
-1.000000
-1.000000
-1.000000
0.809000
-1.000000
0.622000
-1.000000
0.527000
-1.000000
0.772000
0.879000
1.000000
-1.000000
0.837000
-1.000000
-1.000000
0.966000
-1.000000
0.627000
0.756000
-1.000000
-1.000000
-1.000000
0.774000
0.770000
-1.000000
0.018000
0.020000
-1.000000
-1.000000
-1.000000
0.010000
0.010000
-1.000000
-1.000000
-1.000000
-1.000000
0.540000
-1.000000
0.909000
-1.000000
1.000000
0.840000
0.632000
-1.000000
0.822000
0.803000
-1.000000
0.932000
0.803000
-1.000000
-1.000000
0.396000
-1.000000
-1.000000
-1.000000
0.532000
-1.000000
0.906000
0.627000
0.596000
0.575000
0.729000
-1.000000
0.538000
0.631000
-1.000000
-1.000000
-1.000000
-1.000000
0.694000
0.727000
0.637000
-1.000000
0.529000
-1.000000
0.583000
0.841000
0.840000
1.000000
0.565000
0.398000
0.709000
-1.000000
0.162000
0.161000
0.194000
-1.000000
-1.000000
0.605000
0.592000
-1.000000
0.908000
0.959000
0.797000
-1.000000
-1.000000
0.640000
-1.000000
0.649000
0.705000
-1.000000
0.997000
0.665000
-1.000000
0.950000
0.607000
0.955000
-1.000000
-1.000000
0.544000
-1.000000
0.669000
-1.000000
0.728000
0.890000
-1.000000
-1.000000
0.592000
-1.000000
0.769000
-1.000000
0.882000
0.781000
-1.000000
0.741000
0.747000
0.672000
0.492000
-1.000000
0.630000
-1.000000
0.604000
0.797000
-1.000000
-1.000000
0.150000
0.134000
-1.000000
0.122000
-1.000000
0.225000
-1.000000
-1.000000
-1.000000
-1.000000
-1.000000
-1.000000
-1.000000
0.595000
0.493000
-1.000000
0.475000
0.509000
0.761000
0.619000
-1.000000
-1.000000
0.867000
-1.000000
0.612000
-1.000000
0.602000
-1.000000
-1.000000
-1.000000
0.477000
0.571000
1.000000
0.666000
-1.000000
0.907000
0.791000
0.806000
0.863000
0.800000
0.843000
0.738000
-1.000000
-1.000000
0.865000
0.753000
-1.000000
0.473000
0.435000
-1.000000
-1.000000
0.596000
-1.000000
0.869000
-1.000000
0.770000
0.654000
-1.000000
0.542000
-1.000000
0.389000
-1.000000
0.419000
-1.000000
-1.000000
0.691000
0.629000
-1.000000
0.971000
-1.000000
0.788000
0.570000
0.538000
0.903000
0.780000
0.847000
0.552000
0.648000
0.817000
0.709000
-1.000000
-1.000000
0.903000
0.690000
-1.000000
0.306000
0.485000
0.387000
0.734000
0.594000
-1.000000
-1.000000
0.471000
0.793000
0.808000
0.699000
-1.000000
0.511000
0.927000
0.780000
-1.000000
0.611000
0.619000
-1.000000
0.775000
0.836000
-1.000000
0.137000
-1.000000
-1.000000
0.457000
0.337000
0.679000
0.721000
0.862000
-1.000000
-1.000000
0.609000
0.775000
0.770000
0.922000
1.000000
0.877000
1.000000
0.847000
-1.000000
0.315000
0.310000
0.470000
-1.000000
-1.000000
-1.000000
0.264000
0.354000
-1.000000
0.393000
0.828000
0.301000
0.307000
0.954000
0.654000
-1.000000
-1.000000
0.712000
0.547000
0.418000
0.430000
-1.000000
0.599000
-1.000000
0.542000
-1.000000
-1.000000
-1.000000
0.608000
0.854000
-1.000000
0.969000
1.000000
0.243000
0.116000
-1.000000
0.157000
0.171000
0.292000
-1.000000
-1.000000
-1.000000
-1.000000
0.686000
0.452000
0.670000
0.611000
-1.000000
-1.000000
-1.000000
-1.000000
0.523000
0.491000
0.407000
-1.000000
0.519000
0.383000
-1.000000
-1.000000
0.228000
0.149000
0.336000
-1.000000
0.617000
-1.000000
0.615000
0.767000
0.707000
0.701000
-1.000000
0.659000
-1.000000
1.000000
0.931000
1.000000
-1.000000
-1.000000
-1.000000
0.397000
0.702000
0.456000
-1.000000
-1.000000
0.073000
0.163000
-1.000000
-1.000000
-1.000000
-1.000000
-1.000000
0.202000
0.472000
0.952000
0.783000
-1.000000
-1.000000
0.644000
-1.000000
-1.000000
0.722000
-1.000000
0.971000
0.688000
-1.000000
0.727000
-1.000000
0.963000
0.828000
-1.000000
-1.000000
0.170000
-1.000000
-1.000000
-1.000000
0.859000
0.549000
-1.000000
0.178000
0.142000
0.631000
0.589000
-1.000000
1.000000
0.720000
-1.000000
-1.000000
0.931000
0.657000
-1.000000
0.210000
0.028000
0.027000
0.010000
0.163000
-1.000000
-1.000000
-1.000000
-1.000000
-1.000000
-1.000000
0.711000
0.972000
-1.000000
0.815000
0.807000
-1.000000
-1.000000
0.575000
-1.000000
0.810000
0.731000
-1.000000
0.952000
0.775000
-1.000000
-1.000000
0.638000
-1.000000
0.101000
0.080000
0.421000
0.012000
0.010000
0.024000
0.220000
0.370000
0.576000
1.000000
0.624000
-1.000000
1.000000
-1.000000
-1.000000
-1.000000
0.498000
0.836000
0.618000
-1.000000
0.898000
0.768000
0.618000
0.472000
-1.000000
-1.000000
0.489000
-1.000000
0.516000
0.809000
0.828000
1.000000
0.920000
1.000000
0.760000
-1.000000
-1.000000
-1.000000
-1.000000
-1.000000
-1.000000
-1.000000
-1.000000
0.413000
0.353000
0.401000
-1.000000
0.550000
0.615000
0.534000
-1.000000
0.260000
0.460000
-1.000000
0.374000
0.558000
0.630000
-1.000000
-1.000000
0.696000
0.567000
1.000000
0.790000
-1.000000
-1.000000
-1.000000
-1.000000
0.603000
0.435000
0.777000
0.867000
-1.000000
0.938000
-1.000000
0.953000
0.758000
0.665000
0.592000
-1.000000
0.801000
1.000000
0.698000
-1.000000
-1.000000
0.926000
-1.000000
-1.000000
0.964000
0.736000
-1.000000
0.477000
-1.000000
-1.000000
0.420000
0.959000
-1.000000
0.977000
0.662000
-1.000000
-1.000000
-1.000000
-1.000000
0.654000
-1.000000
0.541000
-1.000000
0.751000
-1.000000
-1.000000
-1.000000
0.422000
0.395000
-1.000000
0.413000
0.465000
0.629000
-1.000000
-1.000000
-1.000000
0.494000
0.499000
-1.000000
-1.000000
0.583000
0.727000
-1.000000
-1.000000
-1.000000
0.045000
0.054000
-1.000000
0.687000
-1.000000
-1.000000
-1.000000
0.713000
0.733000
0.958000
0.690000
0.253000
-1.000000
-1.000000
0.105000
0.183000
0.888000
-1.000000
0.798000
-1.000000
-1.000000
0.919000
-1.000000
0.880000
-1.000000
0.858000
0.872000
0.684000
0.529000
0.559000
0.322000
-1.000000
-1.000000
-1.000000
-1.000000
1.000000
0.916000
-1.000000
-1.000000
-1.000000
1.000000
0.937000
0.881000
-1.000000
0.755000
-1.000000
0.753000
0.886000
-1.000000
-1.000000
1.000000
0.682000
0.799000
-1.000000
0.570000
0.768000
-1.000000
0.583000
-1.000000
-1.000000
0.874000
0.208000
0.150000
0.187000
-1.000000
-1.000000
0.509000
0.650000
-1.000000
-1.000000
1.000000
0.886000
0.915000
0.606000
0.850000
0.660000
-1.000000
0.189000
-1.000000
-1.000000
0.793000
-1.000000
-1.000000
-1.000000
0.233000
-1.000000
-1.000000
1.000000
0.989000
0.707000
1.000000
0.812000
-1.000000
0.980000
0.293000
-1.000000
0.108000
0.148000
0.313000
0.236000
0.072000
-1.000000
0.163000
-1.000000
0.435000
0.320000
0.352000
0.556000
-1.000000
-1.000000
0.548000
-1.000000
-1.000000
0.706000
-1.000000
0.570000
0.882000
0.527000
-1.000000
0.482000
-1.000000
0.804000
-1.000000
0.542000
0.589000
0.871000
0.778000
-1.000000
0.736000
-1.000000
-1.000000
-1.000000
0.603000
-1.000000
0.845000
0.808000
-1.000000
0.223000
0.104000
-1.000000
-1.000000
-1.000000
-1.000000
0.556000
-1.000000
-1.000000
0.467000
0.686000
0.789000
-1.000000
0.494000
0.465000
0.746000
0.539000
-1.000000
0.669000
-1.000000
-1.000000
0.911000
0.644000
-1.000000
0.934000
0.733000
-1.000000
-1.000000
-1.000000
0.528000
-1.000000
0.685000
-1.000000
0.288000
0.265000
0.380000
-1.000000
0.897000
0.853000
0.662000
0.748000
-1.000000
0.280000
0.285000
-1.000000
-1.000000
0.343000
-1.000000
-1.000000
-1.000000
0.352000
0.326000
0.791000
-1.000000
0.765000
0.578000
-1.000000
0.543000
0.320000
0.288000
0.253000
-1.000000
-1.000000
1.000000
0.756000
0.639000
0.315000
0.852000
0.869000
-1.000000
-1.000000
0.769000
0.666000
0.581000
0.548000
0.404000
-1.000000
-1.000000
-1.000000
0.593000
-1.000000
0.718000
-1.000000
1.000000
0.859000
-1.000000
0.578000
-1.000000
-1.000000
-1.000000
0.509000
-1.000000
0.747000
1.000000
0.923000
-1.000000
0.771000
-1.000000
-1.000000
0.623000
-1.000000
0.630000
-1.000000
0.429000
0.571000
0.851000
0.911000
0.591000
-1.000000
0.483000
-1.000000
0.657000
0.495000
-1.000000
0.469000
-1.000000
0.445000
0.545000
-1.000000
0.648000
-1.000000
0.447000
0.901000
0.769000
-1.000000
0.376000
-1.000000
-1.000000
0.750000
0.774000
1.000000
1.000000
0.686000
-1.000000
0.788000
-1.000000
-1.000000
-1.000000
0.163000
0.370000
0.469000
0.496000
0.810000
0.739000
-1.000000
-1.000000
-1.000000
-1.000000
0.920000
-1.000000
-1.000000
0.970000
0.947000
0.793000
-1.000000
0.631000
1.000000
0.971000
0.318000
0.221000
-1.000000
-1.000000
-1.000000
-1.000000
-1.000000
-1.000000
-1.000000
-1.000000
0.032000
0.053000
0.163000
0.163000
0.191000
0.163000
-1.000000
-1.000000
0.196000
-1.000000
0.825000
0.589000
0.671000
0.454000
0.545000
0.557000
-1.000000
0.877000
-1.000000
-1.000000
-1.000000
-1.000000
0.811000
0.679000
-1.000000
0.821000
0.815000
-1.000000
0.371000
-1.000000
-1.000000
-1.000000
-1.000000
0.347000
0.716000
0.844000
0.970000
-1.000000
0.729000
0.714000
-1.000000
-1.000000
-1.000000
-1.000000
-1.000000
0.774000
0.525000
0.416000
0.535000
-1.000000
-1.000000
0.747000
-1.000000
0.837000
-1.000000
0.860000
0.806000
0.648000
0.775000
-1.000000
0.631000
-1.000000
1.000000
0.843000
-1.000000
0.659000
0.856000
0.725000
-1.000000
-1.000000
0.855000
-1.000000
-1.000000
0.727000
0.708000
1.000000
-1.000000
0.726000
0.795000
-1.000000
-1.000000
-1.000000
0.505000
0.502000
-1.000000
-1.000000
-1.000000
0.567000
-1.000000
-1.000000
-1.000000
-1.000000
-1.000000
-1.000000
-1.000000
-1.000000
0.163000
0.046000
0.106000
0.091000
-1.000000
-1.000000
0.259000
0.251000
0.596000
-1.000000
0.561000
0.753000
0.708000
-1.000000
0.704000
1.000000
0.809000
-1.000000
1.000000
-1.000000
-1.000000
-1.000000
-1.000000
-1.000000
-1.000000
-1.000000
0.076000
-1.000000
-1.000000
1.000000
0.847000
-1.000000
0.831000
0.994000
0.628000
-1.000000
-1.000000
0.553000
-1.000000
0.185000
0.244000
0.419000
0.448000
-1.000000
-1.000000
0.791000
0.698000
0.983000
0.482000
0.769000
0.772000
-1.000000
0.712000
0.802000
0.799000
-1.000000
0.517000
-1.000000
0.694000
0.732000
0.537000
0.604000
-1.000000
0.872000
0.620000
-1.000000
-1.000000
1.000000
-1.000000
0.964000
1.000000
0.921000
-1.000000
0.652000
0.881000
0.772000
-1.000000
-1.000000
0.790000
0.996000
0.549000
-1.000000
-1.000000
-1.000000
-1.000000
0.732000
-1.000000
-1.000000
0.880000
0.918000
0.827000
0.791000
0.418000
0.845000
0.827000
-1.000000
0.759000
0.936000
0.691000
-1.000000
0.821000
0.752000
-1.000000
-1.000000
-1.000000
-1.000000
0.808000
0.686000
-1.000000
-1.000000
-1.000000
-1.000000
-1.000000
-1.000000
0.721000
1.000000
0.887000
-1.000000
-1.000000
-1.000000
-1.000000
-1.000000
-1.000000
0.379000
0.624000
0.881000
0.705000
-1.000000
1.000000
0.685000
-1.000000
-1.000000
-1.000000
0.254000
1.000000
0.809000
0.877000
-1.000000
0.811000
-1.000000
0.218000
0.368000
0.402000
0.304000
0.343000
0.875000
0.506000
-1.000000
-1.000000
-1.000000
0.540000
0.827000
-1.000000
-1.000000
-1.000000
0.026000
0.044000
0.115000
0.136000
-1.000000
0.589000
-1.000000
-1.000000
0.276000
0.375000
0.360000
0.895000
0.731000
-1.000000
-1.000000
-1.000000
0.013000
-1.000000
-1.000000
-1.000000
-1.000000
-1.000000
-1.000000
0.681000
0.883000
0.605000
-1.000000
-1.000000
-1.000000
-1.000000
-1.000000
0.624000
0.892000
0.797000
-1.000000
-1.000000
1.000000
0.753000
-1.000000
-1.000000
0.780000
0.724000
0.918000
0.855000
0.704000
0.430000
0.796000
0.711000
-1.000000
-1.000000
0.786000
0.957000
0.738000
-1.000000
0.947000
-1.000000
-1.000000
-1.000000
-1.000000
0.728000
0.765000
-1.000000
-1.000000
0.868000
-1.000000
0.864000
-1.000000
0.989000
0.978000
0.787000
-1.000000
-1.000000
0.630000
-1.000000
0.477000
0.207000
-1.000000
-1.000000
-1.000000
-1.000000
-1.000000
-1.000000
0.409000
-1.000000
-1.000000
-1.000000
0.506000
0.294000
-1.000000
0.431000
-1.000000
0.050000
-1.000000
-1.000000
-1.000000
0.023000
0.025000
-1.000000
-1.000000
0.022000
0.010000
0.026000
0.999000
0.899000
0.935000
0.629000
-1.000000
-1.000000
-1.000000
0.163000
0.163000
-1.000000
-1.000000
0.010000
0.010000
0.163000
-1.000000
-1.000000
-1.000000
0.584000
0.177000
-1.000000
-1.000000
-1.000000
-1.000000
0.218000
-1.000000
-1.000000
0.431000
0.667000
-1.000000
0.871000
-1.000000
0.806000
0.683000
-1.000000
0.880000
0.782000
0.616000
0.617000
-1.000000
0.975000
-1.000000
0.049000
0.018000
0.163000
0.163000
0.010000
0.163000
-1.000000
0.020000
0.010000
0.029000
0.385000
0.249000
0.756000
0.763000
0.638000
-1.000000
0.942000
0.621000
-1.000000
1.000000
-1.000000
0.848000
-1.000000
0.414000
-1.000000
-1.000000
0.420000
0.759000
-1.000000
-1.000000
-1.000000
-1.000000
-1.000000
-1.000000
-1.000000
-1.000000
-1.000000
0.884000
0.552000
-1.000000
1.000000
-1.000000
0.324000
0.354000
0.417000
0.430000
0.615000
0.553000
0.412000
0.073000
-1.000000
0.041000
0.044000
0.080000
-1.000000
0.081000
-1.000000
0.170000
0.262000
-1.000000
0.795000
0.702000
-1.000000
0.682000
0.801000
-1.000000
-1.000000
0.899000
-1.000000
0.669000
0.607000
-1.000000
0.807000
-1.000000
0.516000
-1.000000
0.979000
0.821000
0.670000
0.717000
-1.000000
-1.000000
0.814000
0.987000
0.567000
-1.000000
-1.000000
-1.000000
0.425000
-1.000000
0.107000
0.333000
-1.000000
-1.000000
-1.000000
0.504000
-1.000000
0.069000
-1.000000
-1.000000
0.011000
0.040000
0.322000
-1.000000
0.712000
0.656000
-1.000000
0.715000
-1.000000
0.721000
0.930000
0.849000
-1.000000
0.595000
-1.000000
-1.000000
-1.000000
-1.000000
-1.000000
0.465000
0.660000
-1.000000
0.865000
-1.000000
1.000000
0.030000
0.035000
0.010000
0.027000
-1.000000
0.130000
-1.000000
-1.000000
0.283000
0.774000
0.984000
0.940000
0.806000
-1.000000
0.582000
0.832000
0.765000
-1.000000
0.396000
-1.000000
0.364000
-1.000000
-1.000000
-1.000000
-1.000000
-1.000000
-1.000000
0.641000
0.820000
0.461000
-1.000000
-1.000000
0.313000
0.685000
0.642000
-1.000000
-1.000000
0.465000
0.390000
-1.000000
0.149000
-1.000000
0.427000
-1.000000
0.640000
-1.000000
-1.000000
0.577000
-1.000000
0.669000
-1.000000
0.576000
0.790000
0.608000
-1.000000
-1.000000
0.574000
-1.000000
0.539000
0.930000
-1.000000
0.828000
-1.000000
-1.000000
0.786000
-1.000000
0.797000
1.000000
0.816000
-1.000000
-1.000000
0.760000
-1.000000
-1.000000
0.643000
-1.000000
1.000000
0.843000
-1.000000
0.644000
0.956000
0.721000
-1.000000
-1.000000
0.947000
1.000000
-1.000000
-1.000000
-1.000000
-1.000000
0.421000
0.476000
0.557000
-1.000000
-1.000000
1.000000
0.760000
-1.000000
0.910000
-1.000000
-1.000000
-1.000000
0.745000
0.856000
0.820000
1.000000
0.948000
0.186000
0.480000
0.576000
0.890000
0.662000
-1.000000
-1.000000
0.846000
-1.000000
0.723000
-1.000000
-1.000000
-1.000000
-1.000000
-1.000000
0.201000
0.190000
-1.000000
-1.000000
-1.000000
-1.000000
0.322000
-1.000000
-1.000000
-1.000000
-1.000000
-1.000000
-1.000000
0.399000
-1.000000
0.910000
0.636000
0.915000
0.760000
-1.000000
-1.000000
0.810000
0.582000
-1.000000
1.000000
1.000000
0.663000
-1.000000
-1.000000
0.552000
-1.000000
-1.000000
0.785000
-1.000000
0.894000
0.583000
-1.000000
0.751000
-1.000000
0.663000
0.790000
-1.000000
0.766000
0.817000
-1.000000
0.688000
-1.000000
0.419000
0.842000
0.479000
-1.000000
0.665000
-1.000000
-1.000000
0.804000
-1.000000
[truncated: 5,903 more rows]
