# Supplementary material for: Nano-DMS-MaP allows isoform-specific RNA structure determination
Source: Nat Methods. 2023 Apr 27;20(6):849–59. doi: 10.1038/s41592-023-01862-7 (PMC10250195; doi:10.1038/s41592-023-01862-7)
Supplement: Supplementary file 5 — DMS reactivities as csv files for all experiments and isoforms. –1 represents no information at position. [file 41592_2023_1862_MOESM5_ESM.zip › reactivity_csvs/Nanopore_RT-FL/Nanopore_RT-FL_mean_4kb_cell_native_10mM_AC.csv]

-1.000000
-1.000000
-1.000000
0.013500
-1.000000
0.013500
-1.000000
0.013500
-1.000000
-1.000000
-1.000000
-1.000000
-1.000000
0.156000
-1.000000
0.156000
0.013500
0.022000
0.156000
-1.000000
0.156000
-1.000000
0.066000
-1.000000
-1.000000
0.194000
-1.000000
0.098000
0.126500
-1.000000
-1.000000
-1.000000
-1.000000
0.852000
-1.000000
0.084500
-1.000000
0.050000
-1.000000
0.128500
-1.000000
-1.000000
-1.000000
0.135500
-1.000000
0.265500
0.162500
0.090500
-1.000000
0.156000
-1.000000
-1.000000
-1.000000
0.184000
0.156000
0.127000
0.155000
0.204500
0.191000
0.316000
-1.000000
-1.000000
0.263500
-1.000000
-1.000000
0.753000
0.439500
-1.000000
0.312000
0.157000
-1.000000
0.219000
0.518000
0.465000
-1.000000
0.571000
0.646500
0.645500
-1.000000
0.311500
-1.000000
-1.000000
-1.000000
0.476000
0.345000
-1.000000
-1.000000
-1.000000
0.432000
-1.000000
-1.000000
-1.000000
0.409500
-1.000000
0.327500
0.343000
0.340000
0.358000
-1.000000
-1.000000
0.337500
-1.000000
-1.000000
-1.000000
-1.000000
-1.000000
-1.000000
-1.000000
0.239000
0.189500
0.361000
-1.000000
-1.000000
0.279500
-1.000000
-1.000000
-1.000000
-1.000000
-1.000000
-1.000000
-1.000000
-1.000000
-1.000000
0.624000
0.325500
-1.000000
0.184500
-1.000000
-1.000000
-1.000000
-1.000000
0.865000
0.758500
0.373500
-1.000000
0.203500
-1.000000
0.299500
-1.000000
0.371000
-1.000000
0.181500
0.144500
0.147500
-1.000000
0.299000
0.482000
-1.000000
0.392000
0.310500
0.770000
0.606500
-1.000000
-1.000000
-1.000000
-1.000000
0.533000
-1.000000
-1.000000
0.192000
0.497000
-1.000000
-1.000000
-1.000000
-1.000000
-1.000000
-1.000000
0.600500
0.280000
0.708000
0.529000
-1.000000
0.252500
-1.000000
0.279000
-1.000000
0.242500
-1.000000
0.922500
0.633500
-1.000000
-1.000000
-1.000000
-1.000000
0.490000
-1.000000
0.144000
0.170500
0.206000
-1.000000
0.969000
0.740000
0.714000
0.543500
-1.000000
-1.000000
-1.000000
0.373500
0.685000
-1.000000
-1.000000
-1.000000
0.541000
0.805500
0.706500
-1.000000
0.595500
-1.000000
0.706000
0.955000
0.617500
-1.000000
-1.000000
0.488500
0.772000
0.758000
-1.000000
0.287000
0.373500
0.317000
-1.000000
0.442500
-1.000000
-1.000000
0.779500
-1.000000
0.680500
-1.000000
0.272500
-1.000000
0.272000
-1.000000
0.203000
-1.000000
0.600500
0.329500
-1.000000
0.254500
0.675000
-1.000000
-1.000000
0.442500
0.244000
-1.000000
0.230500
-1.000000
-1.000000
0.119500
-1.000000
-1.000000
-1.000000
0.192000
-1.000000
-1.000000
0.899000
0.755000
-1.000000
0.616500
-1.000000
0.567500
-1.000000
0.571000
1.000000
0.390500
-1.000000
-1.000000
0.169500
0.330500
0.211500
-1.000000
0.455000
-1.000000
-1.000000
0.175000
-1.000000
0.334500
-1.000000
-1.000000
-1.000000
-1.000000
0.402000
-1.000000
-1.000000
0.243000
-1.000000
0.325500
0.297500
-1.000000
-1.000000
-1.000000
-1.000000
-1.000000
0.421000
-1.000000
-1.000000
0.522000
0.333500
-1.000000
0.287000
0.152500
0.184000
0.221000
0.430500
0.615500
0.642500
-1.000000
-1.000000
-1.000000
-1.000000
-1.000000
0.878500
0.171500
-1.000000
0.163500
-1.000000
0.221000
-1.000000
-1.000000
0.658000
-1.000000
-1.000000
0.136500
-1.000000
0.209500
-1.000000
1.000000
0.774000
-1.000000
-1.000000
0.429500
-1.000000
0.546000
-1.000000
0.602000
-1.000000
0.367000
-1.000000
-1.000000
-1.000000
-1.000000
-1.000000
-1.000000
0.334000
-1.000000
0.427000
-1.000000
0.680500
-1.000000
0.281500
-1.000000
-1.000000
0.395000
-1.000000
-1.000000
-1.000000
0.600500
-1.000000
-1.000000
0.572500
0.646000
-1.000000
0.541500
-1.000000
-1.000000
-1.000000
-1.000000
-1.000000
0.616000
-1.000000
0.563000
0.395000
-1.000000
-1.000000
0.482500
-1.000000
0.786000
-1.000000
0.516000
0.755500
0.431000
-1.000000
-1.000000
-1.000000
-1.000000
0.156000
0.280000
0.359500
0.485000
0.538500
0.500500
-1.000000
-1.000000
0.540500
-1.000000
-1.000000
-1.000000
-1.000000
0.406500
0.231000
-1.000000
-1.000000
0.587500
0.225000
0.264500
-1.000000
-1.000000
-1.000000
-1.000000
-1.000000
0.359500
0.783000
0.581500
-1.000000
0.780500
0.610000
0.603500
1.000000
0.858000
0.668500
-1.000000
0.718000
-1.000000
0.739500
0.899500
0.694500
0.936500
-1.000000
0.295500
0.451000
0.656000
0.663500
1.000000
0.693500
-1.000000
0.733500
-1.000000
0.584500
-1.000000
-1.000000
0.615500
-1.000000
-1.000000
-1.000000
-1.000000
0.427000
0.458500
0.280000
-1.000000
0.432000
0.728500
-1.000000
-1.000000
-1.000000
0.617000
-1.000000
0.851000
-1.000000
0.463000
-1.000000
0.935000
0.723500
0.969000
-1.000000
0.610500
-1.000000
-1.000000
0.528500
-1.000000
0.660500
0.682000
-1.000000
-1.000000
-1.000000
0.917000
0.667500
-1.000000
0.296500
0.321500
-1.000000
-1.000000
-1.000000
0.057000
0.155500
-1.000000
-1.000000
-1.000000
-1.000000
0.524000
-1.000000
0.637000
-1.000000
0.795500
0.604000
0.431000
-1.000000
0.377000
0.748500
-1.000000
0.676500
0.445500
-1.000000
-1.000000
0.237500
-1.000000
-1.000000
-1.000000
0.405500
-1.000000
1.000000
0.824500
0.686500
0.667000
0.526000
-1.000000
0.665000
0.810500
-1.000000
-1.000000
-1.000000
-1.000000
0.380500
1.000000
0.726500
-1.000000
0.572000
-1.000000
0.583000
0.637500
0.624500
0.616000
0.869000
0.523000
0.858000
-1.000000
0.374500
0.327500
0.458000
-1.000000
-1.000000
0.458000
0.528500
-1.000000
0.866500
0.842000
0.722500
-1.000000
-1.000000
0.489000
-1.000000
0.521500
0.729500
-1.000000
0.833000
0.516500
-1.000000
0.798000
0.610000
0.833500
-1.000000
-1.000000
0.561500
-1.000000
0.554000
-1.000000
0.479500
0.715500
-1.000000
-1.000000
0.574500
-1.000000
0.735000
-1.000000
0.846000
0.689500
-1.000000
0.703500
0.773000
0.775000
0.684000
-1.000000
0.568000
-1.000000
0.437500
0.997500
-1.000000
-1.000000
0.165500
0.190000
-1.000000
0.237000
-1.000000
0.195500
-1.000000
-1.000000
-1.000000
-1.000000
-1.000000
-1.000000
-1.000000
0.502500
0.529000
-1.000000
0.309000
0.389500
0.681000
0.760500
-1.000000
-1.000000
0.921000
-1.000000
0.621500
-1.000000
0.499500
-1.000000
-1.000000
-1.000000
0.316000
0.416000
0.705000
0.597500
-1.000000
0.621500
0.414000
0.504500
0.969500
0.428000
0.670000
0.718500
-1.000000
-1.000000
0.933000
0.657500
-1.000000
0.351500
0.356500
-1.000000
-1.000000
0.493000
-1.000000
0.839000
-1.000000
0.589500
0.655500
-1.000000
0.388000
-1.000000
0.216500
-1.000000
0.361000
-1.000000
-1.000000
0.506000
0.502000
-1.000000
0.778000
-1.000000
0.491000
0.674500
0.460500
1.000000
0.907000
0.933000
0.539000
0.418500
0.855000
0.830000
-1.000000
-1.000000
0.667500
0.852500
-1.000000
0.241000
0.518500
0.460500
0.617000
0.576500
-1.000000
-1.000000
0.399000
0.713500
1.000000
0.617000
-1.000000
0.717000
0.761000
0.587000
-1.000000
0.698000
0.650500
-1.000000
0.753000
0.771000
-1.000000
0.189500
-1.000000
-1.000000
0.380000
0.301500
0.819000
0.822000
0.708500
-1.000000
-1.000000
0.544000
0.693000
0.433500
0.456500
0.533000
0.723000
0.536000
0.907500
-1.000000
0.375000
0.585000
0.624500
-1.000000
-1.000000
-1.000000
0.161000
0.202500
-1.000000
0.192500
0.902000
0.245500
0.507500
0.848000
0.646000
-1.000000
-1.000000
0.605500
0.520000
0.209500
0.340000
-1.000000
0.591500
-1.000000
0.537000
-1.000000
-1.000000
-1.000000
0.466500
0.532000
-1.000000
0.785500
0.956500
0.418000
0.289000
-1.000000
0.362000
0.696500
0.614000
-1.000000
-1.000000
-1.000000
-1.000000
0.831000
0.629000
0.666000
0.476500
-1.000000
-1.000000
-1.000000
-1.000000
0.590000
0.479000
0.533000
-1.000000
0.585500
0.585500
-1.000000
-1.000000
0.275000
0.207500
0.411500
-1.000000
0.852500
-1.000000
0.738500
0.609500
0.788500
0.454500
-1.000000
0.639000
-1.000000
0.844000
0.811000
0.806000
-1.000000
-1.000000
-1.000000
0.516500
0.754000
0.584500
-1.000000
-1.000000
0.225000
0.156000
-1.000000
-1.000000
-1.000000
-1.000000
-1.000000
0.238000
0.556000
0.870500
0.682500
-1.000000
-1.000000
0.614500
-1.000000
-1.000000
0.736000
-1.000000
0.909500
0.622000
-1.000000
0.740500
-1.000000
0.910000
0.776000
-1.000000
-1.000000
0.218500
-1.000000
-1.000000
-1.000000
0.719500
0.446000
-1.000000
0.200000
0.175000
0.618000
0.632000
-1.000000
0.975000
0.641000
-1.000000
-1.000000
0.750500
0.713000
-1.000000
0.279000
0.336500
0.080000
0.130000
0.173000
-1.000000
-1.000000
-1.000000
-1.000000
-1.000000
-1.000000
0.529500
0.731000
-1.000000
0.708000
0.781500
-1.000000
-1.000000
0.715000
-1.000000
0.508000
0.714500
-1.000000
0.768500
0.615500
-1.000000
-1.000000
0.802500
-1.000000
0.193500
0.158000
0.636000
0.211500
0.105500
0.139500
0.145000
0.156000
0.177000
1.000000
0.698000
-1.000000
1.000000
-1.000000
-1.000000
-1.000000
0.574000
0.819500
0.513500
-1.000000
1.000000
0.872500
0.377000
0.291000
-1.000000
-1.000000
0.484500
-1.000000
0.521000
0.764500
0.682500
0.982000
1.000000
1.000000
0.863000
-1.000000
-1.000000
-1.000000
-1.000000
-1.000000
-1.000000
-1.000000
-1.000000
0.536000
0.563000
0.410000
-1.000000
0.597500
0.439000
0.533000
-1.000000
0.227000
0.386500
-1.000000
0.364500
0.599000
0.503500
-1.000000
-1.000000
0.711000
0.548500
0.781000
0.552500
-1.000000
-1.000000
-1.000000
-1.000000
0.432000
0.441000
0.748000
0.748000
-1.000000
0.814500
-1.000000
1.000000
0.821000
0.300000
0.439000
-1.000000
0.382000
0.828000
0.605500
-1.000000
-1.000000
0.606000
-1.000000
-1.000000
0.840500
0.753000
-1.000000
0.169500
-1.000000
-1.000000
0.242000
0.756000
-1.000000
0.954500
0.672500
-1.000000
-1.000000
-1.000000
-1.000000
0.885500
-1.000000
0.456500
-1.000000
0.595000
-1.000000
-1.000000
-1.000000
0.371500
0.417000
-1.000000
0.419500
0.549000
0.608500
-1.000000
-1.000000
-1.000000
0.592000
0.351500
-1.000000
-1.000000
0.442500
0.600000
-1.000000
-1.000000
-1.000000
0.326500
0.148500
-1.000000
0.600000
-1.000000
-1.000000
-1.000000
0.327000
0.473500
0.947000
0.313000
0.194500
-1.000000
-1.000000
0.081500
0.399000
0.785000
-1.000000
0.756000
-1.000000
-1.000000
0.896500
-1.000000
0.815000
-1.000000
0.942500
0.948000
0.812500
0.487000
0.540500
0.309500
-1.000000
-1.000000
-1.000000
-1.000000
0.826000
1.000000
-1.000000
-1.000000
-1.000000
0.856500
0.689500
0.640000
-1.000000
0.658500
-1.000000
0.419500
0.664500
-1.000000
-1.000000
0.709000
0.703000
0.583000
-1.000000
0.654000
0.666000
-1.000000
0.395500
-1.000000
-1.000000
0.945500
0.246000
0.162000
0.231500
-1.000000
-1.000000
0.622500
0.687000
-1.000000
-1.000000
0.961500
0.679500
1.000000
0.613000
0.736500
0.752000
-1.000000
0.230500
-1.000000
-1.000000
0.805000
-1.000000
-1.000000
-1.000000
0.277000
-1.000000
-1.000000
0.790000
0.730000
0.742000
1.000000
0.648500
-1.000000
0.724500
0.251500
-1.000000
0.292500
0.159500
0.190000
0.430500
0.239000
-1.000000
0.366500
-1.000000
0.258000
0.253500
0.267000
0.671000
-1.000000
-1.000000
0.535500
-1.000000
-1.000000
0.425500
-1.000000
0.697000
0.696500
0.476000
-1.000000
0.237500
-1.000000
0.590500
-1.000000
0.537000
0.573500
0.756500
0.394000
-1.000000
0.590000
-1.000000
-1.000000
-1.000000
0.570500
-1.000000
0.595000
0.961000
-1.000000
0.326000
0.183500
-1.000000
-1.000000
-1.000000
-1.000000
0.638500
-1.000000
-1.000000
0.460500
0.775000
0.574500
-1.000000
0.567500
0.441000
0.549000
0.626500
-1.000000
0.586000
-1.000000
-1.000000
0.749500
0.566500
-1.000000
0.976500
0.622000
-1.000000
-1.000000
-1.000000
0.470500
-1.000000
0.795000
-1.000000
0.452500
0.498500
0.516000
-1.000000
0.893000
0.981000
0.600500
0.562000
-1.000000
0.372500
0.383500
-1.000000
-1.000000
0.285500
-1.000000
-1.000000
-1.000000
0.573000
0.552000
0.675500
-1.000000
0.742000
0.543000
-1.000000
0.436000
0.480000
0.570500
0.343500
-1.000000
-1.000000
0.876000
0.555500
0.560500
0.207500
0.423500
0.659000
-1.000000
-1.000000
0.983000
0.718000
0.878000
0.558000
0.411000
-1.000000
-1.000000
-1.000000
0.413500
-1.000000
0.443500
-1.000000
0.974000
0.855500
-1.000000
0.575500
-1.000000
-1.000000
-1.000000
0.301500
-1.000000
0.709500
1.000000
1.000000
-1.000000
0.753000
-1.000000
-1.000000
0.383000
-1.000000
0.551000
-1.000000
0.466500
0.305000
0.871500
0.691000
0.300500
-1.000000
0.308500
-1.000000
0.438000
0.473000
-1.000000
0.399500
-1.000000
0.418500
0.799000
-1.000000
0.693000
-1.000000
0.865500
1.000000
0.698000
-1.000000
0.312000
-1.000000
-1.000000
0.501500
0.768500
1.000000
1.000000
0.439500
-1.000000
0.647500
-1.000000
-1.000000
-1.000000
0.156000
0.408500
0.451500
0.412000
0.630500
0.515500
-1.000000
-1.000000
-1.000000
-1.000000
0.495500
-1.000000
-1.000000
0.714500
0.979500
0.603000
-1.000000
0.645000
0.959000
0.862000
0.335000
0.307000
-1.000000
-1.000000
-1.000000
-1.000000
-1.000000
-1.000000
-1.000000
-1.000000
0.153500
0.198000
0.221500
0.271000
0.190000
0.163500
-1.000000
-1.000000
0.255000
-1.000000
0.915500
0.754000
0.766500
0.483000
0.670500
0.511500
-1.000000
0.828500
-1.000000
-1.000000
-1.000000
-1.000000
0.771000
0.565000
-1.000000
0.742500
0.804000
-1.000000
0.479500
-1.000000
-1.000000
-1.000000
-1.000000
0.277000
0.698500
0.664000
0.755000
-1.000000
0.545000
0.552000
-1.000000
-1.000000
-1.000000
-1.000000
-1.000000
0.457500
0.570500
0.443000
0.303500
-1.000000
-1.000000
0.629500
-1.000000
0.590500
-1.000000
0.802000
0.841000
0.608500
0.874000
-1.000000
0.715500
-1.000000
0.886500
0.614500
-1.000000
0.606500
0.871500
0.707000
-1.000000
-1.000000
0.705500
-1.000000
-1.000000
0.479000
0.428500
0.859500
-1.000000
0.540500
0.638500
-1.000000
-1.000000
-1.000000
0.353000
0.602500
-1.000000
-1.000000
-1.000000
0.561000
-1.000000
-1.000000
-1.000000
-1.000000
-1.000000
-1.000000
-1.000000
-1.000000
0.479500
0.559000
0.369000
0.479500
-1.000000
-1.000000
0.297500
0.769500
0.489500
-1.000000
0.472500
0.819500
0.752500
-1.000000
0.636500
0.983500
0.661000
-1.000000
0.652000
-1.000000
-1.000000
-1.000000
-1.000000
-1.000000
-1.000000
-1.000000
0.078000
-1.000000
-1.000000
0.875500
0.871000
-1.000000
0.660000
0.812000
0.627500
-1.000000
-1.000000
0.548000
-1.000000
0.121500
0.332500
0.339500
0.598500
-1.000000
-1.000000
0.715000
0.541000
1.000000
0.508500
0.661000
0.693500
-1.000000
0.682500
0.513000
0.500000
-1.000000
0.470000
-1.000000
0.871000
0.873000
0.671500
0.530000
-1.000000
0.740000
0.805500
-1.000000
-1.000000
1.000000
-1.000000
0.858000
0.791500
0.570500
-1.000000
0.667000
0.980500
0.685000
-1.000000
-1.000000
0.883500
0.738500
0.614500
-1.000000
-1.000000
-1.000000
-1.000000
0.520500
-1.000000
-1.000000
0.887500
0.946500
0.778000
0.810000
0.238000
0.660500
0.729000
-1.000000
0.540000
0.641000
0.422500
-1.000000
0.614000
0.549000
-1.000000
-1.000000
-1.000000
-1.000000
0.702500
0.466000
-1.000000
-1.000000
-1.000000
-1.000000
-1.000000
-1.000000
0.434000
0.931500
0.757500
-1.000000
-1.000000
-1.000000
-1.000000
-1.000000
-1.000000
0.465500
0.620000
0.920000
0.574500
-1.000000
1.000000
0.687000
-1.000000
-1.000000
-1.000000
0.727500
0.647000
0.890500
0.820500
-1.000000
0.705500
-1.000000
0.320000
0.280000
0.198000
0.254500
0.216000
0.841000
0.564500
-1.000000
-1.000000
-1.000000
0.387000
0.659000
-1.000000
-1.000000
-1.000000
0.182500
0.144000
0.200500
0.288500
-1.000000
0.646000
-1.000000
-1.000000
0.203000
0.351000
0.346000
0.808500
0.753500
-1.000000
-1.000000
-1.000000
0.152500
-1.000000
-1.000000
-1.000000
-1.000000
-1.000000
-1.000000
0.391500
0.825000
0.597000
-1.000000
-1.000000
-1.000000
-1.000000
-1.000000
0.501500
0.737000
0.697000
-1.000000
-1.000000
0.847000
0.739000
-1.000000
-1.000000
0.588500
1.000000
0.704000
0.900000
0.619500
0.398500
0.774000
0.681500
-1.000000
-1.000000
0.651500
0.739500
0.570000
-1.000000
0.732000
-1.000000
-1.000000
-1.000000
-1.000000
0.575000
0.588500
-1.000000
-1.000000
0.901500
-1.000000
0.646000
-1.000000
0.902500
0.935500
0.700000
-1.000000
-1.000000
0.576500
-1.000000
0.556000
0.188000
-1.000000
-1.000000
-1.000000
-1.000000
-1.000000
-1.000000
0.287500
-1.000000
-1.000000
-1.000000
0.348500
0.313000
-1.000000
0.551500
-1.000000
0.057500
-1.000000
-1.000000
-1.000000
0.275000
0.177000
-1.000000
-1.000000
0.083500
0.086500
0.199000
0.897500
0.950500
0.798000
0.626000
-1.000000
-1.000000
-1.000000
0.192000
0.162500
-1.000000
-1.000000
0.376500
0.087500
0.156000
-1.000000
-1.000000
-1.000000
0.620500
0.231000
-1.000000
-1.000000
-1.000000
-1.000000
0.199000
-1.000000
-1.000000
0.310000
0.547500
-1.000000
0.865500
-1.000000
0.643500
0.590500
-1.000000
0.818500
0.821000
0.470500
0.561500
-1.000000
0.744000
-1.000000
0.307500
0.264500
0.391500
0.445000
0.548500
0.579000
-1.000000
0.096000
0.088500
0.137000
0.284000
0.313500
0.448500
0.284000
0.406000
-1.000000
0.456000
0.355500
-1.000000
1.000000
-1.000000
0.773000
-1.000000
0.263000
-1.000000
-1.000000
0.309500
0.659500
-1.000000
-1.000000
-1.000000
-1.000000
-1.000000
-1.000000
-1.000000
-1.000000
-1.000000
0.694000
0.534000
-1.000000
0.896500
-1.000000
0.517000
0.660500
0.338000
0.580000
0.525500
0.794000
0.755000
0.450000
-1.000000
0.220000
0.192500
0.157500
-1.000000
0.426000
-1.000000
0.368500
0.509500
-1.000000
0.833000
0.425000
-1.000000
0.496500
0.652000
-1.000000
-1.000000
0.771000
-1.000000
0.879000
1.000000
-1.000000
0.850500
-1.000000
0.645500
-1.000000
0.809000
0.743500
0.722000
0.560000
-1.000000
-1.000000
0.860500
0.849000
0.356500
-1.000000
-1.000000
-1.000000
0.300500
-1.000000
0.145000
0.333000
-1.000000
-1.000000
-1.000000
0.342000
-1.000000
0.177000
-1.000000
-1.000000
0.119500
0.081500
0.602000
-1.000000
0.708000
0.649000
-1.000000
0.568500
-1.000000
0.389500
0.756500
0.874500
-1.000000
0.474500
-1.000000
-1.000000
-1.000000
-1.000000
-1.000000
0.428000
0.549500
-1.000000
0.880500
-1.000000
0.953500
0.122000
0.070000
0.042500
0.085000
-1.000000
0.097500
-1.000000
-1.000000
0.232500
0.791500
0.890000
0.795500
0.762000
-1.000000
0.595000
0.711000
0.750500
-1.000000
0.249000
-1.000000
0.543500
-1.000000
-1.000000
-1.000000
-1.000000
-1.000000
-1.000000
0.377000
0.934500
0.370000
-1.000000
-1.000000
0.390000
0.683000
0.580000
-1.000000
-1.000000
0.406500
0.337000
-1.000000
0.064000
-1.000000
0.412500
-1.000000
0.504500
-1.000000
-1.000000
0.399500
-1.000000
0.421500
-1.000000
0.652500
0.443000
0.564500
-1.000000
-1.000000
0.464500
-1.000000
0.488000
0.665500
-1.000000
0.908500
-1.000000
-1.000000
0.846000
-1.000000
0.882500
0.844500
0.770000
-1.000000
-1.000000
0.838500
-1.000000
-1.000000
0.549500
-1.000000
0.887000
0.719500
-1.000000
0.578500
0.750000
0.883000
-1.000000
-1.000000
0.839000
0.823500
-1.000000
-1.000000
-1.000000
-1.000000
0.419000
0.319500
0.599500
-1.000000
-1.000000
0.640500
0.542000
-1.000000
1.000000
-1.000000
-1.000000
-1.000000
0.760000
0.944500
0.901000
0.835000
0.649000
0.156000
0.320500
0.324000
0.721000
0.654000
-1.000000
-1.000000
0.927500
-1.000000
0.384000
-1.000000
-1.000000
-1.000000
-1.000000
-1.000000
0.438000
0.392500
-1.000000
-1.000000
-1.000000
-1.000000
0.786000
-1.000000
-1.000000
-1.000000
-1.000000
-1.000000
-1.000000
0.486000
-1.000000
0.285500
0.319000
0.448000
0.606000
-1.000000
-1.000000
0.921500
0.606500
-1.000000
0.977500
0.769000
0.673500
-1.000000
-1.000000
0.647000
-1.000000
-1.000000
0.774500
-1.000000
0.423500
0.578000
-1.000000
0.684500
-1.000000
0.840500
0.781500
-1.000000
0.673500
0.535000
-1.000000
0.743000
-1.000000
0.313000
0.634000
0.204000
-1.000000
0.312000
-1.000000
-1.000000
0.803000
-1.000000
[truncated: 5,903 more rows]
