# Supplementary material for: Nano-DMS-MaP allows isoform-specific RNA structure determination
Source: Nat Methods. 2023 Apr 27;20(6):849–59. doi: 10.1038/s41592-023-01862-7 (PMC10250195; doi:10.1038/s41592-023-01862-7)
Supplement: Supplementary file 5 — DMS reactivities as csv files for all experiments and isoforms. –1 represents no information at position. [file 41592_2023_1862_MOESM5_ESM.zip › reactivity_csvs/Nanopore_RT-FL/Nanopore_RT-FL_4kb_rep2_virion_native_20mM_AC.csv]

-1.000000
-1.000000
-1.000000
0.010000
-1.000000
0.010000
-1.000000
0.010000
-1.000000
-1.000000
-1.000000
-1.000000
-1.000000
0.145000
-1.000000
0.145000
0.010000
0.010000
0.145000
-1.000000
0.145000
-1.000000
0.241000
-1.000000
-1.000000
0.145000
-1.000000
0.027000
0.149000
-1.000000
-1.000000
-1.000000
-1.000000
0.641000
-1.000000
0.010000
-1.000000
0.017000
-1.000000
0.010000
-1.000000
-1.000000
-1.000000
0.010000
-1.000000
0.145000
0.145000
0.015000
-1.000000
0.145000
-1.000000
-1.000000
-1.000000
0.145000
0.145000
0.016000
0.018000
0.060000
0.145000
0.247000
-1.000000
-1.000000
0.188000
-1.000000
-1.000000
1.000000
0.498000
-1.000000
0.119000
0.094000
-1.000000
0.190000
0.398000
0.302000
-1.000000
0.433000
0.578000
0.625000
-1.000000
0.099000
-1.000000
-1.000000
-1.000000
0.170000
0.205000
-1.000000
-1.000000
-1.000000
0.145000
-1.000000
-1.000000
-1.000000
0.047000
-1.000000
0.409000
0.369000
0.227000
0.152000
-1.000000
-1.000000
0.145000
-1.000000
-1.000000
-1.000000
-1.000000
-1.000000
-1.000000
-1.000000
0.187000
0.178000
0.228000
-1.000000
-1.000000
0.243000
-1.000000
-1.000000
-1.000000
-1.000000
-1.000000
-1.000000
-1.000000
-1.000000
-1.000000
0.317000
0.035000
-1.000000
0.023000
-1.000000
-1.000000
-1.000000
-1.000000
0.982000
0.745000
0.297000
-1.000000
0.206000
-1.000000
0.293000
-1.000000
0.209000
-1.000000
0.020000
0.014000
0.042000
-1.000000
0.141000
0.145000
-1.000000
0.253000
0.659000
0.643000
0.463000
-1.000000
-1.000000
-1.000000
-1.000000
0.518000
-1.000000
-1.000000
0.764000
0.845000
-1.000000
-1.000000
-1.000000
-1.000000
-1.000000
-1.000000
0.307000
0.145000
0.728000
0.249000
-1.000000
0.190000
-1.000000
0.168000
-1.000000
0.223000
-1.000000
1.000000
0.594000
-1.000000
-1.000000
-1.000000
-1.000000
0.037000
-1.000000
0.010000
0.025000
0.064000
-1.000000
0.145000
0.145000
0.103000
0.145000
-1.000000
-1.000000
-1.000000
0.145000
0.135000
-1.000000
-1.000000
-1.000000
0.472000
0.835000
0.751000
-1.000000
0.813000
-1.000000
0.736000
0.775000
0.820000
-1.000000
-1.000000
0.560000
0.710000
0.915000
-1.000000
0.207000
0.216000
0.372000
-1.000000
0.285000
-1.000000
-1.000000
0.630000
-1.000000
0.519000
-1.000000
0.138000
-1.000000
0.237000
-1.000000
0.166000
-1.000000
0.512000
0.354000
-1.000000
0.274000
0.744000
-1.000000
-1.000000
0.357000
0.032000
-1.000000
0.021000
-1.000000
-1.000000
0.010000
-1.000000
-1.000000
-1.000000
0.022000
-1.000000
-1.000000
0.738000
0.678000
-1.000000
0.070000
-1.000000
0.119000
-1.000000
0.076000
1.000000
0.161000
-1.000000
-1.000000
0.031000
0.145000
0.145000
-1.000000
0.145000
-1.000000
-1.000000
0.035000
-1.000000
0.145000
-1.000000
-1.000000
-1.000000
-1.000000
0.472000
-1.000000
-1.000000
0.066000
-1.000000
0.396000
0.161000
-1.000000
-1.000000
-1.000000
-1.000000
-1.000000
0.424000
-1.000000
-1.000000
0.431000
0.106000
-1.000000
0.055000
0.089000
0.155000
0.257000
0.336000
0.641000
0.762000
-1.000000
-1.000000
-1.000000
-1.000000
-1.000000
0.576000
0.052000
-1.000000
0.145000
-1.000000
0.028000
-1.000000
-1.000000
0.810000
-1.000000
-1.000000
0.010000
-1.000000
0.145000
-1.000000
0.934000
0.636000
-1.000000
-1.000000
0.604000
-1.000000
0.478000
-1.000000
0.468000
-1.000000
0.323000
-1.000000
-1.000000
-1.000000
-1.000000
-1.000000
-1.000000
0.271000
-1.000000
0.331000
-1.000000
0.511000
-1.000000
0.233000
-1.000000
-1.000000
0.249000
-1.000000
-1.000000
-1.000000
0.447000
-1.000000
-1.000000
0.638000
0.591000
-1.000000
0.394000
-1.000000
-1.000000
-1.000000
-1.000000
-1.000000
0.565000
-1.000000
0.651000
0.637000
-1.000000
-1.000000
0.609000
-1.000000
0.873000
-1.000000
0.425000
0.728000
0.528000
-1.000000
-1.000000
-1.000000
-1.000000
0.145000
0.187000
0.407000
0.465000
0.811000
0.729000
-1.000000
-1.000000
0.739000
-1.000000
-1.000000
-1.000000
-1.000000
0.258000
0.145000
-1.000000
-1.000000
0.010000
0.010000
0.145000
-1.000000
-1.000000
-1.000000
-1.000000
-1.000000
0.384000
0.765000
0.636000
-1.000000
0.653000
0.708000
0.788000
0.963000
0.999000
0.679000
-1.000000
0.680000
-1.000000
0.593000
0.855000
0.790000
1.000000
-1.000000
0.539000
0.562000
0.939000
0.993000
0.963000
0.862000
-1.000000
0.765000
-1.000000
0.721000
-1.000000
-1.000000
0.664000
-1.000000
-1.000000
-1.000000
-1.000000
0.206000
0.437000
0.309000
-1.000000
0.192000
1.000000
-1.000000
-1.000000
-1.000000
0.724000
-1.000000
0.613000
-1.000000
0.521000
-1.000000
0.821000
0.857000
0.979000
-1.000000
0.863000
-1.000000
-1.000000
0.839000
-1.000000
0.691000
0.860000
-1.000000
-1.000000
-1.000000
0.815000
0.736000
-1.000000
0.010000
0.010000
-1.000000
-1.000000
-1.000000
0.017000
0.010000
-1.000000
-1.000000
-1.000000
-1.000000
0.591000
-1.000000
0.905000
-1.000000
0.995000
0.982000
0.621000
-1.000000
0.817000
0.713000
-1.000000
0.933000
0.599000
-1.000000
-1.000000
0.303000
-1.000000
-1.000000
-1.000000
0.499000
-1.000000
0.875000
0.605000
0.618000
0.583000
0.623000
-1.000000
0.471000
0.610000
-1.000000
-1.000000
-1.000000
-1.000000
0.664000
0.709000
0.640000
-1.000000
0.395000
-1.000000
0.587000
0.780000
0.807000
0.928000
0.536000
0.417000
0.651000
-1.000000
0.216000
0.178000
0.198000
-1.000000
-1.000000
0.714000
0.668000
-1.000000
0.993000
0.970000
0.790000
-1.000000
-1.000000
0.604000
-1.000000
0.701000
0.684000
-1.000000
0.912000
0.636000
-1.000000
1.000000
0.811000
0.960000
-1.000000
-1.000000
0.637000
-1.000000
0.726000
-1.000000
0.737000
0.806000
-1.000000
-1.000000
0.632000
-1.000000
0.740000
-1.000000
0.888000
0.635000
-1.000000
0.703000
0.725000
0.702000
0.500000
-1.000000
0.541000
-1.000000
0.539000
0.766000
-1.000000
-1.000000
0.099000
0.122000
-1.000000
0.118000
-1.000000
0.185000
-1.000000
-1.000000
-1.000000
-1.000000
-1.000000
-1.000000
-1.000000
0.518000
0.510000
-1.000000
0.511000
0.540000
0.823000
0.734000
-1.000000
-1.000000
0.865000
-1.000000
0.619000
-1.000000
0.637000
-1.000000
-1.000000
-1.000000
0.509000
0.434000
0.856000
0.720000
-1.000000
0.937000
0.735000
0.719000
0.814000
0.755000
0.841000
0.702000
-1.000000
-1.000000
0.874000
0.773000
-1.000000
0.386000
0.409000
-1.000000
-1.000000
0.630000
-1.000000
0.912000
-1.000000
0.925000
0.645000
-1.000000
0.500000
-1.000000
0.313000
-1.000000
0.388000
-1.000000
-1.000000
0.738000
0.609000
-1.000000
0.939000
-1.000000
0.715000
0.583000
0.505000
0.886000
0.891000
0.854000
0.486000
0.600000
0.835000
0.750000
-1.000000
-1.000000
0.923000
0.752000
-1.000000
0.301000
0.498000
0.438000
0.821000
0.489000
-1.000000
-1.000000
0.408000
0.836000
0.866000
0.681000
-1.000000
0.512000
0.884000
0.721000
-1.000000
0.685000
0.744000
-1.000000
0.838000
0.866000
-1.000000
0.140000
-1.000000
-1.000000
0.348000
0.291000
0.708000
0.759000
0.795000
-1.000000
-1.000000
0.607000
0.848000
0.869000
1.000000
0.928000
0.911000
1.000000
0.818000
-1.000000
0.252000
0.296000
0.486000
-1.000000
-1.000000
-1.000000
0.218000
0.298000
-1.000000
0.351000
0.789000
0.241000
0.305000
0.759000
0.660000
-1.000000
-1.000000
0.766000
0.562000
0.373000
0.357000
-1.000000
0.633000
-1.000000
0.630000
-1.000000
-1.000000
-1.000000
0.632000
0.754000
-1.000000
0.990000
1.000000
0.275000
0.110000
-1.000000
0.161000
0.211000
0.332000
-1.000000
-1.000000
-1.000000
-1.000000
0.676000
0.493000
0.719000
0.581000
-1.000000
-1.000000
-1.000000
-1.000000
0.457000
0.525000
0.480000
-1.000000
0.532000
0.486000
-1.000000
-1.000000
0.130000
0.175000
0.363000
-1.000000
0.543000
-1.000000
0.648000
0.696000
0.718000
0.615000
-1.000000
0.686000
-1.000000
1.000000
0.818000
1.000000
-1.000000
-1.000000
-1.000000
0.496000
0.702000
0.589000
-1.000000
-1.000000
0.064000
0.145000
-1.000000
-1.000000
-1.000000
-1.000000
-1.000000
0.220000
0.588000
0.940000
0.759000
-1.000000
-1.000000
0.690000
-1.000000
-1.000000
0.737000
-1.000000
0.960000
0.711000
-1.000000
0.838000
-1.000000
0.984000
0.757000
-1.000000
-1.000000
0.153000
-1.000000
-1.000000
-1.000000
0.951000
0.602000
-1.000000
0.108000
0.110000
0.584000
0.675000
-1.000000
0.828000
0.697000
-1.000000
-1.000000
0.906000
0.798000
-1.000000
0.199000
0.020000
0.026000
0.017000
0.145000
-1.000000
-1.000000
-1.000000
-1.000000
-1.000000
-1.000000
0.801000
0.787000
-1.000000
0.803000
0.802000
-1.000000
-1.000000
0.595000
-1.000000
0.836000
0.708000
-1.000000
0.869000
0.710000
-1.000000
-1.000000
0.780000
-1.000000
0.123000
0.088000
0.378000
0.020000
0.021000
0.025000
0.191000
0.409000
0.543000
1.000000
0.794000
-1.000000
0.983000
-1.000000
-1.000000
-1.000000
0.547000
0.682000
0.767000
-1.000000
0.940000
0.748000
0.581000
0.492000
-1.000000
-1.000000
0.561000
-1.000000
0.626000
0.873000
0.760000
1.000000
0.965000
1.000000
0.885000
-1.000000
-1.000000
-1.000000
-1.000000
-1.000000
-1.000000
-1.000000
-1.000000
0.430000
0.342000
0.508000
-1.000000
0.564000
0.567000
0.611000
-1.000000
0.274000
0.412000
-1.000000
0.337000
0.572000
0.560000
-1.000000
-1.000000
0.643000
0.601000
0.876000
0.728000
-1.000000
-1.000000
-1.000000
-1.000000
0.503000
0.520000
0.901000
0.819000
-1.000000
0.955000
-1.000000
0.915000
0.771000
0.651000
0.521000
-1.000000
0.683000
0.827000
0.787000
-1.000000
-1.000000
0.976000
-1.000000
-1.000000
0.931000
0.719000
-1.000000
0.321000
-1.000000
-1.000000
0.342000
0.981000
-1.000000
1.000000
0.764000
-1.000000
-1.000000
-1.000000
-1.000000
0.634000
-1.000000
0.509000
-1.000000
0.851000
-1.000000
-1.000000
-1.000000
0.354000
0.421000
-1.000000
0.407000
0.488000
0.635000
-1.000000
-1.000000
-1.000000
0.536000
0.552000
-1.000000
-1.000000
0.548000
0.758000
-1.000000
-1.000000
-1.000000
0.023000
0.073000
-1.000000
0.656000
-1.000000
-1.000000
-1.000000
0.719000
0.737000
0.921000
0.863000
0.290000
-1.000000
-1.000000
0.124000
0.137000
0.906000
-1.000000
0.817000
-1.000000
-1.000000
0.910000
-1.000000
0.968000
-1.000000
0.951000
0.859000
0.669000
0.522000
0.479000
0.293000
-1.000000
-1.000000
-1.000000
-1.000000
1.000000
1.000000
-1.000000
-1.000000
-1.000000
1.000000
0.996000
0.866000
-1.000000
0.693000
-1.000000
0.733000
0.860000
-1.000000
-1.000000
0.978000
0.717000
0.794000
-1.000000
0.585000
0.827000
-1.000000
0.471000
-1.000000
-1.000000
0.997000
0.224000
0.134000
0.146000
-1.000000
-1.000000
0.675000
0.630000
-1.000000
-1.000000
0.985000
0.805000
0.942000
0.441000
0.928000
0.541000
-1.000000
0.293000
-1.000000
-1.000000
0.714000
-1.000000
-1.000000
-1.000000
0.188000
-1.000000
-1.000000
1.000000
0.976000
0.751000
1.000000
0.790000
-1.000000
1.000000
0.357000
-1.000000
0.119000
0.094000
0.248000
0.277000
0.071000
-1.000000
0.172000
-1.000000
0.334000
0.255000
0.300000
0.546000
-1.000000
-1.000000
0.653000
-1.000000
-1.000000
0.675000
-1.000000
0.577000
0.842000
0.471000
-1.000000
0.513000
-1.000000
0.710000
-1.000000
0.570000
0.507000
0.856000
0.638000
-1.000000
0.796000
-1.000000
-1.000000
-1.000000
0.634000
-1.000000
0.854000
0.815000
-1.000000
0.202000
0.087000
-1.000000
-1.000000
-1.000000
-1.000000
0.548000
-1.000000
-1.000000
0.352000
0.706000
0.803000
-1.000000
0.403000
0.506000
0.674000
0.585000
-1.000000
0.531000
-1.000000
-1.000000
0.841000
0.688000
-1.000000
1.000000
0.778000
-1.000000
-1.000000
-1.000000
0.597000
-1.000000
0.675000
-1.000000
0.304000
0.234000
0.290000
-1.000000
0.846000
0.845000
0.710000
0.874000
-1.000000
0.211000
0.234000
-1.000000
-1.000000
0.303000
-1.000000
-1.000000
-1.000000
0.344000
0.318000
0.771000
-1.000000
0.713000
0.529000
-1.000000
0.389000
0.284000
0.292000
0.250000
-1.000000
-1.000000
1.000000
0.811000
0.671000
0.294000
0.693000
0.712000
-1.000000
-1.000000
0.889000
0.753000
0.600000
0.411000
0.337000
-1.000000
-1.000000
-1.000000
0.466000
-1.000000
0.620000
-1.000000
0.903000
0.926000
-1.000000
0.660000
-1.000000
-1.000000
-1.000000
0.490000
-1.000000
0.780000
1.000000
0.987000
-1.000000
0.884000
-1.000000
-1.000000
0.582000
-1.000000
0.582000
-1.000000
0.443000
0.509000
0.914000
0.831000
0.479000
-1.000000
0.439000
-1.000000
0.758000
0.606000
-1.000000
0.479000
-1.000000
0.355000
0.508000
-1.000000
0.564000
-1.000000
0.488000
0.970000
0.719000
-1.000000
0.398000
-1.000000
-1.000000
0.689000
0.808000
1.000000
1.000000
0.727000
-1.000000
0.814000
-1.000000
-1.000000
-1.000000
0.145000
0.343000
0.302000
0.405000
0.713000
0.815000
-1.000000
-1.000000
-1.000000
-1.000000
0.847000
-1.000000
-1.000000
1.000000
0.987000
0.829000
-1.000000
0.591000
0.953000
0.930000
0.180000
0.167000
-1.000000
-1.000000
-1.000000
-1.000000
-1.000000
-1.000000
-1.000000
-1.000000
0.036000
0.040000
0.145000
0.145000
0.230000
0.145000
-1.000000
-1.000000
0.086000
-1.000000
0.764000
0.602000
0.549000
0.445000
0.444000
0.536000
-1.000000
0.910000
-1.000000
-1.000000
-1.000000
-1.000000
0.856000
0.577000
-1.000000
0.862000
0.774000
-1.000000
0.418000
-1.000000
-1.000000
-1.000000
-1.000000
0.352000
0.619000
0.844000
0.815000
-1.000000
0.725000
0.700000
-1.000000
-1.000000
-1.000000
-1.000000
-1.000000
0.795000
0.548000
0.462000
0.527000
-1.000000
-1.000000
0.761000
-1.000000
0.708000
-1.000000
0.778000
0.838000
0.631000
0.817000
-1.000000
0.667000
-1.000000
0.951000
0.683000
-1.000000
0.608000
0.867000
0.634000
-1.000000
-1.000000
0.919000
-1.000000
-1.000000
0.748000
0.720000
1.000000
-1.000000
0.754000
0.899000
-1.000000
-1.000000
-1.000000
0.396000
0.521000
-1.000000
-1.000000
-1.000000
0.678000
-1.000000
-1.000000
-1.000000
-1.000000
-1.000000
-1.000000
-1.000000
-1.000000
0.237000
0.053000
0.090000
0.080000
-1.000000
-1.000000
0.202000
0.273000
0.590000
-1.000000
0.570000
0.762000
0.755000
-1.000000
0.758000
1.000000
0.721000
-1.000000
0.939000
-1.000000
-1.000000
-1.000000
-1.000000
-1.000000
-1.000000
-1.000000
0.054000
-1.000000
-1.000000
1.000000
0.894000
-1.000000
0.887000
0.949000
0.731000
-1.000000
-1.000000
0.548000
-1.000000
0.166000
0.222000
0.480000
0.577000
-1.000000
-1.000000
0.785000
0.743000
0.920000
0.482000
0.879000
0.745000
-1.000000
0.701000
0.650000
0.723000
-1.000000
0.460000
-1.000000
0.623000
0.695000
0.566000
0.715000
-1.000000
0.853000
0.743000
-1.000000
-1.000000
0.916000
-1.000000
0.801000
1.000000
0.979000
-1.000000
0.619000
0.877000
0.769000
-1.000000
-1.000000
0.841000
0.867000
0.496000
-1.000000
-1.000000
-1.000000
-1.000000
0.694000
-1.000000
-1.000000
0.907000
0.954000
0.926000
0.791000
0.399000
0.895000
0.811000
-1.000000
0.780000
0.884000
0.595000
-1.000000
0.829000
0.739000
-1.000000
-1.000000
-1.000000
-1.000000
0.752000
0.737000
-1.000000
-1.000000
-1.000000
-1.000000
-1.000000
-1.000000
0.668000
0.976000
0.753000
-1.000000
-1.000000
-1.000000
-1.000000
-1.000000
-1.000000
0.387000
0.673000
0.821000
0.704000
-1.000000
0.994000
0.779000
-1.000000
-1.000000
-1.000000
0.190000
0.978000
0.907000
0.840000
-1.000000
0.709000
-1.000000
0.249000
0.351000
0.323000
0.273000
0.249000
0.679000
0.619000
-1.000000
-1.000000
-1.000000
0.584000
0.846000
-1.000000
-1.000000
-1.000000
0.038000
0.060000
0.096000
0.167000
-1.000000
0.480000
-1.000000
-1.000000
0.181000
0.381000
0.431000
0.972000
0.762000
-1.000000
-1.000000
-1.000000
0.010000
-1.000000
-1.000000
-1.000000
-1.000000
-1.000000
-1.000000
0.616000
0.801000
0.677000
-1.000000
-1.000000
-1.000000
-1.000000
-1.000000
0.614000
0.871000
0.915000
-1.000000
-1.000000
0.965000
0.806000
-1.000000
-1.000000
0.841000
0.806000
0.755000
0.785000
0.687000
0.457000
0.825000
0.714000
-1.000000
-1.000000
0.698000
0.935000
0.781000
-1.000000
0.822000
-1.000000
-1.000000
-1.000000
-1.000000
0.658000
0.762000
-1.000000
-1.000000
0.924000
-1.000000
0.933000
-1.000000
0.974000
0.840000
0.758000
-1.000000
-1.000000
0.688000
-1.000000
0.608000
0.213000
-1.000000
-1.000000
-1.000000
-1.000000
-1.000000
-1.000000
0.478000
-1.000000
-1.000000
-1.000000
0.424000
0.303000
-1.000000
0.435000
-1.000000
0.010000
-1.000000
-1.000000
-1.000000
0.010000
0.010000
-1.000000
-1.000000
0.013000
0.010000
0.010000
0.948000
1.000000
0.823000
0.606000
-1.000000
-1.000000
-1.000000
0.145000
0.145000
-1.000000
-1.000000
0.012000
0.010000
0.145000
-1.000000
-1.000000
-1.000000
0.655000
0.206000
-1.000000
-1.000000
-1.000000
-1.000000
0.270000
-1.000000
-1.000000
0.373000
0.605000
-1.000000
0.928000
-1.000000
0.845000
0.775000
-1.000000
1.000000
0.875000
0.653000
0.589000
-1.000000
0.903000
-1.000000
0.012000
0.014000
0.145000
0.145000
0.012000
0.145000
-1.000000
0.010000
0.010000
0.052000
0.432000
0.232000
0.721000
0.664000
0.665000
-1.000000
0.946000
0.693000
-1.000000
0.973000
-1.000000
0.801000
-1.000000
0.346000
-1.000000
-1.000000
0.381000
0.752000
-1.000000
-1.000000
-1.000000
-1.000000
-1.000000
-1.000000
-1.000000
-1.000000
-1.000000
0.866000
0.463000
-1.000000
1.000000
-1.000000
0.368000
0.359000
0.388000
0.396000
0.756000
0.566000
0.316000
0.070000
-1.000000
0.019000
0.026000
0.041000
-1.000000
0.121000
-1.000000
0.173000
0.231000
-1.000000
0.846000
0.762000
-1.000000
0.633000
0.802000
-1.000000
-1.000000
0.872000
-1.000000
0.498000
0.671000
-1.000000
0.917000
-1.000000
0.558000
-1.000000
0.947000
0.823000
0.728000
0.588000
-1.000000
-1.000000
0.697000
0.895000
0.551000
-1.000000
-1.000000
-1.000000
0.384000
-1.000000
0.153000
0.453000
-1.000000
-1.000000
-1.000000
0.498000
-1.000000
0.080000
-1.000000
-1.000000
0.047000
0.051000
0.294000
-1.000000
0.896000
0.697000
-1.000000
0.715000
-1.000000
0.811000
0.884000
0.817000
-1.000000
0.585000
-1.000000
-1.000000
-1.000000
-1.000000
-1.000000
0.545000
0.655000
-1.000000
0.671000
-1.000000
1.000000
0.015000
0.011000
0.011000
0.015000
-1.000000
0.126000
-1.000000
-1.000000
0.261000
0.734000
1.000000
1.000000
0.837000
-1.000000
0.630000
0.795000
0.666000
-1.000000
0.477000
-1.000000
0.535000
-1.000000
-1.000000
-1.000000
-1.000000
-1.000000
-1.000000
0.623000
0.659000
0.471000
-1.000000
-1.000000
0.338000
0.628000
0.633000
-1.000000
-1.000000
0.444000
0.380000
-1.000000
0.061000
-1.000000
0.364000
-1.000000
0.524000
-1.000000
-1.000000
0.663000
-1.000000
0.755000
-1.000000
0.562000
0.784000
0.623000
-1.000000
-1.000000
0.582000
-1.000000
0.573000
0.891000
-1.000000
0.853000
-1.000000
-1.000000
0.857000
-1.000000
0.759000
0.926000
0.785000
-1.000000
-1.000000
0.869000
-1.000000
-1.000000
0.686000
-1.000000
1.000000
0.796000
-1.000000
0.678000
0.947000
0.712000
-1.000000
-1.000000
0.997000
0.970000
-1.000000
-1.000000
-1.000000
-1.000000
0.393000
0.425000
0.588000
-1.000000
-1.000000
1.000000
0.730000
-1.000000
0.917000
-1.000000
-1.000000
-1.000000
0.657000
0.803000
0.819000
1.000000
0.898000
0.168000
0.446000
0.547000
0.862000
0.745000
-1.000000
-1.000000
0.958000
-1.000000
0.624000
-1.000000
-1.000000
-1.000000
-1.000000
-1.000000
0.253000
0.238000
-1.000000
-1.000000
-1.000000
-1.000000
0.336000
-1.000000
-1.000000
-1.000000
-1.000000
-1.000000
-1.000000
0.465000
-1.000000
0.908000
0.694000
0.910000
0.854000
-1.000000
-1.000000
0.943000
0.676000
-1.000000
1.000000
1.000000
0.694000
-1.000000
-1.000000
0.451000
-1.000000
-1.000000
0.840000
-1.000000
0.811000
0.690000
-1.000000
0.832000
-1.000000
0.651000
0.815000
-1.000000
0.711000
0.775000
-1.000000
0.654000
-1.000000
0.382000
0.749000
0.483000
-1.000000
0.499000
-1.000000
-1.000000
0.742000
-1.000000
[truncated: 5,903 more rows]
