# Supplementary material for: Nano-DMS-MaP allows isoform-specific RNA structure determination
Source: Nat Methods. 2023 Apr 27;20(6):849–59. doi: 10.1038/s41592-023-01862-7 (PMC10250195; doi:10.1038/s41592-023-01862-7)
Supplement: Supplementary file 5 — DMS reactivities as csv files for all experiments and isoforms. –1 represents no information at position. [file 41592_2023_1862_MOESM5_ESM.zip › reactivity_csvs/Nanopore_RT-FL/Nanopore_RT-FL_4kb_rep2_cell_native_10mM_AC.csv]

-1.000000
-1.000000
-1.000000
0.015000
-1.000000
0.015000
-1.000000
0.015000
-1.000000
-1.000000
-1.000000
-1.000000
-1.000000
0.155000
-1.000000
0.155000
0.015000
0.030000
0.155000
-1.000000
0.155000
-1.000000
0.053000
-1.000000
-1.000000
0.231000
-1.000000
0.101000
0.115000
-1.000000
-1.000000
-1.000000
-1.000000
0.816000
-1.000000
0.048000
-1.000000
0.035000
-1.000000
0.123000
-1.000000
-1.000000
-1.000000
0.142000
-1.000000
0.357000
0.155000
0.067000
-1.000000
0.155000
-1.000000
-1.000000
-1.000000
0.191000
0.155000
0.083000
0.176000
0.241000
0.225000
0.336000
-1.000000
-1.000000
0.340000
-1.000000
-1.000000
0.939000
0.555000
-1.000000
0.371000
0.170000
-1.000000
0.293000
0.455000
0.371000
-1.000000
0.655000
0.763000
0.711000
-1.000000
0.307000
-1.000000
-1.000000
-1.000000
0.427000
0.277000
-1.000000
-1.000000
-1.000000
0.409000
-1.000000
-1.000000
-1.000000
0.372000
-1.000000
0.317000
0.419000
0.347000
0.438000
-1.000000
-1.000000
0.385000
-1.000000
-1.000000
-1.000000
-1.000000
-1.000000
-1.000000
-1.000000
0.216000
0.232000
0.382000
-1.000000
-1.000000
0.179000
-1.000000
-1.000000
-1.000000
-1.000000
-1.000000
-1.000000
-1.000000
-1.000000
-1.000000
0.645000
0.373000
-1.000000
0.165000
-1.000000
-1.000000
-1.000000
-1.000000
0.974000
0.851000
0.459000
-1.000000
0.250000
-1.000000
0.332000
-1.000000
0.361000
-1.000000
0.204000
0.157000
0.237000
-1.000000
0.284000
0.417000
-1.000000
0.467000
0.336000
0.936000
0.656000
-1.000000
-1.000000
-1.000000
-1.000000
0.491000
-1.000000
-1.000000
0.329000
0.606000
-1.000000
-1.000000
-1.000000
-1.000000
-1.000000
-1.000000
0.558000
0.260000
0.731000
0.609000
-1.000000
0.247000
-1.000000
0.262000
-1.000000
0.281000
-1.000000
0.941000
0.642000
-1.000000
-1.000000
-1.000000
-1.000000
0.493000
-1.000000
0.160000
0.215000
0.218000
-1.000000
1.000000
0.693000
0.706000
0.539000
-1.000000
-1.000000
-1.000000
0.366000
0.606000
-1.000000
-1.000000
-1.000000
0.573000
0.697000
0.792000
-1.000000
0.635000
-1.000000
0.628000
0.997000
0.611000
-1.000000
-1.000000
0.336000
0.709000
0.832000
-1.000000
0.218000
0.319000
0.219000
-1.000000
0.416000
-1.000000
-1.000000
0.709000
-1.000000
0.683000
-1.000000
0.237000
-1.000000
0.241000
-1.000000
0.161000
-1.000000
0.510000
0.298000
-1.000000
0.332000
0.703000
-1.000000
-1.000000
0.356000
0.165000
-1.000000
0.275000
-1.000000
-1.000000
0.131000
-1.000000
-1.000000
-1.000000
0.240000
-1.000000
-1.000000
0.798000
0.843000
-1.000000
0.784000
-1.000000
0.639000
-1.000000
0.567000
1.000000
0.337000
-1.000000
-1.000000
0.175000
0.426000
0.215000
-1.000000
0.379000
-1.000000
-1.000000
0.194000
-1.000000
0.256000
-1.000000
-1.000000
-1.000000
-1.000000
0.490000
-1.000000
-1.000000
0.267000
-1.000000
0.398000
0.232000
-1.000000
-1.000000
-1.000000
-1.000000
-1.000000
0.430000
-1.000000
-1.000000
0.558000
0.273000
-1.000000
0.314000
0.193000
0.155000
0.193000
0.429000
0.692000
0.783000
-1.000000
-1.000000
-1.000000
-1.000000
-1.000000
0.956000
0.185000
-1.000000
0.170000
-1.000000
0.298000
-1.000000
-1.000000
0.740000
-1.000000
-1.000000
0.190000
-1.000000
0.194000
-1.000000
1.000000
0.673000
-1.000000
-1.000000
0.412000
-1.000000
0.560000
-1.000000
0.479000
-1.000000
0.384000
-1.000000
-1.000000
-1.000000
-1.000000
-1.000000
-1.000000
0.282000
-1.000000
0.421000
-1.000000
0.702000
-1.000000
0.272000
-1.000000
-1.000000
0.302000
-1.000000
-1.000000
-1.000000
0.508000
-1.000000
-1.000000
0.658000
0.731000
-1.000000
0.565000
-1.000000
-1.000000
-1.000000
-1.000000
-1.000000
0.688000
-1.000000
0.522000
0.450000
-1.000000
-1.000000
0.472000
-1.000000
0.749000
-1.000000
0.522000
0.757000
0.440000
-1.000000
-1.000000
-1.000000
-1.000000
0.155000
0.250000
0.365000
0.538000
0.615000
0.626000
-1.000000
-1.000000
0.435000
-1.000000
-1.000000
-1.000000
-1.000000
0.407000
0.278000
-1.000000
-1.000000
0.581000
0.263000
0.372000
-1.000000
-1.000000
-1.000000
-1.000000
-1.000000
0.476000
0.820000
0.660000
-1.000000
0.618000
0.553000
0.606000
1.000000
0.834000
0.669000
-1.000000
0.685000
-1.000000
0.709000
1.000000
0.775000
1.000000
-1.000000
0.378000
0.440000
0.469000
0.749000
1.000000
0.731000
-1.000000
0.588000
-1.000000
0.608000
-1.000000
-1.000000
0.634000
-1.000000
-1.000000
-1.000000
-1.000000
0.452000
0.417000
0.270000
-1.000000
0.391000
0.696000
-1.000000
-1.000000
-1.000000
0.600000
-1.000000
0.949000
-1.000000
0.651000
-1.000000
0.902000
0.636000
0.938000
-1.000000
0.742000
-1.000000
-1.000000
0.478000
-1.000000
0.725000
0.812000
-1.000000
-1.000000
-1.000000
0.917000
0.608000
-1.000000
0.331000
0.258000
-1.000000
-1.000000
-1.000000
0.086000
0.172000
-1.000000
-1.000000
-1.000000
-1.000000
0.539000
-1.000000
0.607000
-1.000000
0.739000
0.617000
0.494000
-1.000000
0.441000
0.781000
-1.000000
0.761000
0.460000
-1.000000
-1.000000
0.238000
-1.000000
-1.000000
-1.000000
0.286000
-1.000000
1.000000
0.685000
0.687000
0.683000
0.625000
-1.000000
0.610000
0.884000
-1.000000
-1.000000
-1.000000
-1.000000
0.293000
1.000000
0.763000
-1.000000
0.570000
-1.000000
0.624000
0.653000
0.624000
0.849000
0.955000
0.570000
0.883000
-1.000000
0.332000
0.328000
0.293000
-1.000000
-1.000000
0.519000
0.604000
-1.000000
0.975000
0.845000
0.707000
-1.000000
-1.000000
0.409000
-1.000000
0.585000
0.682000
-1.000000
0.902000
0.487000
-1.000000
0.802000
0.572000
0.815000
-1.000000
-1.000000
0.611000
-1.000000
0.571000
-1.000000
0.512000
0.738000
-1.000000
-1.000000
0.704000
-1.000000
0.779000
-1.000000
0.820000
0.709000
-1.000000
0.761000
0.736000
0.782000
0.710000
-1.000000
0.622000
-1.000000
0.381000
1.000000
-1.000000
-1.000000
0.177000
0.193000
-1.000000
0.207000
-1.000000
0.234000
-1.000000
-1.000000
-1.000000
-1.000000
-1.000000
-1.000000
-1.000000
0.500000
0.672000
-1.000000
0.372000
0.356000
0.672000
0.913000
-1.000000
-1.000000
0.842000
-1.000000
0.606000
-1.000000
0.561000
-1.000000
-1.000000
-1.000000
0.359000
0.469000
0.865000
0.675000
-1.000000
0.588000
0.485000
0.502000
1.000000
0.546000
0.860000
0.663000
-1.000000
-1.000000
0.866000
0.711000
-1.000000
0.327000
0.310000
-1.000000
-1.000000
0.646000
-1.000000
0.797000
-1.000000
0.568000
0.579000
-1.000000
0.519000
-1.000000
0.166000
-1.000000
0.257000
-1.000000
-1.000000
0.564000
0.533000
-1.000000
0.725000
-1.000000
0.438000
0.751000
0.462000
1.000000
0.976000
0.949000
0.424000
0.383000
0.947000
0.673000
-1.000000
-1.000000
0.883000
0.875000
-1.000000
0.325000
0.611000
0.440000
0.534000
0.668000
-1.000000
-1.000000
0.307000
0.664000
1.000000
0.480000
-1.000000
0.735000
0.724000
0.680000
-1.000000
0.749000
0.723000
-1.000000
0.751000
0.785000
-1.000000
0.174000
-1.000000
-1.000000
0.362000
0.313000
0.743000
0.644000
0.882000
-1.000000
-1.000000
0.533000
0.664000
0.497000
0.626000
0.563000
0.772000
0.539000
0.923000
-1.000000
0.419000
0.605000
0.728000
-1.000000
-1.000000
-1.000000
0.115000
0.168000
-1.000000
0.143000
0.948000
0.212000
0.420000
0.989000
0.881000
-1.000000
-1.000000
0.563000
0.433000
0.236000
0.442000
-1.000000
0.649000
-1.000000
0.499000
-1.000000
-1.000000
-1.000000
0.382000
0.602000
-1.000000
0.892000
0.913000
0.389000
0.324000
-1.000000
0.293000
0.705000
0.686000
-1.000000
-1.000000
-1.000000
-1.000000
0.921000
0.562000
0.797000
0.530000
-1.000000
-1.000000
-1.000000
-1.000000
0.710000
0.514000
0.629000
-1.000000
0.693000
0.675000
-1.000000
-1.000000
0.260000
0.275000
0.500000
-1.000000
0.838000
-1.000000
0.771000
0.764000
0.802000
0.508000
-1.000000
0.494000
-1.000000
0.768000
0.892000
0.836000
-1.000000
-1.000000
-1.000000
0.470000
0.717000
0.578000
-1.000000
-1.000000
0.160000
0.155000
-1.000000
-1.000000
-1.000000
-1.000000
-1.000000
0.155000
0.522000
0.870000
0.661000
-1.000000
-1.000000
0.699000
-1.000000
-1.000000
0.631000
-1.000000
0.949000
0.753000
-1.000000
0.736000
-1.000000
0.966000
1.000000
-1.000000
-1.000000
0.187000
-1.000000
-1.000000
-1.000000
0.742000
0.474000
-1.000000
0.209000
0.101000
0.685000
0.708000
-1.000000
0.950000
0.658000
-1.000000
-1.000000
1.000000
0.714000
-1.000000
0.401000
0.185000
0.097000
0.179000
0.155000
-1.000000
-1.000000
-1.000000
-1.000000
-1.000000
-1.000000
0.623000
0.934000
-1.000000
0.769000
0.950000
-1.000000
-1.000000
0.597000
-1.000000
0.635000
0.766000
-1.000000
0.778000
0.731000
-1.000000
-1.000000
0.747000
-1.000000
0.143000
0.175000
0.564000
0.248000
0.091000
0.145000
0.139000
0.155000
0.224000
1.000000
0.760000
-1.000000
1.000000
-1.000000
-1.000000
-1.000000
0.407000
0.685000
0.524000
-1.000000
1.000000
0.745000
0.327000
0.172000
-1.000000
-1.000000
0.406000
-1.000000
0.433000
0.797000
0.776000
1.000000
1.000000
1.000000
0.923000
-1.000000
-1.000000
-1.000000
-1.000000
-1.000000
-1.000000
-1.000000
-1.000000
0.587000
0.559000
0.499000
-1.000000
0.700000
0.314000
0.487000
-1.000000
0.266000
0.391000
-1.000000
0.417000
0.653000
0.745000
-1.000000
-1.000000
0.774000
0.623000
0.805000
0.464000
-1.000000
-1.000000
-1.000000
-1.000000
0.579000
0.534000
0.824000
0.799000
-1.000000
0.629000
-1.000000
1.000000
0.820000
0.245000
0.404000
-1.000000
0.364000
1.000000
0.694000
-1.000000
-1.000000
0.681000
-1.000000
-1.000000
1.000000
0.734000
-1.000000
0.206000
-1.000000
-1.000000
0.267000
0.713000
-1.000000
1.000000
0.533000
-1.000000
-1.000000
-1.000000
-1.000000
0.919000
-1.000000
0.458000
-1.000000
0.539000
-1.000000
-1.000000
-1.000000
0.392000
0.416000
-1.000000
0.396000
0.546000
0.575000
-1.000000
-1.000000
-1.000000
0.705000
0.324000
-1.000000
-1.000000
0.504000
0.766000
-1.000000
-1.000000
-1.000000
0.263000
0.122000
-1.000000
0.801000
-1.000000
-1.000000
-1.000000
0.351000
0.404000
0.894000
0.316000
0.232000
-1.000000
-1.000000
0.069000
0.396000
0.756000
-1.000000
0.740000
-1.000000
-1.000000
0.793000
-1.000000
0.817000
-1.000000
0.885000
0.896000
0.756000
0.591000
0.523000
0.309000
-1.000000
-1.000000
-1.000000
-1.000000
0.815000
1.000000
-1.000000
-1.000000
-1.000000
1.000000
0.706000
0.572000
-1.000000
0.628000
-1.000000
0.399000
0.739000
-1.000000
-1.000000
0.734000
0.660000
0.618000
-1.000000
0.755000
0.699000
-1.000000
0.410000
-1.000000
-1.000000
0.909000
0.144000
0.214000
0.274000
-1.000000
-1.000000
0.649000
0.554000
-1.000000
-1.000000
1.000000
0.660000
1.000000
0.754000
0.657000
0.733000
-1.000000
0.235000
-1.000000
-1.000000
0.963000
-1.000000
-1.000000
-1.000000
0.331000
-1.000000
-1.000000
1.000000
0.874000
0.786000
1.000000
0.607000
-1.000000
0.958000
0.299000
-1.000000
0.249000
0.127000
0.170000
0.399000
0.206000
-1.000000
0.325000
-1.000000
0.253000
0.319000
0.267000
0.615000
-1.000000
-1.000000
0.523000
-1.000000
-1.000000
0.531000
-1.000000
0.586000
0.825000
0.398000
-1.000000
0.242000
-1.000000
0.559000
-1.000000
0.594000
0.533000
0.888000
0.556000
-1.000000
0.655000
-1.000000
-1.000000
-1.000000
0.592000
-1.000000
0.666000
0.922000
-1.000000
0.312000
0.210000
-1.000000
-1.000000
-1.000000
-1.000000
0.593000
-1.000000
-1.000000
0.488000
0.718000
0.573000
-1.000000
0.562000
0.420000
0.675000
0.750000
-1.000000
0.632000
-1.000000
-1.000000
0.787000
0.584000
-1.000000
0.969000
0.603000
-1.000000
-1.000000
-1.000000
0.384000
-1.000000
0.717000
-1.000000
0.387000
0.494000
0.711000
-1.000000
0.865000
0.962000
0.568000
0.582000
-1.000000
0.442000
0.373000
-1.000000
-1.000000
0.272000
-1.000000
-1.000000
-1.000000
0.556000
0.522000
0.739000
-1.000000
0.728000
0.576000
-1.000000
0.435000
0.602000
0.626000
0.319000
-1.000000
-1.000000
0.925000
0.550000
0.522000
0.209000
0.483000
0.515000
-1.000000
-1.000000
0.966000
0.758000
0.869000
0.585000
0.534000
-1.000000
-1.000000
-1.000000
0.303000
-1.000000
0.396000
-1.000000
0.974000
0.969000
-1.000000
0.541000
-1.000000
-1.000000
-1.000000
0.201000
-1.000000
0.728000
1.000000
1.000000
-1.000000
0.869000
-1.000000
-1.000000
0.366000
-1.000000
0.609000
-1.000000
0.423000
0.379000
0.971000
0.685000
0.321000
-1.000000
0.344000
-1.000000
0.533000
0.477000
-1.000000
0.416000
-1.000000
0.445000
0.760000
-1.000000
0.667000
-1.000000
0.804000
1.000000
0.761000
-1.000000
0.364000
-1.000000
-1.000000
0.618000
0.792000
1.000000
1.000000
0.373000
-1.000000
0.532000
-1.000000
-1.000000
-1.000000
0.155000
0.574000
0.447000
0.427000
0.741000
0.568000
-1.000000
-1.000000
-1.000000
-1.000000
0.479000
-1.000000
-1.000000
0.705000
0.989000
0.695000
-1.000000
0.693000
1.000000
0.903000
0.365000
0.373000
-1.000000
-1.000000
-1.000000
-1.000000
-1.000000
-1.000000
-1.000000
-1.000000
0.140000
0.171000
0.210000
0.226000
0.207000
0.170000
-1.000000
-1.000000
0.258000
-1.000000
1.000000
0.679000
0.803000
0.494000
0.638000
0.548000
-1.000000
0.775000
-1.000000
-1.000000
-1.000000
-1.000000
0.733000
0.730000
-1.000000
0.920000
0.608000
-1.000000
0.556000
-1.000000
-1.000000
-1.000000
-1.000000
0.302000
0.539000
0.675000
0.654000
-1.000000
0.515000
0.733000
-1.000000
-1.000000
-1.000000
-1.000000
-1.000000
0.429000
0.578000
0.466000
0.384000
-1.000000
-1.000000
0.747000
-1.000000
0.626000
-1.000000
0.951000
0.801000
0.481000
1.000000
-1.000000
0.721000
-1.000000
0.832000
0.671000
-1.000000
0.524000
0.743000
0.775000
-1.000000
-1.000000
0.838000
-1.000000
-1.000000
0.632000
0.419000
0.943000
-1.000000
0.608000
0.794000
-1.000000
-1.000000
-1.000000
0.466000
0.635000
-1.000000
-1.000000
-1.000000
0.780000
-1.000000
-1.000000
-1.000000
-1.000000
-1.000000
-1.000000
-1.000000
-1.000000
0.418000
0.599000
0.355000
0.467000
-1.000000
-1.000000
0.318000
0.639000
0.519000
-1.000000
0.417000
0.639000
0.813000
-1.000000
0.618000
1.000000
0.633000
-1.000000
0.647000
-1.000000
-1.000000
-1.000000
-1.000000
-1.000000
-1.000000
-1.000000
0.060000
-1.000000
-1.000000
0.751000
0.838000
-1.000000
0.595000
0.626000
0.743000
-1.000000
-1.000000
0.611000
-1.000000
0.122000
0.371000
0.296000
0.567000
-1.000000
-1.000000
0.815000
0.583000
1.000000
0.635000
0.572000
0.541000
-1.000000
0.693000
0.579000
0.464000
-1.000000
0.557000
-1.000000
0.753000
0.848000
0.938000
0.524000
-1.000000
0.734000
1.000000
-1.000000
-1.000000
1.000000
-1.000000
0.834000
0.891000
0.688000
-1.000000
0.753000
1.000000
0.849000
-1.000000
-1.000000
0.961000
0.725000
0.693000
-1.000000
-1.000000
-1.000000
-1.000000
0.498000
-1.000000
-1.000000
0.912000
0.893000
0.741000
0.907000
0.281000
0.709000
0.899000
-1.000000
0.604000
0.551000
0.514000
-1.000000
0.631000
0.622000
-1.000000
-1.000000
-1.000000
-1.000000
0.576000
0.413000
-1.000000
-1.000000
-1.000000
-1.000000
-1.000000
-1.000000
0.487000
0.863000
0.785000
-1.000000
-1.000000
-1.000000
-1.000000
-1.000000
-1.000000
0.494000
0.602000
0.938000
0.586000
-1.000000
1.000000
0.785000
-1.000000
-1.000000
-1.000000
0.756000
0.738000
0.781000
0.845000
-1.000000
0.649000
-1.000000
0.344000
0.297000
0.239000
0.352000
0.212000
0.834000
0.678000
-1.000000
-1.000000
-1.000000
0.324000
0.865000
-1.000000
-1.000000
-1.000000
0.209000
0.099000
0.288000
0.325000
-1.000000
0.654000
-1.000000
-1.000000
0.249000
0.270000
0.384000
0.798000
0.765000
-1.000000
-1.000000
-1.000000
0.146000
-1.000000
-1.000000
-1.000000
-1.000000
-1.000000
-1.000000
0.323000
0.833000
0.709000
-1.000000
-1.000000
-1.000000
-1.000000
-1.000000
0.571000
0.795000
0.767000
-1.000000
-1.000000
1.000000
0.622000
-1.000000
-1.000000
0.681000
1.000000
0.746000
0.936000
0.681000
0.377000
0.715000
0.824000
-1.000000
-1.000000
0.626000
0.578000
0.592000
-1.000000
0.858000
-1.000000
-1.000000
-1.000000
-1.000000
0.569000
0.651000
-1.000000
-1.000000
0.803000
-1.000000
0.686000
-1.000000
0.856000
1.000000
0.816000
-1.000000
-1.000000
0.528000
-1.000000
0.526000
0.155000
-1.000000
-1.000000
-1.000000
-1.000000
-1.000000
-1.000000
0.252000
-1.000000
-1.000000
-1.000000
0.399000
0.264000
-1.000000
0.572000
-1.000000
0.023000
-1.000000
-1.000000
-1.000000
0.302000
0.151000
-1.000000
-1.000000
0.026000
0.045000
0.207000
0.795000
0.966000
0.837000
0.703000
-1.000000
-1.000000
-1.000000
0.211000
0.155000
-1.000000
-1.000000
0.303000
0.025000
0.155000
-1.000000
-1.000000
-1.000000
0.642000
0.194000
-1.000000
-1.000000
-1.000000
-1.000000
0.184000
-1.000000
-1.000000
0.327000
0.618000
-1.000000
1.000000
-1.000000
0.758000
0.590000
-1.000000
0.790000
0.919000
0.412000
0.666000
-1.000000
0.805000
-1.000000
0.251000
0.212000
0.437000
0.438000
0.493000
0.495000
-1.000000
0.030000
0.095000
0.081000
0.352000
0.342000
0.473000
0.249000
0.381000
-1.000000
0.468000
0.420000
-1.000000
1.000000
-1.000000
0.899000
-1.000000
0.268000
-1.000000
-1.000000
0.259000
0.781000
-1.000000
-1.000000
-1.000000
-1.000000
-1.000000
-1.000000
-1.000000
-1.000000
-1.000000
0.794000
0.509000
-1.000000
0.793000
-1.000000
0.558000
0.792000
0.437000
0.625000
0.591000
0.869000
0.927000
0.410000
-1.000000
0.185000
0.233000
0.226000
-1.000000
0.447000
-1.000000
0.442000
0.558000
-1.000000
0.788000
0.466000
-1.000000
0.591000
0.595000
-1.000000
-1.000000
0.972000
-1.000000
0.810000
1.000000
-1.000000
0.701000
-1.000000
0.651000
-1.000000
0.655000
0.587000
0.726000
0.617000
-1.000000
-1.000000
0.873000
0.707000
0.354000
-1.000000
-1.000000
-1.000000
0.304000
-1.000000
0.171000
0.353000
-1.000000
-1.000000
-1.000000
0.378000
-1.000000
0.219000
-1.000000
-1.000000
0.151000
0.096000
0.595000
-1.000000
0.744000
0.700000
-1.000000
0.632000
-1.000000
0.488000
0.620000
0.996000
-1.000000
0.461000
-1.000000
-1.000000
-1.000000
-1.000000
-1.000000
0.493000
0.530000
-1.000000
0.761000
-1.000000
1.000000
0.142000
0.041000
0.037000
0.054000
-1.000000
0.148000
-1.000000
-1.000000
0.236000
0.953000
0.780000
0.629000
0.553000
-1.000000
0.599000
0.668000
0.778000
-1.000000
0.341000
-1.000000
0.503000
-1.000000
-1.000000
-1.000000
-1.000000
-1.000000
-1.000000
0.479000
0.869000
0.390000
-1.000000
-1.000000
0.354000
0.802000
0.616000
-1.000000
-1.000000
0.310000
0.326000
-1.000000
0.060000
-1.000000
0.433000
-1.000000
0.459000
-1.000000
-1.000000
0.393000
-1.000000
0.480000
-1.000000
0.654000
0.374000
0.566000
-1.000000
-1.000000
0.533000
-1.000000
0.486000
0.751000
-1.000000
0.817000
-1.000000
-1.000000
0.812000
-1.000000
0.943000
0.950000
0.697000
-1.000000
-1.000000
0.974000
-1.000000
-1.000000
0.495000
-1.000000
0.982000
0.722000
-1.000000
0.479000
0.826000
1.000000
-1.000000
-1.000000
0.909000
0.761000
-1.000000
-1.000000
-1.000000
-1.000000
0.436000
0.401000
0.467000
-1.000000
-1.000000
0.715000
0.598000
-1.000000
1.000000
-1.000000
-1.000000
-1.000000
0.843000
1.000000
0.988000
0.883000
0.725000
0.155000
0.277000
0.260000
0.613000
0.669000
-1.000000
-1.000000
0.947000
-1.000000
0.380000
-1.000000
-1.000000
-1.000000
-1.000000
-1.000000
0.437000
0.492000
-1.000000
-1.000000
-1.000000
-1.000000
0.660000
-1.000000
-1.000000
-1.000000
-1.000000
-1.000000
-1.000000
0.566000
-1.000000
0.327000
0.469000
0.531000
0.510000
-1.000000
-1.000000
0.893000
0.533000
-1.000000
0.955000
0.929000
0.680000
-1.000000
-1.000000
0.447000
-1.000000
-1.000000
0.697000
-1.000000
0.562000
0.607000
-1.000000
0.727000
-1.000000
0.681000
0.777000
-1.000000
0.644000
0.608000
-1.000000
0.762000
-1.000000
0.232000
0.699000
0.239000
-1.000000
0.417000
-1.000000
-1.000000
0.778000
-1.000000
[truncated: 5,903 more rows]
