# Supplementary material for: Nano-DMS-MaP allows isoform-specific RNA structure determination
Source: Nat Methods. 2023 Apr 27;20(6):849–59. doi: 10.1038/s41592-023-01862-7 (PMC10250195; doi:10.1038/s41592-023-01862-7)
Supplement: Supplementary file 5 — DMS reactivities as csv files for all experiments and isoforms. –1 represents no information at position. [file 41592_2023_1862_MOESM5_ESM.zip › reactivity_csvs/Nanopore_RT-FL/Nanopore_RT-FL_4kb_rep1_cell_native_20mM_AC.csv]

-1.000000
-1.000000
-1.000000
0.014000
-1.000000
0.014000
-1.000000
0.014000
-1.000000
-1.000000
-1.000000
-1.000000
-1.000000
0.147000
-1.000000
0.147000
0.014000
0.028000
0.147000
-1.000000
0.147000
-1.000000
0.147000
-1.000000
-1.000000
0.285000
-1.000000
0.199000
0.180000
-1.000000
-1.000000
-1.000000
-1.000000
0.426000
-1.000000
0.034000
-1.000000
0.077000
-1.000000
0.042000
-1.000000
-1.000000
-1.000000
0.256000
-1.000000
0.164000
0.148000
0.101000
-1.000000
0.147000
-1.000000
-1.000000
-1.000000
0.285000
0.359000
0.173000
0.132000
0.230000
0.227000
0.293000
-1.000000
-1.000000
0.198000
-1.000000
-1.000000
0.439000
0.794000
-1.000000
0.375000
0.195000
-1.000000
0.072000
0.594000
0.179000
-1.000000
0.419000
0.825000
0.779000
-1.000000
0.554000
-1.000000
-1.000000
-1.000000
0.421000
0.403000
-1.000000
-1.000000
-1.000000
0.566000
-1.000000
-1.000000
-1.000000
0.514000
-1.000000
1.000000
1.000000
0.471000
0.511000
-1.000000
-1.000000
0.158000
-1.000000
-1.000000
-1.000000
-1.000000
-1.000000
-1.000000
-1.000000
0.392000
0.162000
0.305000
-1.000000
-1.000000
0.291000
-1.000000
-1.000000
-1.000000
-1.000000
-1.000000
-1.000000
-1.000000
-1.000000
-1.000000
0.674000
0.194000
-1.000000
0.247000
-1.000000
-1.000000
-1.000000
-1.000000
0.906000
0.854000
0.251000
-1.000000
0.334000
-1.000000
0.285000
-1.000000
0.307000
-1.000000
0.249000
0.301000
0.390000
-1.000000
0.431000
0.207000
-1.000000
0.389000
0.284000
0.819000
0.618000
-1.000000
-1.000000
-1.000000
-1.000000
0.448000
-1.000000
-1.000000
0.320000
0.543000
-1.000000
-1.000000
-1.000000
-1.000000
-1.000000
-1.000000
0.408000
0.281000
0.661000
0.705000
-1.000000
0.466000
-1.000000
0.207000
-1.000000
0.238000
-1.000000
0.920000
0.871000
-1.000000
-1.000000
-1.000000
-1.000000
0.659000
-1.000000
0.267000
0.330000
0.216000
-1.000000
0.613000
0.443000
0.894000
0.931000
-1.000000
-1.000000
-1.000000
0.470000
0.919000
-1.000000
-1.000000
-1.000000
0.332000
0.690000
0.555000
-1.000000
0.863000
-1.000000
0.530000
1.000000
0.554000
-1.000000
-1.000000
0.793000
0.674000
0.716000
-1.000000
0.570000
0.178000
0.391000
-1.000000
0.224000
-1.000000
-1.000000
0.727000
-1.000000
0.527000
-1.000000
0.193000
-1.000000
0.142000
-1.000000
0.408000
-1.000000
0.514000
0.531000
-1.000000
0.409000
0.724000
-1.000000
-1.000000
0.810000
0.338000
-1.000000
0.405000
-1.000000
-1.000000
0.195000
-1.000000
-1.000000
-1.000000
0.149000
-1.000000
-1.000000
0.838000
0.489000
-1.000000
0.554000
-1.000000
0.648000
-1.000000
0.754000
1.000000
0.193000
-1.000000
-1.000000
0.229000
0.448000
0.165000
-1.000000
0.366000
-1.000000
-1.000000
0.396000
-1.000000
0.490000
-1.000000
-1.000000
-1.000000
-1.000000
0.607000
-1.000000
-1.000000
0.268000
-1.000000
0.195000
0.452000
-1.000000
-1.000000
-1.000000
-1.000000
-1.000000
0.588000
-1.000000
-1.000000
0.520000
0.153000
-1.000000
0.368000
0.321000
0.245000
0.326000
0.487000
0.715000
0.690000
-1.000000
-1.000000
-1.000000
-1.000000
-1.000000
0.841000
0.420000
-1.000000
0.147000
-1.000000
0.261000
-1.000000
-1.000000
0.738000
-1.000000
-1.000000
0.329000
-1.000000
0.187000
-1.000000
1.000000
0.363000
-1.000000
-1.000000
0.440000
-1.000000
0.619000
-1.000000
0.372000
-1.000000
0.470000
-1.000000
-1.000000
-1.000000
-1.000000
-1.000000
-1.000000
0.409000
-1.000000
0.449000
-1.000000
0.745000
-1.000000
0.192000
-1.000000
-1.000000
0.336000
-1.000000
-1.000000
-1.000000
0.562000
-1.000000
-1.000000
0.361000
0.615000
-1.000000
0.361000
-1.000000
-1.000000
-1.000000
-1.000000
-1.000000
0.522000
-1.000000
0.796000
0.584000
-1.000000
-1.000000
0.646000
-1.000000
0.620000
-1.000000
0.363000
0.498000
0.492000
-1.000000
-1.000000
-1.000000
-1.000000
0.147000
0.183000
0.385000
0.436000
0.810000
1.000000
-1.000000
-1.000000
0.938000
-1.000000
-1.000000
-1.000000
-1.000000
0.420000
0.577000
-1.000000
-1.000000
0.461000
0.449000
0.209000
-1.000000
-1.000000
-1.000000
-1.000000
-1.000000
0.465000
0.773000
0.464000
-1.000000
0.456000
0.653000
0.453000
1.000000
0.695000
0.458000
-1.000000
0.455000
-1.000000
0.838000
0.756000
0.876000
0.988000
-1.000000
0.198000
0.412000
0.790000
1.000000
0.840000
0.452000
-1.000000
0.535000
-1.000000
0.530000
-1.000000
-1.000000
0.375000
-1.000000
-1.000000
-1.000000
-1.000000
0.354000
0.528000
0.492000
-1.000000
0.454000
0.675000
-1.000000
-1.000000
-1.000000
0.741000
-1.000000
0.989000
-1.000000
0.732000
-1.000000
0.598000
0.650000
0.996000
-1.000000
0.448000
-1.000000
-1.000000
0.601000
-1.000000
0.586000
0.608000
-1.000000
-1.000000
-1.000000
1.000000
0.995000
-1.000000
0.330000
0.368000
-1.000000
-1.000000
-1.000000
0.014000
0.094000
-1.000000
-1.000000
-1.000000
-1.000000
0.627000
-1.000000
0.499000
-1.000000
0.479000
0.621000
0.743000
-1.000000
0.246000
0.503000
-1.000000
1.000000
0.421000
-1.000000
-1.000000
0.408000
-1.000000
-1.000000
-1.000000
0.445000
-1.000000
1.000000
0.843000
0.851000
0.444000
0.777000
-1.000000
0.494000
0.803000
-1.000000
-1.000000
-1.000000
-1.000000
0.332000
1.000000
0.515000
-1.000000
0.807000
-1.000000
0.534000
0.543000
0.463000
0.456000
0.943000
0.486000
0.951000
-1.000000
0.261000
0.512000
0.392000
-1.000000
-1.000000
0.534000
0.756000
-1.000000
0.788000
1.000000
0.530000
-1.000000
-1.000000
0.715000
-1.000000
0.474000
0.562000
-1.000000
0.843000
0.697000
-1.000000
0.662000
0.631000
0.758000
-1.000000
-1.000000
0.443000
-1.000000
0.350000
-1.000000
0.402000
0.600000
-1.000000
-1.000000
0.916000
-1.000000
0.616000
-1.000000
0.730000
0.998000
-1.000000
0.712000
0.724000
0.496000
0.674000
-1.000000
0.749000
-1.000000
0.784000
0.764000
-1.000000
-1.000000
0.170000
0.099000
-1.000000
0.258000
-1.000000
0.227000
-1.000000
-1.000000
-1.000000
-1.000000
-1.000000
-1.000000
-1.000000
0.528000
0.356000
-1.000000
0.295000
0.536000
0.670000
0.554000
-1.000000
-1.000000
0.480000
-1.000000
0.536000
-1.000000
0.590000
-1.000000
-1.000000
-1.000000
0.323000
0.555000
0.481000
0.678000
-1.000000
0.785000
0.484000
0.571000
0.459000
0.529000
0.747000
0.688000
-1.000000
-1.000000
0.932000
0.930000
-1.000000
0.420000
0.172000
-1.000000
-1.000000
0.535000
-1.000000
0.911000
-1.000000
0.734000
0.665000
-1.000000
0.564000
-1.000000
0.251000
-1.000000
0.361000
-1.000000
-1.000000
0.589000
0.511000
-1.000000
0.690000
-1.000000
0.619000
0.487000
0.769000
1.000000
0.756000
1.000000
0.251000
0.857000
0.872000
0.665000
-1.000000
-1.000000
0.990000
0.665000
-1.000000
0.325000
0.670000
0.525000
0.584000
0.548000
-1.000000
-1.000000
0.357000
0.840000
0.787000
0.779000
-1.000000
0.710000
0.654000
0.447000
-1.000000
0.673000
0.465000
-1.000000
0.576000
0.866000
-1.000000
0.030000
-1.000000
-1.000000
0.462000
0.290000
1.000000
0.954000
0.756000
-1.000000
-1.000000
0.603000
0.391000
0.475000
0.855000
0.716000
0.671000
0.524000
0.869000
-1.000000
0.704000
0.461000
0.873000
-1.000000
-1.000000
-1.000000
0.200000
0.212000
-1.000000
0.197000
0.850000
0.274000
0.309000
0.896000
0.649000
-1.000000
-1.000000
0.728000
0.258000
0.249000
0.242000
-1.000000
0.425000
-1.000000
0.524000
-1.000000
-1.000000
-1.000000
0.647000
0.480000
-1.000000
0.650000
1.000000
0.721000
0.465000
-1.000000
0.378000
0.537000
0.479000
-1.000000
-1.000000
-1.000000
-1.000000
0.958000
0.431000
0.665000
0.597000
-1.000000
-1.000000
-1.000000
-1.000000
0.684000
0.580000
0.493000
-1.000000
0.827000
0.809000
-1.000000
-1.000000
0.211000
0.297000
0.866000
-1.000000
0.424000
-1.000000
0.363000
0.611000
0.679000
0.320000
-1.000000
0.678000
-1.000000
0.826000
1.000000
0.872000
-1.000000
-1.000000
-1.000000
0.570000
0.521000
0.764000
-1.000000
-1.000000
0.113000
0.147000
-1.000000
-1.000000
-1.000000
-1.000000
-1.000000
0.147000
0.394000
0.665000
0.968000
-1.000000
-1.000000
0.704000
-1.000000
-1.000000
0.566000
-1.000000
1.000000
0.147000
-1.000000
0.465000
-1.000000
0.931000
0.836000
-1.000000
-1.000000
0.109000
-1.000000
-1.000000
-1.000000
1.000000
0.436000
-1.000000
0.107000
0.261000
0.729000
0.358000
-1.000000
0.601000
0.827000
-1.000000
-1.000000
0.969000
1.000000
-1.000000
0.147000
0.275000
0.195000
0.061000
0.147000
-1.000000
-1.000000
-1.000000
-1.000000
-1.000000
-1.000000
0.704000
0.453000
-1.000000
0.891000
0.693000
-1.000000
-1.000000
0.529000
-1.000000
0.670000
0.668000
-1.000000
1.000000
0.808000
-1.000000
-1.000000
0.473000
-1.000000
0.098000
0.094000
0.570000
0.135000
0.131000
0.071000
0.137000
0.166000
0.188000
1.000000
0.575000
-1.000000
0.987000
-1.000000
-1.000000
-1.000000
0.393000
0.623000
0.359000
-1.000000
1.000000
0.887000
0.399000
0.323000
-1.000000
-1.000000
0.525000
-1.000000
0.467000
0.772000
0.689000
0.962000
1.000000
1.000000
0.791000
-1.000000
-1.000000
-1.000000
-1.000000
-1.000000
-1.000000
-1.000000
-1.000000
0.547000
0.503000
0.588000
-1.000000
0.388000
0.672000
0.736000
-1.000000
0.245000
0.232000
-1.000000
0.387000
0.534000
0.729000
-1.000000
-1.000000
0.609000
0.585000
0.971000
0.732000
-1.000000
-1.000000
-1.000000
-1.000000
0.369000
0.384000
0.664000
0.762000
-1.000000
0.713000
-1.000000
0.696000
0.606000
0.320000
0.342000
-1.000000
0.612000
0.854000
0.603000
-1.000000
-1.000000
0.634000
-1.000000
-1.000000
0.856000
0.375000
-1.000000
0.279000
-1.000000
-1.000000
0.069000
1.000000
-1.000000
1.000000
0.526000
-1.000000
-1.000000
-1.000000
-1.000000
0.935000
-1.000000
0.784000
-1.000000
0.890000
-1.000000
-1.000000
-1.000000
0.261000
0.428000
-1.000000
0.396000
0.409000
0.728000
-1.000000
-1.000000
-1.000000
0.757000
0.197000
-1.000000
-1.000000
0.436000
0.817000
-1.000000
-1.000000
-1.000000
0.413000
0.142000
-1.000000
0.572000
-1.000000
-1.000000
-1.000000
0.251000
0.678000
1.000000
0.462000
0.147000
-1.000000
-1.000000
0.064000
0.183000
0.821000
-1.000000
0.754000
-1.000000
-1.000000
1.000000
-1.000000
0.812000
-1.000000
1.000000
0.864000
0.544000
0.701000
0.657000
0.207000
-1.000000
-1.000000
-1.000000
-1.000000
0.726000
0.752000
-1.000000
-1.000000
-1.000000
1.000000
0.791000
0.604000
-1.000000
0.234000
-1.000000
0.288000
0.611000
-1.000000
-1.000000
0.669000
0.631000
0.498000
-1.000000
0.654000
0.829000
-1.000000
0.608000
-1.000000
-1.000000
1.000000
0.410000
0.162000
0.120000
-1.000000
-1.000000
0.823000
0.412000
-1.000000
-1.000000
0.818000
0.540000
1.000000
0.392000
0.797000
0.634000
-1.000000
0.203000
-1.000000
-1.000000
0.778000
-1.000000
-1.000000
-1.000000
0.330000
-1.000000
-1.000000
0.655000
0.683000
0.568000
0.995000
0.523000
-1.000000
0.951000
0.271000
-1.000000
0.158000
0.248000
0.303000
0.205000
0.059000
-1.000000
0.243000
-1.000000
0.192000
0.409000
0.322000
0.613000
-1.000000
-1.000000
0.377000
-1.000000
-1.000000
0.372000
-1.000000
0.602000
0.839000
0.284000
-1.000000
0.065000
-1.000000
0.751000
-1.000000
0.577000
0.620000
0.807000
0.457000
-1.000000
0.446000
-1.000000
-1.000000
-1.000000
0.495000
-1.000000
0.278000
0.913000
-1.000000
0.461000
0.377000
-1.000000
-1.000000
-1.000000
-1.000000
0.517000
-1.000000
-1.000000
0.415000
0.523000
0.964000
-1.000000
0.419000
0.427000
0.577000
0.571000
-1.000000
0.462000
-1.000000
-1.000000
0.741000
0.363000
-1.000000
0.677000
0.568000
-1.000000
-1.000000
-1.000000
0.562000
-1.000000
0.644000
-1.000000
0.685000
0.452000
0.632000
-1.000000
0.644000
0.698000
0.640000
0.590000
-1.000000
0.161000
0.337000
-1.000000
-1.000000
0.374000
-1.000000
-1.000000
-1.000000
0.372000
0.797000
0.606000
-1.000000
0.687000
0.368000
-1.000000
0.555000
0.576000
0.286000
0.318000
-1.000000
-1.000000
0.778000
0.444000
0.405000
0.223000
0.305000
0.868000
-1.000000
-1.000000
0.901000
0.925000
0.561000
0.340000
0.414000
-1.000000
-1.000000
-1.000000
0.433000
-1.000000
0.552000
-1.000000
1.000000
0.927000
-1.000000
0.476000
-1.000000
-1.000000
-1.000000
0.299000
-1.000000
0.658000
0.841000
1.000000
-1.000000
0.672000
-1.000000
-1.000000
0.459000
-1.000000
0.336000
-1.000000
0.475000
0.669000
0.915000
0.731000
0.480000
-1.000000
0.227000
-1.000000
0.661000
0.324000
-1.000000
0.533000
-1.000000
0.250000
0.704000
-1.000000
0.951000
-1.000000
0.861000
0.876000
0.816000
-1.000000
0.462000
-1.000000
-1.000000
0.387000
0.945000
1.000000
0.811000
0.458000
-1.000000
0.743000
-1.000000
-1.000000
-1.000000
0.147000
0.380000
0.588000
0.633000
0.622000
0.411000
-1.000000
-1.000000
-1.000000
-1.000000
0.469000
-1.000000
-1.000000
0.631000
1.000000
0.498000
-1.000000
0.865000
0.662000
0.846000
0.245000
0.266000
-1.000000
-1.000000
-1.000000
-1.000000
-1.000000
-1.000000
-1.000000
-1.000000
0.099000
0.132000
0.147000
0.286000
0.432000
0.237000
-1.000000
-1.000000
0.077000
-1.000000
0.479000
0.849000
0.662000
0.717000
0.509000
0.364000
-1.000000
0.807000
-1.000000
-1.000000
-1.000000
-1.000000
0.630000
0.593000
-1.000000
0.627000
0.979000
-1.000000
0.712000
-1.000000
-1.000000
-1.000000
-1.000000
0.399000
0.461000
1.000000
0.790000
-1.000000
0.557000
0.951000
-1.000000
-1.000000
-1.000000
-1.000000
-1.000000
0.614000
0.641000
0.539000
0.147000
-1.000000
-1.000000
0.517000
-1.000000
0.397000
-1.000000
0.506000
0.553000
0.554000
1.000000
-1.000000
0.609000
-1.000000
1.000000
0.774000
-1.000000
0.567000
0.678000
1.000000
-1.000000
-1.000000
0.713000
-1.000000
-1.000000
0.397000
0.753000
0.504000
-1.000000
0.378000
0.569000
-1.000000
-1.000000
-1.000000
0.414000
0.401000
-1.000000
-1.000000
-1.000000
0.638000
-1.000000
-1.000000
-1.000000
-1.000000
-1.000000
-1.000000
-1.000000
-1.000000
0.781000
0.535000
0.340000
0.612000
-1.000000
-1.000000
0.202000
0.601000
0.435000
-1.000000
0.449000
1.000000
0.816000
-1.000000
0.818000
0.696000
0.477000
-1.000000
1.000000
-1.000000
-1.000000
-1.000000
-1.000000
-1.000000
-1.000000
-1.000000
0.069000
-1.000000
-1.000000
0.928000
0.746000
-1.000000
0.577000
0.811000
0.562000
-1.000000
-1.000000
0.255000
-1.000000
0.127000
0.463000
0.646000
0.370000
-1.000000
-1.000000
0.733000
0.554000
1.000000
0.205000
0.686000
0.351000
-1.000000
0.508000
0.588000
0.334000
-1.000000
0.367000
-1.000000
0.845000
0.831000
0.311000
0.557000
-1.000000
0.650000
0.745000
-1.000000
-1.000000
0.758000
-1.000000
0.833000
0.709000
0.312000
-1.000000
0.674000
0.882000
0.824000
-1.000000
-1.000000
0.690000
0.597000
0.503000
-1.000000
-1.000000
-1.000000
-1.000000
0.598000
-1.000000
-1.000000
0.948000
0.941000
1.000000
0.538000
0.451000
0.946000
0.766000
-1.000000
0.762000
0.383000
0.638000
-1.000000
0.571000
0.306000
-1.000000
-1.000000
-1.000000
-1.000000
0.392000
0.515000
-1.000000
-1.000000
-1.000000
-1.000000
-1.000000
-1.000000
0.414000
0.681000
0.864000
-1.000000
-1.000000
-1.000000
-1.000000
-1.000000
-1.000000
0.567000
0.693000
1.000000
0.742000
-1.000000
0.969000
0.815000
-1.000000
-1.000000
-1.000000
0.602000
1.000000
0.820000
1.000000
-1.000000
0.819000
-1.000000
0.349000
0.298000
0.147000
0.241000
0.147000
0.717000
0.666000
-1.000000
-1.000000
-1.000000
0.677000
0.655000
-1.000000
-1.000000
-1.000000
0.035000
0.072000
0.323000
0.374000
-1.000000
0.465000
-1.000000
-1.000000
0.147000
0.553000
0.242000
0.930000
0.905000
-1.000000
-1.000000
-1.000000
0.287000
-1.000000
-1.000000
-1.000000
-1.000000
-1.000000
-1.000000
0.553000
0.596000
0.585000
-1.000000
-1.000000
-1.000000
-1.000000
-1.000000
0.693000
0.858000
0.752000
-1.000000
-1.000000
1.000000
0.601000
-1.000000
-1.000000
0.525000
0.808000
0.536000
0.872000
0.466000
0.579000
0.679000
0.528000
-1.000000
-1.000000
0.771000
1.000000
0.498000
-1.000000
1.000000
-1.000000
-1.000000
-1.000000
-1.000000
0.602000
0.462000
-1.000000
-1.000000
0.882000
-1.000000
0.547000
-1.000000
0.816000
1.000000
0.818000
-1.000000
-1.000000
0.494000
-1.000000
0.541000
0.147000
-1.000000
-1.000000
-1.000000
-1.000000
-1.000000
-1.000000
0.153000
-1.000000
-1.000000
-1.000000
0.318000
0.381000
-1.000000
0.477000
-1.000000
0.014000
-1.000000
-1.000000
-1.000000
0.071000
0.107000
-1.000000
-1.000000
0.111000
0.097000
0.322000
0.719000
0.722000
0.788000
0.645000
-1.000000
-1.000000
-1.000000
0.186000
0.242000
-1.000000
-1.000000
0.295000
0.214000
0.147000
-1.000000
-1.000000
-1.000000
1.000000
0.162000
-1.000000
-1.000000
-1.000000
-1.000000
0.088000
-1.000000
-1.000000
0.431000
0.397000
-1.000000
0.999000
-1.000000
0.613000
0.748000
-1.000000
0.857000
0.976000
0.754000
0.352000
-1.000000
0.662000
-1.000000
0.209000
0.314000
0.503000
0.388000
0.744000
0.694000
-1.000000
0.366000
0.027000
0.144000
0.455000
0.178000
0.453000
0.385000
0.531000
-1.000000
0.329000
0.453000
-1.000000
1.000000
-1.000000
1.000000
-1.000000
0.261000
-1.000000
-1.000000
0.180000
0.573000
-1.000000
-1.000000
-1.000000
-1.000000
-1.000000
-1.000000
-1.000000
-1.000000
-1.000000
0.374000
0.557000
-1.000000
0.812000
-1.000000
0.526000
0.598000
0.562000
0.525000
0.479000
0.906000
1.000000
0.456000
-1.000000
0.418000
0.312000
0.234000
-1.000000
0.589000
-1.000000
0.500000
0.739000
-1.000000
0.949000
0.406000
-1.000000
0.710000
0.370000
-1.000000
-1.000000
0.933000
-1.000000
0.618000
1.000000
-1.000000
1.000000
-1.000000
0.526000
-1.000000
0.359000
0.793000
0.654000
0.819000
-1.000000
-1.000000
0.753000
0.778000
0.344000
-1.000000
-1.000000
-1.000000
0.500000
-1.000000
0.173000
0.537000
-1.000000
-1.000000
-1.000000
0.277000
-1.000000
0.093000
-1.000000
-1.000000
0.185000
0.053000
0.690000
-1.000000
0.586000
0.435000
-1.000000
0.860000
-1.000000
0.257000
0.685000
0.887000
-1.000000
0.442000
-1.000000
-1.000000
-1.000000
-1.000000
-1.000000
0.543000
0.551000
-1.000000
0.408000
-1.000000
1.000000
0.014000
0.162000
0.014000
0.052000
-1.000000
0.201000
-1.000000
-1.000000
0.146000
0.889000
0.796000
0.836000
0.415000
-1.000000
0.339000
1.000000
0.788000
-1.000000
0.476000
-1.000000
0.753000
-1.000000
-1.000000
-1.000000
-1.000000
-1.000000
-1.000000
0.311000
0.883000
0.428000
-1.000000
-1.000000
0.259000
0.800000
0.622000
-1.000000
-1.000000
0.567000
0.361000
-1.000000
0.014000
-1.000000
0.338000
-1.000000
0.515000
-1.000000
-1.000000
0.542000
-1.000000
0.443000
-1.000000
0.444000
0.612000
0.682000
-1.000000
-1.000000
0.659000
-1.000000
0.263000
0.875000
-1.000000
1.000000
-1.000000
-1.000000
1.000000
-1.000000
0.554000
1.000000
0.788000
-1.000000
-1.000000
0.462000
-1.000000
-1.000000
0.758000
-1.000000
1.000000
1.000000
-1.000000
0.347000
0.596000
0.460000
-1.000000
-1.000000
1.000000
0.862000
-1.000000
-1.000000
-1.000000
-1.000000
0.256000
0.429000
0.428000
-1.000000
-1.000000
0.837000
0.604000
-1.000000
0.667000
-1.000000
-1.000000
-1.000000
0.587000
0.516000
0.816000
0.991000
0.603000
0.160000
0.377000
0.250000
0.518000
0.944000
-1.000000
-1.000000
1.000000
-1.000000
0.204000
-1.000000
-1.000000
-1.000000
-1.000000
-1.000000
0.629000
0.289000
-1.000000
-1.000000
-1.000000
-1.000000
0.641000
-1.000000
-1.000000
-1.000000
-1.000000
-1.000000
-1.000000
0.556000
-1.000000
0.407000
0.180000
0.651000
0.466000
-1.000000
-1.000000
1.000000
0.843000
-1.000000
0.770000
0.956000
0.636000
-1.000000
-1.000000
0.492000
-1.000000
-1.000000
0.440000
-1.000000
0.398000
0.601000
-1.000000
0.504000
-1.000000
0.692000
0.725000
-1.000000
0.664000
0.647000
-1.000000
0.783000
-1.000000
0.326000
0.362000
0.354000
-1.000000
0.270000
-1.000000
-1.000000
0.883000
-1.000000
[truncated: 5,903 more rows]
