# Supplementary material for: Nano-DMS-MaP allows isoform-specific RNA structure determination
Source: Nat Methods. 2023 Apr 27;20(6):849–59. doi: 10.1038/s41592-023-01862-7 (PMC10250195; doi:10.1038/s41592-023-01862-7)
Supplement: Supplementary file 5 — DMS reactivities as csv files for all experiments and isoforms. –1 represents no information at position. [file 41592_2023_1862_MOESM5_ESM.zip › reactivity_csvs/Nanopore_RT-FL/Nanopore_RT-FL_mean_4kb_virion_native_20mM_AC.csv]

-1.000000
-1.000000
-1.000000
0.009000
-1.000000
0.009000
-1.000000
0.013000
-1.000000
-1.000000
-1.000000
-1.000000
-1.000000
0.152500
-1.000000
0.152500
0.009000
0.015500
0.152500
-1.000000
0.152500
-1.000000
0.229000
-1.000000
-1.000000
0.152500
-1.000000
0.027000
0.154500
-1.000000
-1.000000
-1.000000
-1.000000
0.659000
-1.000000
0.013500
-1.000000
0.023500
-1.000000
0.009000
-1.000000
-1.000000
-1.000000
0.009000
-1.000000
0.152500
0.152500
0.013000
-1.000000
0.152500
-1.000000
-1.000000
-1.000000
0.152500
0.152500
0.012000
0.013000
0.056500
0.152500
0.268000
-1.000000
-1.000000
0.198000
-1.000000
-1.000000
1.000000
0.469000
-1.000000
0.106500
0.106000
-1.000000
0.167000
0.422500
0.319500
-1.000000
0.506500
0.636500
0.607500
-1.000000
0.096500
-1.000000
-1.000000
-1.000000
0.180000
0.202500
-1.000000
-1.000000
-1.000000
0.152500
-1.000000
-1.000000
-1.000000
0.049500
-1.000000
0.349000
0.290500
0.234500
0.156000
-1.000000
-1.000000
0.152500
-1.000000
-1.000000
-1.000000
-1.000000
-1.000000
-1.000000
-1.000000
0.193000
0.171500
0.227000
-1.000000
-1.000000
0.227500
-1.000000
-1.000000
-1.000000
-1.000000
-1.000000
-1.000000
-1.000000
-1.000000
-1.000000
0.291000
0.037000
-1.000000
0.022500
-1.000000
-1.000000
-1.000000
-1.000000
0.962500
0.753000
0.305500
-1.000000
0.221000
-1.000000
0.285500
-1.000000
0.219000
-1.000000
0.026500
0.014000
0.039000
-1.000000
0.125500
0.163000
-1.000000
0.277000
0.666000
0.605500
0.485000
-1.000000
-1.000000
-1.000000
-1.000000
0.493000
-1.000000
-1.000000
0.716500
0.836500
-1.000000
-1.000000
-1.000000
-1.000000
-1.000000
-1.000000
0.269500
0.152500
0.757500
0.247500
-1.000000
0.176500
-1.000000
0.165000
-1.000000
0.216500
-1.000000
1.000000
0.600500
-1.000000
-1.000000
-1.000000
-1.000000
0.022500
-1.000000
0.009000
0.016500
0.053000
-1.000000
0.152500
0.152500
0.093000
0.152500
-1.000000
-1.000000
-1.000000
0.152500
0.124000
-1.000000
-1.000000
-1.000000
0.477000
0.816500
0.754500
-1.000000
0.825000
-1.000000
0.744500
0.826500
0.779000
-1.000000
-1.000000
0.573500
0.758000
0.878000
-1.000000
0.191000
0.213500
0.393000
-1.000000
0.309500
-1.000000
-1.000000
0.600500
-1.000000
0.544000
-1.000000
0.127500
-1.000000
0.233500
-1.000000
0.144000
-1.000000
0.523500
0.347500
-1.000000
0.275500
0.788000
-1.000000
-1.000000
0.340500
0.025500
-1.000000
0.020000
-1.000000
-1.000000
0.016500
-1.000000
-1.000000
-1.000000
0.016500
-1.000000
-1.000000
0.759000
0.685000
-1.000000
0.080500
-1.000000
0.112000
-1.000000
0.077500
1.000000
0.153500
-1.000000
-1.000000
0.038000
0.152500
0.152500
-1.000000
0.152500
-1.000000
-1.000000
0.035000
-1.000000
0.152500
-1.000000
-1.000000
-1.000000
-1.000000
0.498000
-1.000000
-1.000000
0.069500
-1.000000
0.387000
0.188500
-1.000000
-1.000000
-1.000000
-1.000000
-1.000000
0.403000
-1.000000
-1.000000
0.443000
0.108000
-1.000000
0.060500
0.075000
0.163000
0.256000
0.327000
0.687500
0.753000
-1.000000
-1.000000
-1.000000
-1.000000
-1.000000
0.554500
0.058000
-1.000000
0.152500
-1.000000
0.031000
-1.000000
-1.000000
0.861500
-1.000000
-1.000000
0.018500
-1.000000
0.152500
-1.000000
0.914000
0.676000
-1.000000
-1.000000
0.580000
-1.000000
0.492000
-1.000000
0.483000
-1.000000
0.321500
-1.000000
-1.000000
-1.000000
-1.000000
-1.000000
-1.000000
0.286000
-1.000000
0.348500
-1.000000
0.512000
-1.000000
0.245000
-1.000000
-1.000000
0.241500
-1.000000
-1.000000
-1.000000
0.485000
-1.000000
-1.000000
0.629000
0.605000
-1.000000
0.411500
-1.000000
-1.000000
-1.000000
-1.000000
-1.000000
0.565500
-1.000000
0.694000
0.627000
-1.000000
-1.000000
0.601000
-1.000000
0.820000
-1.000000
0.396000
0.756500
0.522500
-1.000000
-1.000000
-1.000000
-1.000000
0.152500
0.194000
0.396000
0.454000
0.793500
0.745000
-1.000000
-1.000000
0.767500
-1.000000
-1.000000
-1.000000
-1.000000
0.225500
0.152500
-1.000000
-1.000000
0.009000
0.009000
0.152500
-1.000000
-1.000000
-1.000000
-1.000000
-1.000000
0.389500
0.750000
0.649000
-1.000000
0.657000
0.703000
0.817000
0.981500
0.961000
0.678500
-1.000000
0.679000
-1.000000
0.572000
0.854000
0.768500
0.960000
-1.000000
0.555500
0.546000
0.934000
0.951000
0.942500
0.842000
-1.000000
0.759000
-1.000000
0.708500
-1.000000
-1.000000
0.688000
-1.000000
-1.000000
-1.000000
-1.000000
0.196500
0.433000
0.299500
-1.000000
0.214500
1.000000
-1.000000
-1.000000
-1.000000
0.758500
-1.000000
0.588000
-1.000000
0.548500
-1.000000
0.875000
0.870500
0.989000
-1.000000
0.812500
-1.000000
-1.000000
0.830500
-1.000000
0.663000
0.877000
-1.000000
-1.000000
-1.000000
0.852500
0.752000
-1.000000
0.011500
0.010000
-1.000000
-1.000000
-1.000000
0.012500
0.012500
-1.000000
-1.000000
-1.000000
-1.000000
0.575500
-1.000000
0.882500
-1.000000
0.984000
0.916000
0.667500
-1.000000
0.825500
0.745000
-1.000000
0.938500
0.631500
-1.000000
-1.000000
0.291000
-1.000000
-1.000000
-1.000000
0.488500
-1.000000
0.842000
0.596000
0.616500
0.607500
0.609000
-1.000000
0.479000
0.596000
-1.000000
-1.000000
-1.000000
-1.000000
0.671000
0.717500
0.624500
-1.000000
0.391500
-1.000000
0.578500
0.766500
0.816000
0.916000
0.535000
0.394500
0.692500
-1.000000
0.200000
0.156000
0.202000
-1.000000
-1.000000
0.702000
0.689000
-1.000000
0.980500
0.985000
0.811500
-1.000000
-1.000000
0.573500
-1.000000
0.717000
0.740000
-1.000000
0.914000
0.654500
-1.000000
0.997000
0.807500
0.968500
-1.000000
-1.000000
0.612000
-1.000000
0.677000
-1.000000
0.740000
0.848500
-1.000000
-1.000000
0.621000
-1.000000
0.719500
-1.000000
0.845000
0.656500
-1.000000
0.674500
0.717000
0.685500
0.505500
-1.000000
0.534500
-1.000000
0.533500
0.750500
-1.000000
-1.000000
0.101500
0.100500
-1.000000
0.127500
-1.000000
0.191000
-1.000000
-1.000000
-1.000000
-1.000000
-1.000000
-1.000000
-1.000000
0.509500
0.495000
-1.000000
0.494000
0.547000
0.817500
0.714000
-1.000000
-1.000000
0.865000
-1.000000
0.614000
-1.000000
0.666500
-1.000000
-1.000000
-1.000000
0.492500
0.471500
0.875000
0.699500
-1.000000
0.922500
0.757500
0.710000
0.815500
0.755000
0.859500
0.750500
-1.000000
-1.000000
0.895500
0.755500
-1.000000
0.406500
0.402000
-1.000000
-1.000000
0.631000
-1.000000
0.893000
-1.000000
0.896500
0.672500
-1.000000
0.512500
-1.000000
0.315000
-1.000000
0.399500
-1.000000
-1.000000
0.717000
0.683500
-1.000000
0.886500
-1.000000
0.690000
0.581000
0.492000
0.887500
0.843500
0.859500
0.489000
0.625500
0.840500
0.768000
-1.000000
-1.000000
0.882000
0.744500
-1.000000
0.291500
0.476500
0.450500
0.773500
0.510500
-1.000000
-1.000000
0.415000
0.776500
0.845000
0.702500
-1.000000
0.539000
0.896500
0.684500
-1.000000
0.653500
0.734500
-1.000000
0.798500
0.833500
-1.000000
0.135500
-1.000000
-1.000000
0.338500
0.293000
0.704000
0.747000
0.871500
-1.000000
-1.000000
0.633000
0.837000
0.805500
0.956500
0.933500
0.883000
0.984500
0.819000
-1.000000
0.250500
0.270000
0.483500
-1.000000
-1.000000
-1.000000
0.211000
0.319000
-1.000000
0.362500
0.790000
0.240000
0.332000
0.754500
0.659500
-1.000000
-1.000000
0.734500
0.523500
0.371500
0.360000
-1.000000
0.641000
-1.000000
0.630500
-1.000000
-1.000000
-1.000000
0.619000
0.734500
-1.000000
0.972000
1.000000
0.265500
0.116500
-1.000000
0.160500
0.204500
0.300500
-1.000000
-1.000000
-1.000000
-1.000000
0.670500
0.494500
0.749000
0.560500
-1.000000
-1.000000
-1.000000
-1.000000
0.448500
0.505500
0.459500
-1.000000
0.547000
0.481000
-1.000000
-1.000000
0.129000
0.172500
0.349500
-1.000000
0.583500
-1.000000
0.627500
0.672000
0.686000
0.627000
-1.000000
0.693500
-1.000000
1.000000
0.861000
1.000000
-1.000000
-1.000000
-1.000000
0.518000
0.731000
0.588500
-1.000000
-1.000000
0.064500
0.152500
-1.000000
-1.000000
-1.000000
-1.000000
-1.000000
0.204000
0.597500
0.925500
0.766500
-1.000000
-1.000000
0.654500
-1.000000
-1.000000
0.715000
-1.000000
0.924500
0.664500
-1.000000
0.800500
-1.000000
0.992000
0.807000
-1.000000
-1.000000
0.158000
-1.000000
-1.000000
-1.000000
0.922000
0.584000
-1.000000
0.115500
0.104000
0.575000
0.677500
-1.000000
0.866000
0.684000
-1.000000
-1.000000
0.915000
0.803000
-1.000000
0.194500
0.027000
0.022000
0.014500
0.152500
-1.000000
-1.000000
-1.000000
-1.000000
-1.000000
-1.000000
0.819000
0.807000
-1.000000
0.817000
0.797500
-1.000000
-1.000000
0.604000
-1.000000
0.842500
0.687500
-1.000000
0.918000
0.733000
-1.000000
-1.000000
0.777500
-1.000000
0.103500
0.084000
0.382000
0.018500
0.014500
0.023000
0.179000
0.416000
0.531000
1.000000
0.786500
-1.000000
0.991500
-1.000000
-1.000000
-1.000000
0.542500
0.704000
0.747500
-1.000000
0.937000
0.743000
0.593500
0.464500
-1.000000
-1.000000
0.520500
-1.000000
0.620500
0.879500
0.765000
1.000000
0.974000
1.000000
0.849000
-1.000000
-1.000000
-1.000000
-1.000000
-1.000000
-1.000000
-1.000000
-1.000000
0.437500
0.343500
0.479500
-1.000000
0.584000
0.593500
0.594500
-1.000000
0.282500
0.445000
-1.000000
0.321500
0.573500
0.544000
-1.000000
-1.000000
0.667500
0.601000
0.880500
0.740000
-1.000000
-1.000000
-1.000000
-1.000000
0.517500
0.488000
0.903000
0.790500
-1.000000
0.926000
-1.000000
0.941000
0.713000
0.628000
0.541000
-1.000000
0.721000
0.900000
0.734000
-1.000000
-1.000000
0.935500
-1.000000
-1.000000
0.914500
0.744000
-1.000000
0.327500
-1.000000
-1.000000
0.336500
0.950500
-1.000000
0.973500
0.769500
-1.000000
-1.000000
-1.000000
-1.000000
0.636000
-1.000000
0.519000
-1.000000
0.848500
-1.000000
-1.000000
-1.000000
0.348500
0.436500
-1.000000
0.385000
0.488500
0.668000
-1.000000
-1.000000
-1.000000
0.516000
0.499000
-1.000000
-1.000000
0.562500
0.783000
-1.000000
-1.000000
-1.000000
0.026500
0.063500
-1.000000
0.665000
-1.000000
-1.000000
-1.000000
0.700500
0.722500
0.927000
0.798500
0.290500
-1.000000
-1.000000
0.107000
0.135500
0.876500
-1.000000
0.802000
-1.000000
-1.000000
0.952000
-1.000000
0.899500
-1.000000
0.939000
0.889000
0.671000
0.522000
0.472000
0.278000
-1.000000
-1.000000
-1.000000
-1.000000
1.000000
0.983500
-1.000000
-1.000000
-1.000000
1.000000
0.990000
0.824500
-1.000000
0.718000
-1.000000
0.717500
0.919500
-1.000000
-1.000000
0.983500
0.715500
0.786500
-1.000000
0.589500
0.835000
-1.000000
0.483000
-1.000000
-1.000000
0.977000
0.208000
0.141000
0.140500
-1.000000
-1.000000
0.642000
0.610000
-1.000000
-1.000000
0.927500
0.768000
0.936500
0.448000
0.893000
0.515000
-1.000000
0.293500
-1.000000
-1.000000
0.717000
-1.000000
-1.000000
-1.000000
0.191500
-1.000000
-1.000000
1.000000
0.945500
0.756500
1.000000
0.764500
-1.000000
0.981000
0.337000
-1.000000
0.115000
0.100000
0.259000
0.255000
0.077000
-1.000000
0.178500
-1.000000
0.358500
0.276500
0.289500
0.501500
-1.000000
-1.000000
0.664500
-1.000000
-1.000000
0.699500
-1.000000
0.598500
0.863000
0.485500
-1.000000
0.534000
-1.000000
0.710000
-1.000000
0.579000
0.541500
0.850500
0.634000
-1.000000
0.737000
-1.000000
-1.000000
-1.000000
0.645500
-1.000000
0.799000
0.789000
-1.000000
0.201500
0.084000
-1.000000
-1.000000
-1.000000
-1.000000
0.542500
-1.000000
-1.000000
0.371500
0.751500
0.799500
-1.000000
0.411500
0.483000
0.668000
0.588500
-1.000000
0.561500
-1.000000
-1.000000
0.838500
0.699000
-1.000000
1.000000
0.773500
-1.000000
-1.000000
-1.000000
0.601500
-1.000000
0.675500
-1.000000
0.299500
0.254000
0.314000
-1.000000
0.824000
0.844500
0.677000
0.854500
-1.000000
0.216000
0.244000
-1.000000
-1.000000
0.301500
-1.000000
-1.000000
-1.000000
0.365500
0.327500
0.797500
-1.000000
0.752500
0.556000
-1.000000
0.373500
0.277000
0.306000
0.267500
-1.000000
-1.000000
1.000000
0.797500
0.655500
0.308500
0.723000
0.770500
-1.000000
-1.000000
0.861500
0.757000
0.627500
0.407000
0.351500
-1.000000
-1.000000
-1.000000
0.479500
-1.000000
0.643500
-1.000000
0.911000
0.922500
-1.000000
0.597500
-1.000000
-1.000000
-1.000000
0.512000
-1.000000
0.776500
1.000000
0.951000
-1.000000
0.859500
-1.000000
-1.000000
0.582000
-1.000000
0.557000
-1.000000
0.445500
0.527500
0.913500
0.842000
0.488000
-1.000000
0.444000
-1.000000
0.730000
0.570000
-1.000000
0.470500
-1.000000
0.367000
0.546000
-1.000000
0.561500
-1.000000
0.503000
0.963500
0.723000
-1.000000
0.429000
-1.000000
-1.000000
0.723500
0.813500
1.000000
1.000000
0.714500
-1.000000
0.836500
-1.000000
-1.000000
-1.000000
0.152500
0.349500
0.342000
0.405000
0.734500
0.790000
-1.000000
-1.000000
-1.000000
-1.000000
0.880000
-1.000000
-1.000000
1.000000
0.978500
0.838000
-1.000000
0.642000
0.941500
0.964500
0.200000
0.168500
-1.000000
-1.000000
-1.000000
-1.000000
-1.000000
-1.000000
-1.000000
-1.000000
0.028500
0.039500
0.152500
0.152500
0.205500
0.152500
-1.000000
-1.000000
0.101000
-1.000000
0.754000
0.612500
0.554000
0.459000
0.473000
0.570500
-1.000000
0.893500
-1.000000
-1.000000
-1.000000
-1.000000
0.878000
0.588000
-1.000000
0.869500
0.788500
-1.000000
0.431500
-1.000000
-1.000000
-1.000000
-1.000000
0.353000
0.624500
0.857000
0.819500
-1.000000
0.723000
0.701500
-1.000000
-1.000000
-1.000000
-1.000000
-1.000000
0.792500
0.537000
0.445500
0.516500
-1.000000
-1.000000
0.711500
-1.000000
0.718000
-1.000000
0.820000
0.817000
0.677500
0.828500
-1.000000
0.685500
-1.000000
0.947500
0.727500
-1.000000
0.626000
0.868000
0.631000
-1.000000
-1.000000
0.929500
-1.000000
-1.000000
0.740000
0.716500
1.000000
-1.000000
0.761000
0.863500
-1.000000
-1.000000
-1.000000
0.379000
0.560500
-1.000000
-1.000000
-1.000000
0.696500
-1.000000
-1.000000
-1.000000
-1.000000
-1.000000
-1.000000
-1.000000
-1.000000
0.198500
0.053000
0.089000
0.078500
-1.000000
-1.000000
0.217000
0.268000
0.614000
-1.000000
0.540000
0.754000
0.748000
-1.000000
0.757000
0.984000
0.673500
-1.000000
0.934000
-1.000000
-1.000000
-1.000000
-1.000000
-1.000000
-1.000000
-1.000000
0.064500
-1.000000
-1.000000
1.000000
0.867000
-1.000000
0.859500
0.974500
0.701500
-1.000000
-1.000000
0.541500
-1.000000
0.165500
0.211500
0.450500
0.563500
-1.000000
-1.000000
0.760500
0.745000
0.923000
0.507000
0.846000
0.717500
-1.000000
0.694500
0.643000
0.747500
-1.000000
0.479000
-1.000000
0.600500
0.676500
0.559000
0.664500
-1.000000
0.835000
0.712500
-1.000000
-1.000000
0.932000
-1.000000
0.825500
1.000000
0.944000
-1.000000
0.610500
0.887000
0.771500
-1.000000
-1.000000
0.827000
0.891500
0.497000
-1.000000
-1.000000
-1.000000
-1.000000
0.696500
-1.000000
-1.000000
0.896500
0.915500
0.926500
0.747000
0.420000
0.851500
0.791000
-1.000000
0.732500
0.891000
0.630000
-1.000000
0.852500
0.733000
-1.000000
-1.000000
-1.000000
-1.000000
0.788000
0.699500
-1.000000
-1.000000
-1.000000
-1.000000
-1.000000
-1.000000
0.671500
0.953500
0.800000
-1.000000
-1.000000
-1.000000
-1.000000
-1.000000
-1.000000
0.418500
0.647500
0.833000
0.720000
-1.000000
0.982000
0.758000
-1.000000
-1.000000
-1.000000
0.181500
0.962500
0.919500
0.797000
-1.000000
0.764500
-1.000000
0.264000
0.328000
0.314500
0.282000
0.273000
0.705000
0.618500
-1.000000
-1.000000
-1.000000
0.558500
0.880500
-1.000000
-1.000000
-1.000000
0.040500
0.054000
0.085000
0.143500
-1.000000
0.532000
-1.000000
-1.000000
0.185000
0.375000
0.394500
0.937500
0.742000
-1.000000
-1.000000
-1.000000
0.016000
-1.000000
-1.000000
-1.000000
-1.000000
-1.000000
-1.000000
0.573000
0.802500
0.675000
-1.000000
-1.000000
-1.000000
-1.000000
-1.000000
0.624500
0.872000
0.907500
-1.000000
-1.000000
0.977500
0.804000
-1.000000
-1.000000
0.851500
0.805000
0.774000
0.806000
0.696000
0.429000
0.857500
0.683000
-1.000000
-1.000000
0.708500
0.944000
0.719500
-1.000000
0.844500
-1.000000
-1.000000
-1.000000
-1.000000
0.653500
0.742500
-1.000000
-1.000000
0.908500
-1.000000
0.935000
-1.000000
0.965500
0.845500
0.738000
-1.000000
-1.000000
0.666000
-1.000000
0.611000
0.215000
-1.000000
-1.000000
-1.000000
-1.000000
-1.000000
-1.000000
0.467000
-1.000000
-1.000000
-1.000000
0.435500
0.292500
-1.000000
0.439000
-1.000000
0.018000
-1.000000
-1.000000
-1.000000
0.009000
0.009000
-1.000000
-1.000000
0.010500
0.009000
0.014000
0.949500
0.983000
0.859000
0.598000
-1.000000
-1.000000
-1.000000
0.152500
0.152500
-1.000000
-1.000000
0.010000
0.009000
0.152500
-1.000000
-1.000000
-1.000000
0.629000
0.195000
-1.000000
-1.000000
-1.000000
-1.000000
0.262000
-1.000000
-1.000000
0.377500
0.665000
-1.000000
0.898000
-1.000000
0.838000
0.808500
-1.000000
0.992000
0.838500
0.671000
0.608000
-1.000000
0.910000
-1.000000
0.014000
0.011000
0.152500
0.152500
0.013500
0.152500
-1.000000
0.009000
0.011500
0.040500
0.443000
0.243000
0.743000
0.676000
0.649500
-1.000000
0.895000
0.697000
-1.000000
0.948000
-1.000000
0.817500
-1.000000
0.356500
-1.000000
-1.000000
0.407500
0.779000
-1.000000
-1.000000
-1.000000
-1.000000
-1.000000
-1.000000
-1.000000
-1.000000
-1.000000
0.820500
0.541000
-1.000000
1.000000
-1.000000
0.362000
0.358000
0.394000
0.404500
0.726500
0.558000
0.336500
0.073500
-1.000000
0.027500
0.028000
0.041000
-1.000000
0.110500
-1.000000
0.156000
0.254500
-1.000000
0.866500
0.745000
-1.000000
0.622000
0.766000
-1.000000
-1.000000
0.877500
-1.000000
0.521500
0.677000
-1.000000
0.900000
-1.000000
0.584000
-1.000000
0.964000
0.813000
0.745500
0.594000
-1.000000
-1.000000
0.746500
0.921000
0.558000
-1.000000
-1.000000
-1.000000
0.368500
-1.000000
0.144500
0.420500
-1.000000
-1.000000
-1.000000
0.487500
-1.000000
0.079500
-1.000000
-1.000000
0.038500
0.044500
0.313000
-1.000000
0.893000
0.700000
-1.000000
0.743000
-1.000000
0.792500
0.895000
0.830500
-1.000000
0.582000
-1.000000
-1.000000
-1.000000
-1.000000
-1.000000
0.547500
0.635500
-1.000000
0.672000
-1.000000
1.000000
0.014500
0.012500
0.011000
0.015000
-1.000000
0.128000
-1.000000
-1.000000
0.251500
0.775000
0.985000
1.000000
0.815500
-1.000000
0.618000
0.803500
0.675000
-1.000000
0.430000
-1.000000
0.534000
-1.000000
-1.000000
-1.000000
-1.000000
-1.000000
-1.000000
0.577000
0.674000
0.474500
-1.000000
-1.000000
0.333500
0.694000
0.672000
-1.000000
-1.000000
0.452500
0.384500
-1.000000
0.076000
-1.000000
0.377000
-1.000000
0.525000
-1.000000
-1.000000
0.622500
-1.000000
0.755000
-1.000000
0.552500
0.759000
0.605500
-1.000000
-1.000000
0.606000
-1.000000
0.567000
0.901500
-1.000000
0.859000
-1.000000
-1.000000
0.819000
-1.000000
0.725000
0.955500
0.788000
-1.000000
-1.000000
0.857000
-1.000000
-1.000000
0.725000
-1.000000
1.000000
0.788000
-1.000000
0.630000
0.970500
0.733500
-1.000000
-1.000000
0.998500
0.915500
-1.000000
-1.000000
-1.000000
-1.000000
0.373000
0.437500
0.584500
-1.000000
-1.000000
1.000000
0.740000
-1.000000
0.942500
-1.000000
-1.000000
-1.000000
0.639500
0.850000
0.834000
0.995000
0.866000
0.183000
0.483500
0.531500
0.852000
0.733000
-1.000000
-1.000000
0.979000
-1.000000
0.629000
-1.000000
-1.000000
-1.000000
-1.000000
-1.000000
0.227500
0.222500
-1.000000
-1.000000
-1.000000
-1.000000
0.339000
-1.000000
-1.000000
-1.000000
-1.000000
-1.000000
-1.000000
0.482000
-1.000000
0.896500
0.653000
0.874000
0.831500
-1.000000
-1.000000
0.884000
0.649500
-1.000000
1.000000
1.000000
0.716000
-1.000000
-1.000000
0.496500
-1.000000
-1.000000
0.838000
-1.000000
0.842000
0.677000
-1.000000
0.799000
-1.000000
0.642000
0.771500
-1.000000
0.761500
0.738000
-1.000000
0.644500
-1.000000
0.406000
0.742000
0.512000
-1.000000
0.506000
-1.000000
-1.000000
0.755000
-1.000000
[truncated: 5,903 more rows]
