# Supplementary material for: Nano-DMS-MaP allows isoform-specific RNA structure determination
Source: Nat Methods. 2023 Apr 27;20(6):849–59. doi: 10.1038/s41592-023-01862-7 (PMC10250195; doi:10.1038/s41592-023-01862-7)
Supplement: Supplementary file 5 — DMS reactivities as csv files for all experiments and isoforms. –1 represents no information at position. [file 41592_2023_1862_MOESM5_ESM.zip › reactivity_csvs/Nanopore_RT-FL/Nanopore_RT-FL_4kb_rep1_virion_native_20mM_AC.csv]

-1.000000
-1.000000
-1.000000
0.008000
-1.000000
0.008000
-1.000000
0.016000
-1.000000
-1.000000
-1.000000
-1.000000
-1.000000
0.160000
-1.000000
0.160000
0.008000
0.021000
0.160000
-1.000000
0.160000
-1.000000
0.217000
-1.000000
-1.000000
0.160000
-1.000000
0.027000
0.160000
-1.000000
-1.000000
-1.000000
-1.000000
0.677000
-1.000000
0.017000
-1.000000
0.030000
-1.000000
0.008000
-1.000000
-1.000000
-1.000000
0.008000
-1.000000
0.160000
0.160000
0.011000
-1.000000
0.160000
-1.000000
-1.000000
-1.000000
0.160000
0.160000
0.008000
0.008000
0.053000
0.160000
0.289000
-1.000000
-1.000000
0.208000
-1.000000
-1.000000
1.000000
0.440000
-1.000000
0.094000
0.118000
-1.000000
0.144000
0.447000
0.337000
-1.000000
0.580000
0.695000
0.590000
-1.000000
0.094000
-1.000000
-1.000000
-1.000000
0.190000
0.200000
-1.000000
-1.000000
-1.000000
0.160000
-1.000000
-1.000000
-1.000000
0.052000
-1.000000
0.289000
0.212000
0.242000
0.160000
-1.000000
-1.000000
0.160000
-1.000000
-1.000000
-1.000000
-1.000000
-1.000000
-1.000000
-1.000000
0.199000
0.165000
0.226000
-1.000000
-1.000000
0.212000
-1.000000
-1.000000
-1.000000
-1.000000
-1.000000
-1.000000
-1.000000
-1.000000
-1.000000
0.265000
0.039000
-1.000000
0.022000
-1.000000
-1.000000
-1.000000
-1.000000
0.943000
0.761000
0.314000
-1.000000
0.236000
-1.000000
0.278000
-1.000000
0.229000
-1.000000
0.033000
0.014000
0.036000
-1.000000
0.110000
0.181000
-1.000000
0.301000
0.673000
0.568000
0.507000
-1.000000
-1.000000
-1.000000
-1.000000
0.468000
-1.000000
-1.000000
0.669000
0.828000
-1.000000
-1.000000
-1.000000
-1.000000
-1.000000
-1.000000
0.232000
0.160000
0.787000
0.246000
-1.000000
0.163000
-1.000000
0.162000
-1.000000
0.210000
-1.000000
1.000000
0.607000
-1.000000
-1.000000
-1.000000
-1.000000
0.008000
-1.000000
0.008000
0.008000
0.042000
-1.000000
0.160000
0.160000
0.083000
0.160000
-1.000000
-1.000000
-1.000000
0.160000
0.113000
-1.000000
-1.000000
-1.000000
0.482000
0.798000
0.758000
-1.000000
0.837000
-1.000000
0.753000
0.878000
0.738000
-1.000000
-1.000000
0.587000
0.806000
0.841000
-1.000000
0.175000
0.211000
0.414000
-1.000000
0.334000
-1.000000
-1.000000
0.571000
-1.000000
0.569000
-1.000000
0.117000
-1.000000
0.230000
-1.000000
0.122000
-1.000000
0.535000
0.341000
-1.000000
0.277000
0.832000
-1.000000
-1.000000
0.324000
0.019000
-1.000000
0.019000
-1.000000
-1.000000
0.023000
-1.000000
-1.000000
-1.000000
0.011000
-1.000000
-1.000000
0.780000
0.692000
-1.000000
0.091000
-1.000000
0.105000
-1.000000
0.079000
1.000000
0.146000
-1.000000
-1.000000
0.045000
0.160000
0.160000
-1.000000
0.160000
-1.000000
-1.000000
0.035000
-1.000000
0.160000
-1.000000
-1.000000
-1.000000
-1.000000
0.524000
-1.000000
-1.000000
0.073000
-1.000000
0.378000
0.216000
-1.000000
-1.000000
-1.000000
-1.000000
-1.000000
0.382000
-1.000000
-1.000000
0.455000
0.110000
-1.000000
0.066000
0.061000
0.171000
0.255000
0.318000
0.734000
0.744000
-1.000000
-1.000000
-1.000000
-1.000000
-1.000000
0.533000
0.064000
-1.000000
0.160000
-1.000000
0.034000
-1.000000
-1.000000
0.913000
-1.000000
-1.000000
0.027000
-1.000000
0.160000
-1.000000
0.894000
0.716000
-1.000000
-1.000000
0.556000
-1.000000
0.506000
-1.000000
0.498000
-1.000000
0.320000
-1.000000
-1.000000
-1.000000
-1.000000
-1.000000
-1.000000
0.301000
-1.000000
0.366000
-1.000000
0.513000
-1.000000
0.257000
-1.000000
-1.000000
0.234000
-1.000000
-1.000000
-1.000000
0.523000
-1.000000
-1.000000
0.620000
0.619000
-1.000000
0.429000
-1.000000
-1.000000
-1.000000
-1.000000
-1.000000
0.566000
-1.000000
0.737000
0.617000
-1.000000
-1.000000
0.593000
-1.000000
0.767000
-1.000000
0.367000
0.785000
0.517000
-1.000000
-1.000000
-1.000000
-1.000000
0.160000
0.201000
0.385000
0.443000
0.776000
0.761000
-1.000000
-1.000000
0.796000
-1.000000
-1.000000
-1.000000
-1.000000
0.193000
0.160000
-1.000000
-1.000000
0.008000
0.008000
0.160000
-1.000000
-1.000000
-1.000000
-1.000000
-1.000000
0.395000
0.735000
0.662000
-1.000000
0.661000
0.698000
0.846000
1.000000
0.923000
0.678000
-1.000000
0.678000
-1.000000
0.551000
0.853000
0.747000
0.920000
-1.000000
0.572000
0.530000
0.929000
0.909000
0.922000
0.822000
-1.000000
0.753000
-1.000000
0.696000
-1.000000
-1.000000
0.712000
-1.000000
-1.000000
-1.000000
-1.000000
0.187000
0.429000
0.290000
-1.000000
0.237000
1.000000
-1.000000
-1.000000
-1.000000
0.793000
-1.000000
0.563000
-1.000000
0.576000
-1.000000
0.929000
0.884000
0.999000
-1.000000
0.762000
-1.000000
-1.000000
0.822000
-1.000000
0.635000
0.894000
-1.000000
-1.000000
-1.000000
0.890000
0.768000
-1.000000
0.013000
0.010000
-1.000000
-1.000000
-1.000000
0.008000
0.015000
-1.000000
-1.000000
-1.000000
-1.000000
0.560000
-1.000000
0.860000
-1.000000
0.973000
0.850000
0.714000
-1.000000
0.834000
0.777000
-1.000000
0.944000
0.664000
-1.000000
-1.000000
0.279000
-1.000000
-1.000000
-1.000000
0.478000
-1.000000
0.809000
0.587000
0.615000
0.632000
0.595000
-1.000000
0.487000
0.582000
-1.000000
-1.000000
-1.000000
-1.000000
0.678000
0.726000
0.609000
-1.000000
0.388000
-1.000000
0.570000
0.753000
0.825000
0.904000
0.534000
0.372000
0.734000
-1.000000
0.184000
0.134000
0.206000
-1.000000
-1.000000
0.690000
0.710000
-1.000000
0.968000
1.000000
0.833000
-1.000000
-1.000000
0.543000
-1.000000
0.733000
0.796000
-1.000000
0.916000
0.673000
-1.000000
0.994000
0.804000
0.977000
-1.000000
-1.000000
0.587000
-1.000000
0.628000
-1.000000
0.743000
0.891000
-1.000000
-1.000000
0.610000
-1.000000
0.699000
-1.000000
0.802000
0.678000
-1.000000
0.646000
0.709000
0.669000
0.511000
-1.000000
0.528000
-1.000000
0.528000
0.735000
-1.000000
-1.000000
0.104000
0.079000
-1.000000
0.137000
-1.000000
0.197000
-1.000000
-1.000000
-1.000000
-1.000000
-1.000000
-1.000000
-1.000000
0.501000
0.480000
-1.000000
0.477000
0.554000
0.812000
0.694000
-1.000000
-1.000000
0.865000
-1.000000
0.609000
-1.000000
0.696000
-1.000000
-1.000000
-1.000000
0.476000
0.509000
0.894000
0.679000
-1.000000
0.908000
0.780000
0.701000
0.817000
0.755000
0.878000
0.799000
-1.000000
-1.000000
0.917000
0.738000
-1.000000
0.427000
0.395000
-1.000000
-1.000000
0.632000
-1.000000
0.874000
-1.000000
0.868000
0.700000
-1.000000
0.525000
-1.000000
0.317000
-1.000000
0.411000
-1.000000
-1.000000
0.696000
0.758000
-1.000000
0.834000
-1.000000
0.665000
0.579000
0.479000
0.889000
0.796000
0.865000
0.492000
0.651000
0.846000
0.786000
-1.000000
-1.000000
0.841000
0.737000
-1.000000
0.282000
0.455000
0.463000
0.726000
0.532000
-1.000000
-1.000000
0.422000
0.717000
0.824000
0.724000
-1.000000
0.566000
0.909000
0.648000
-1.000000
0.622000
0.725000
-1.000000
0.759000
0.801000
-1.000000
0.131000
-1.000000
-1.000000
0.329000
0.295000
0.700000
0.735000
0.948000
-1.000000
-1.000000
0.659000
0.826000
0.742000
0.913000
0.939000
0.855000
0.969000
0.820000
-1.000000
0.249000
0.244000
0.481000
-1.000000
-1.000000
-1.000000
0.204000
0.340000
-1.000000
0.374000
0.791000
0.239000
0.359000
0.750000
0.659000
-1.000000
-1.000000
0.703000
0.485000
0.370000
0.363000
-1.000000
0.649000
-1.000000
0.631000
-1.000000
-1.000000
-1.000000
0.606000
0.715000
-1.000000
0.954000
1.000000
0.256000
0.123000
-1.000000
0.160000
0.198000
0.269000
-1.000000
-1.000000
-1.000000
-1.000000
0.665000
0.496000
0.779000
0.540000
-1.000000
-1.000000
-1.000000
-1.000000
0.440000
0.486000
0.439000
-1.000000
0.562000
0.476000
-1.000000
-1.000000
0.128000
0.170000
0.336000
-1.000000
0.624000
-1.000000
0.607000
0.648000
0.654000
0.639000
-1.000000
0.701000
-1.000000
1.000000
0.904000
1.000000
-1.000000
-1.000000
-1.000000
0.540000
0.760000
0.588000
-1.000000
-1.000000
0.065000
0.160000
-1.000000
-1.000000
-1.000000
-1.000000
-1.000000
0.188000
0.607000
0.911000
0.774000
-1.000000
-1.000000
0.619000
-1.000000
-1.000000
0.693000
-1.000000
0.889000
0.618000
-1.000000
0.763000
-1.000000
1.000000
0.857000
-1.000000
-1.000000
0.163000
-1.000000
-1.000000
-1.000000
0.893000
0.566000
-1.000000
0.123000
0.098000
0.566000
0.680000
-1.000000
0.904000
0.671000
-1.000000
-1.000000
0.924000
0.808000
-1.000000
0.190000
0.034000
0.018000
0.012000
0.160000
-1.000000
-1.000000
-1.000000
-1.000000
-1.000000
-1.000000
0.837000
0.827000
-1.000000
0.831000
0.793000
-1.000000
-1.000000
0.613000
-1.000000
0.849000
0.667000
-1.000000
0.967000
0.756000
-1.000000
-1.000000
0.775000
-1.000000
0.084000
0.080000
0.386000
0.017000
0.008000
0.021000
0.167000
0.423000
0.519000
1.000000
0.779000
-1.000000
1.000000
-1.000000
-1.000000
-1.000000
0.538000
0.726000
0.728000
-1.000000
0.934000
0.738000
0.606000
0.437000
-1.000000
-1.000000
0.480000
-1.000000
0.615000
0.886000
0.770000
1.000000
0.983000
1.000000
0.813000
-1.000000
-1.000000
-1.000000
-1.000000
-1.000000
-1.000000
-1.000000
-1.000000
0.445000
0.345000
0.451000
-1.000000
0.604000
0.620000
0.578000
-1.000000
0.291000
0.478000
-1.000000
0.306000
0.575000
0.528000
-1.000000
-1.000000
0.692000
0.601000
0.885000
0.752000
-1.000000
-1.000000
-1.000000
-1.000000
0.532000
0.456000
0.905000
0.762000
-1.000000
0.897000
-1.000000
0.967000
0.655000
0.605000
0.561000
-1.000000
0.759000
0.973000
0.681000
-1.000000
-1.000000
0.895000
-1.000000
-1.000000
0.898000
0.769000
-1.000000
0.334000
-1.000000
-1.000000
0.331000
0.920000
-1.000000
0.947000
0.775000
-1.000000
-1.000000
-1.000000
-1.000000
0.638000
-1.000000
0.529000
-1.000000
0.846000
-1.000000
-1.000000
-1.000000
0.343000
0.452000
-1.000000
0.363000
0.489000
0.701000
-1.000000
-1.000000
-1.000000
0.496000
0.446000
-1.000000
-1.000000
0.577000
0.808000
-1.000000
-1.000000
-1.000000
0.030000
0.054000
-1.000000
0.674000
-1.000000
-1.000000
-1.000000
0.682000
0.708000
0.933000
0.734000
0.291000
-1.000000
-1.000000
0.090000
0.134000
0.847000
-1.000000
0.787000
-1.000000
-1.000000
0.994000
-1.000000
0.831000
-1.000000
0.927000
0.919000
0.673000
0.522000
0.465000
0.263000
-1.000000
-1.000000
-1.000000
-1.000000
1.000000
0.967000
-1.000000
-1.000000
-1.000000
1.000000
0.984000
0.783000
-1.000000
0.743000
-1.000000
0.702000
0.979000
-1.000000
-1.000000
0.989000
0.714000
0.779000
-1.000000
0.594000
0.843000
-1.000000
0.495000
-1.000000
-1.000000
0.957000
0.192000
0.148000
0.135000
-1.000000
-1.000000
0.609000
0.590000
-1.000000
-1.000000
0.870000
0.731000
0.931000
0.455000
0.858000
0.489000
-1.000000
0.294000
-1.000000
-1.000000
0.720000
-1.000000
-1.000000
-1.000000
0.195000
-1.000000
-1.000000
1.000000
0.915000
0.762000
1.000000
0.739000
-1.000000
0.962000
0.317000
-1.000000
0.111000
0.106000
0.270000
0.233000
0.083000
-1.000000
0.185000
-1.000000
0.383000
0.298000
0.279000
0.457000
-1.000000
-1.000000
0.676000
-1.000000
-1.000000
0.724000
-1.000000
0.620000
0.884000
0.500000
-1.000000
0.555000
-1.000000
0.710000
-1.000000
0.588000
0.576000
0.845000
0.630000
-1.000000
0.678000
-1.000000
-1.000000
-1.000000
0.657000
-1.000000
0.744000
0.763000
-1.000000
0.201000
0.081000
-1.000000
-1.000000
-1.000000
-1.000000
0.537000
-1.000000
-1.000000
0.391000
0.797000
0.796000
-1.000000
0.420000
0.460000
0.662000
0.592000
-1.000000
0.592000
-1.000000
-1.000000
0.836000
0.710000
-1.000000
1.000000
0.769000
-1.000000
-1.000000
-1.000000
0.606000
-1.000000
0.676000
-1.000000
0.295000
0.274000
0.338000
-1.000000
0.802000
0.844000
0.644000
0.835000
-1.000000
0.221000
0.254000
-1.000000
-1.000000
0.300000
-1.000000
-1.000000
-1.000000
0.387000
0.337000
0.824000
-1.000000
0.792000
0.583000
-1.000000
0.358000
0.270000
0.320000
0.285000
-1.000000
-1.000000
1.000000
0.784000
0.640000
0.323000
0.753000
0.829000
-1.000000
-1.000000
0.834000
0.761000
0.655000
0.403000
0.366000
-1.000000
-1.000000
-1.000000
0.493000
-1.000000
0.667000
-1.000000
0.919000
0.919000
-1.000000
0.535000
-1.000000
-1.000000
-1.000000
0.534000
-1.000000
0.773000
1.000000
0.915000
-1.000000
0.835000
-1.000000
-1.000000
0.582000
-1.000000
0.532000
-1.000000
0.448000
0.546000
0.913000
0.853000
0.497000
-1.000000
0.449000
-1.000000
0.702000
0.534000
-1.000000
0.462000
-1.000000
0.379000
0.584000
-1.000000
0.559000
-1.000000
0.518000
0.957000
0.727000
-1.000000
0.460000
-1.000000
-1.000000
0.758000
0.819000
1.000000
1.000000
0.702000
-1.000000
0.859000
-1.000000
-1.000000
-1.000000
0.160000
0.356000
0.382000
0.405000
0.756000
0.765000
-1.000000
-1.000000
-1.000000
-1.000000
0.913000
-1.000000
-1.000000
1.000000
0.970000
0.847000
-1.000000
0.693000
0.930000
0.999000
0.220000
0.170000
-1.000000
-1.000000
-1.000000
-1.000000
-1.000000
-1.000000
-1.000000
-1.000000
0.021000
0.039000
0.160000
0.160000
0.181000
0.160000
-1.000000
-1.000000
0.116000
-1.000000
0.744000
0.623000
0.559000
0.473000
0.502000
0.605000
-1.000000
0.877000
-1.000000
-1.000000
-1.000000
-1.000000
0.900000
0.599000
-1.000000
0.877000
0.803000
-1.000000
0.445000
-1.000000
-1.000000
-1.000000
-1.000000
0.354000
0.630000
0.870000
0.824000
-1.000000
0.721000
0.703000
-1.000000
-1.000000
-1.000000
-1.000000
-1.000000
0.790000
0.526000
0.429000
0.506000
-1.000000
-1.000000
0.662000
-1.000000
0.728000
-1.000000
0.862000
0.796000
0.724000
0.840000
-1.000000
0.704000
-1.000000
0.944000
0.772000
-1.000000
0.644000
0.869000
0.628000
-1.000000
-1.000000
0.940000
-1.000000
-1.000000
0.732000
0.713000
1.000000
-1.000000
0.768000
0.828000
-1.000000
-1.000000
-1.000000
0.362000
0.600000
-1.000000
-1.000000
-1.000000
0.715000
-1.000000
-1.000000
-1.000000
-1.000000
-1.000000
-1.000000
-1.000000
-1.000000
0.160000
0.053000
0.088000
0.077000
-1.000000
-1.000000
0.232000
0.263000
0.638000
-1.000000
0.510000
0.746000
0.741000
-1.000000
0.756000
0.968000
0.626000
-1.000000
0.929000
-1.000000
-1.000000
-1.000000
-1.000000
-1.000000
-1.000000
-1.000000
0.075000
-1.000000
-1.000000
1.000000
0.840000
-1.000000
0.832000
1.000000
0.672000
-1.000000
-1.000000
0.535000
-1.000000
0.165000
0.201000
0.421000
0.550000
-1.000000
-1.000000
0.736000
0.747000
0.926000
0.532000
0.813000
0.690000
-1.000000
0.688000
0.636000
0.772000
-1.000000
0.498000
-1.000000
0.578000
0.658000
0.552000
0.614000
-1.000000
0.817000
0.682000
-1.000000
-1.000000
0.948000
-1.000000
0.850000
1.000000
0.909000
-1.000000
0.602000
0.897000
0.774000
-1.000000
-1.000000
0.813000
0.916000
0.498000
-1.000000
-1.000000
-1.000000
-1.000000
0.699000
-1.000000
-1.000000
0.886000
0.877000
0.927000
0.703000
0.441000
0.808000
0.771000
-1.000000
0.685000
0.898000
0.665000
-1.000000
0.876000
0.727000
-1.000000
-1.000000
-1.000000
-1.000000
0.824000
0.662000
-1.000000
-1.000000
-1.000000
-1.000000
-1.000000
-1.000000
0.675000
0.931000
0.847000
-1.000000
-1.000000
-1.000000
-1.000000
-1.000000
-1.000000
0.450000
0.622000
0.845000
0.736000
-1.000000
0.970000
0.737000
-1.000000
-1.000000
-1.000000
0.173000
0.947000
0.932000
0.754000
-1.000000
0.820000
-1.000000
0.279000
0.305000
0.306000
0.291000
0.297000
0.731000
0.618000
-1.000000
-1.000000
-1.000000
0.533000
0.915000
-1.000000
-1.000000
-1.000000
0.043000
0.048000
0.074000
0.120000
-1.000000
0.584000
-1.000000
-1.000000
0.189000
0.369000
0.358000
0.903000
0.722000
-1.000000
-1.000000
-1.000000
0.022000
-1.000000
-1.000000
-1.000000
-1.000000
-1.000000
-1.000000
0.530000
0.804000
0.673000
-1.000000
-1.000000
-1.000000
-1.000000
-1.000000
0.635000
0.873000
0.900000
-1.000000
-1.000000
0.990000
0.802000
-1.000000
-1.000000
0.862000
0.804000
0.793000
0.827000
0.705000
0.401000
0.890000
0.652000
-1.000000
-1.000000
0.719000
0.953000
0.658000
-1.000000
0.867000
-1.000000
-1.000000
-1.000000
-1.000000
0.649000
0.723000
-1.000000
-1.000000
0.893000
-1.000000
0.937000
-1.000000
0.957000
0.851000
0.718000
-1.000000
-1.000000
0.644000
-1.000000
0.614000
0.217000
-1.000000
-1.000000
-1.000000
-1.000000
-1.000000
-1.000000
0.456000
-1.000000
-1.000000
-1.000000
0.447000
0.282000
-1.000000
0.443000
-1.000000
0.026000
-1.000000
-1.000000
-1.000000
0.008000
0.008000
-1.000000
-1.000000
0.008000
0.008000
0.018000
0.951000
0.966000
0.895000
0.590000
-1.000000
-1.000000
-1.000000
0.160000
0.160000
-1.000000
-1.000000
0.008000
0.008000
0.160000
-1.000000
-1.000000
-1.000000
0.603000
0.184000
-1.000000
-1.000000
-1.000000
-1.000000
0.254000
-1.000000
-1.000000
0.382000
0.725000
-1.000000
0.868000
-1.000000
0.831000
0.842000
-1.000000
0.984000
0.802000
0.689000
0.627000
-1.000000
0.917000
-1.000000
0.016000
0.008000
0.160000
0.160000
0.015000
0.160000
-1.000000
0.008000
0.013000
0.029000
0.454000
0.254000
0.765000
0.688000
0.634000
-1.000000
0.844000
0.701000
-1.000000
0.923000
-1.000000
0.834000
-1.000000
0.367000
-1.000000
-1.000000
0.434000
0.806000
-1.000000
-1.000000
-1.000000
-1.000000
-1.000000
-1.000000
-1.000000
-1.000000
-1.000000
0.775000
0.619000
-1.000000
1.000000
-1.000000
0.356000
0.357000
0.400000
0.413000
0.697000
0.550000
0.357000
0.077000
-1.000000
0.036000
0.030000
0.041000
-1.000000
0.100000
-1.000000
0.139000
0.278000
-1.000000
0.887000
0.728000
-1.000000
0.611000
0.730000
-1.000000
-1.000000
0.883000
-1.000000
0.545000
0.683000
-1.000000
0.883000
-1.000000
0.610000
-1.000000
0.981000
0.803000
0.763000
0.600000
-1.000000
-1.000000
0.796000
0.947000
0.565000
-1.000000
-1.000000
-1.000000
0.353000
-1.000000
0.136000
0.388000
-1.000000
-1.000000
-1.000000
0.477000
-1.000000
0.079000
-1.000000
-1.000000
0.030000
0.038000
0.332000
-1.000000
0.890000
0.703000
-1.000000
0.771000
-1.000000
0.774000
0.906000
0.844000
-1.000000
0.579000
-1.000000
-1.000000
-1.000000
-1.000000
-1.000000
0.550000
0.616000
-1.000000
0.673000
-1.000000
1.000000
0.014000
0.014000
0.011000
0.015000
-1.000000
0.130000
-1.000000
-1.000000
0.242000
0.816000
0.970000
1.000000
0.794000
-1.000000
0.606000
0.812000
0.684000
-1.000000
0.383000
-1.000000
0.533000
-1.000000
-1.000000
-1.000000
-1.000000
-1.000000
-1.000000
0.531000
0.689000
0.478000
-1.000000
-1.000000
0.329000
0.760000
0.711000
-1.000000
-1.000000
0.461000
0.389000
-1.000000
0.091000
-1.000000
0.390000
-1.000000
0.526000
-1.000000
-1.000000
0.582000
-1.000000
0.755000
-1.000000
0.543000
0.734000
0.588000
-1.000000
-1.000000
0.630000
-1.000000
0.561000
0.912000
-1.000000
0.865000
-1.000000
-1.000000
0.781000
-1.000000
0.691000
0.985000
0.791000
-1.000000
-1.000000
0.845000
-1.000000
-1.000000
0.764000
-1.000000
1.000000
0.780000
-1.000000
0.582000
0.994000
0.755000
-1.000000
-1.000000
1.000000
0.861000
-1.000000
-1.000000
-1.000000
-1.000000
0.353000
0.450000
0.581000
-1.000000
-1.000000
1.000000
0.750000
-1.000000
0.968000
-1.000000
-1.000000
-1.000000
0.622000
0.897000
0.849000
0.990000
0.834000
0.198000
0.521000
0.516000
0.842000
0.721000
-1.000000
-1.000000
1.000000
-1.000000
0.634000
-1.000000
-1.000000
-1.000000
-1.000000
-1.000000
0.202000
0.207000
-1.000000
-1.000000
-1.000000
-1.000000
0.342000
-1.000000
-1.000000
-1.000000
-1.000000
-1.000000
-1.000000
0.499000
-1.000000
0.885000
0.612000
0.838000
0.809000
-1.000000
-1.000000
0.825000
0.623000
-1.000000
1.000000
1.000000
0.738000
-1.000000
-1.000000
0.542000
-1.000000
-1.000000
0.836000
-1.000000
0.873000
0.664000
-1.000000
0.766000
-1.000000
0.633000
0.728000
-1.000000
0.812000
0.701000
-1.000000
0.635000
-1.000000
0.430000
0.735000
0.541000
-1.000000
0.513000
-1.000000
-1.000000
0.768000
-1.000000
[truncated: 5,903 more rows]
