# Supplementary material for: Nano-DMS-MaP allows isoform-specific RNA structure determination
Source: Nat Methods. 2023 Apr 27;20(6):849–59. doi: 10.1038/s41592-023-01862-7 (PMC10250195; doi:10.1038/s41592-023-01862-7)
Supplement: Supplementary file 5 — DMS reactivities as csv files for all experiments and isoforms. –1 represents no information at position. [file 41592_2023_1862_MOESM5_ESM.zip › reactivity_csvs/Nanopore_RT-FL/Nanopore_RT-FL_4kb_rep2_virion_native_10mM_AC.csv]

-1.000000
-1.000000
-1.000000
0.006000
-1.000000
0.006000
-1.000000
0.006000
-1.000000
-1.000000
-1.000000
-1.000000
-1.000000
0.142000
-1.000000
0.142000
0.006000
0.010000
0.142000
-1.000000
0.142000
-1.000000
0.083000
-1.000000
-1.000000
0.142000
-1.000000
0.023000
0.110000
-1.000000
-1.000000
-1.000000
-1.000000
0.537000
-1.000000
0.006000
-1.000000
0.006000
-1.000000
0.023000
-1.000000
-1.000000
-1.000000
0.006000
-1.000000
0.142000
0.142000
0.020000
-1.000000
0.142000
-1.000000
-1.000000
-1.000000
0.142000
0.142000
0.011000
0.006000
0.052000
0.142000
0.158000
-1.000000
-1.000000
0.154000
-1.000000
-1.000000
1.000000
0.302000
-1.000000
0.124000
0.109000
-1.000000
0.165000
0.249000
0.283000
-1.000000
0.556000
0.684000
0.649000
-1.000000
0.113000
-1.000000
-1.000000
-1.000000
0.236000
0.280000
-1.000000
-1.000000
-1.000000
0.142000
-1.000000
-1.000000
-1.000000
0.075000
-1.000000
0.631000
0.696000
0.229000
0.142000
-1.000000
-1.000000
0.142000
-1.000000
-1.000000
-1.000000
-1.000000
-1.000000
-1.000000
-1.000000
0.288000
0.296000
0.272000
-1.000000
-1.000000
0.357000
-1.000000
-1.000000
-1.000000
-1.000000
-1.000000
-1.000000
-1.000000
-1.000000
-1.000000
0.244000
0.081000
-1.000000
0.021000
-1.000000
-1.000000
-1.000000
-1.000000
0.971000
0.499000
0.370000
-1.000000
0.154000
-1.000000
0.338000
-1.000000
0.143000
-1.000000
0.081000
0.039000
0.053000
-1.000000
0.172000
0.186000
-1.000000
0.267000
0.706000
0.725000
0.531000
-1.000000
-1.000000
-1.000000
-1.000000
0.536000
-1.000000
-1.000000
0.632000
0.864000
-1.000000
-1.000000
-1.000000
-1.000000
-1.000000
-1.000000
0.298000
0.181000
0.592000
0.259000
-1.000000
0.254000
-1.000000
0.088000
-1.000000
0.242000
-1.000000
1.000000
0.659000
-1.000000
-1.000000
-1.000000
-1.000000
0.047000
-1.000000
0.006000
0.037000
0.136000
-1.000000
0.142000
0.142000
0.106000
0.142000
-1.000000
-1.000000
-1.000000
0.142000
0.117000
-1.000000
-1.000000
-1.000000
0.450000
0.830000
0.986000
-1.000000
0.756000
-1.000000
0.531000
0.882000
0.739000
-1.000000
-1.000000
0.509000
0.851000
0.995000
-1.000000
0.304000
0.222000
0.413000
-1.000000
0.269000
-1.000000
-1.000000
0.587000
-1.000000
0.450000
-1.000000
0.132000
-1.000000
0.169000
-1.000000
0.179000
-1.000000
0.501000
0.267000
-1.000000
0.249000
0.796000
-1.000000
-1.000000
0.232000
0.013000
-1.000000
0.039000
-1.000000
-1.000000
0.028000
-1.000000
-1.000000
-1.000000
0.017000
-1.000000
-1.000000
0.765000
0.631000
-1.000000
0.075000
-1.000000
0.144000
-1.000000
0.120000
1.000000
0.176000
-1.000000
-1.000000
0.006000
0.142000
0.142000
-1.000000
0.142000
-1.000000
-1.000000
0.062000
-1.000000
0.142000
-1.000000
-1.000000
-1.000000
-1.000000
0.346000
-1.000000
-1.000000
0.012000
-1.000000
0.298000
0.185000
-1.000000
-1.000000
-1.000000
-1.000000
-1.000000
0.354000
-1.000000
-1.000000
0.455000
0.123000
-1.000000
0.080000
0.083000
0.201000
0.225000
0.352000
0.726000
0.726000
-1.000000
-1.000000
-1.000000
-1.000000
-1.000000
0.345000
0.040000
-1.000000
0.142000
-1.000000
0.025000
-1.000000
-1.000000
0.899000
-1.000000
-1.000000
0.006000
-1.000000
0.142000
-1.000000
0.830000
0.677000
-1.000000
-1.000000
0.582000
-1.000000
0.441000
-1.000000
0.338000
-1.000000
0.315000
-1.000000
-1.000000
-1.000000
-1.000000
-1.000000
-1.000000
0.327000
-1.000000
0.293000
-1.000000
0.471000
-1.000000
0.266000
-1.000000
-1.000000
0.283000
-1.000000
-1.000000
-1.000000
0.376000
-1.000000
-1.000000
0.702000
0.594000
-1.000000
0.531000
-1.000000
-1.000000
-1.000000
-1.000000
-1.000000
0.421000
-1.000000
0.675000
0.515000
-1.000000
-1.000000
0.677000
-1.000000
0.817000
-1.000000
0.363000
0.712000
0.432000
-1.000000
-1.000000
-1.000000
-1.000000
0.142000
0.197000
0.447000
0.341000
0.784000
0.829000
-1.000000
-1.000000
0.803000
-1.000000
-1.000000
-1.000000
-1.000000
0.318000
0.142000
-1.000000
-1.000000
0.006000
0.040000
0.142000
-1.000000
-1.000000
-1.000000
-1.000000
-1.000000
0.497000
0.823000
0.798000
-1.000000
0.638000
0.761000
0.720000
0.992000
0.949000
0.557000
-1.000000
0.907000
-1.000000
0.605000
0.842000
0.797000
1.000000
-1.000000
0.652000
0.497000
0.886000
0.918000
0.951000
0.875000
-1.000000
0.648000
-1.000000
0.685000
-1.000000
-1.000000
0.733000
-1.000000
-1.000000
-1.000000
-1.000000
0.187000
0.476000
0.243000
-1.000000
0.376000
1.000000
-1.000000
-1.000000
-1.000000
0.880000
-1.000000
0.591000
-1.000000
0.436000
-1.000000
0.923000
0.854000
0.912000
-1.000000
0.498000
-1.000000
-1.000000
0.970000
-1.000000
0.634000
0.892000
-1.000000
-1.000000
-1.000000
0.933000
0.753000
-1.000000
0.011000
0.016000
-1.000000
-1.000000
-1.000000
0.006000
0.009000
-1.000000
-1.000000
-1.000000
-1.000000
0.396000
-1.000000
0.783000
-1.000000
0.992000
1.000000
0.591000
-1.000000
0.830000
0.884000
-1.000000
0.911000
0.674000
-1.000000
-1.000000
0.329000
-1.000000
-1.000000
-1.000000
0.551000
-1.000000
0.960000
0.570000
0.597000
0.606000
0.675000
-1.000000
0.478000
0.602000
-1.000000
-1.000000
-1.000000
-1.000000
0.881000
0.724000
0.721000
-1.000000
0.321000
-1.000000
0.583000
0.895000
0.879000
0.944000
0.685000
0.388000
0.709000
-1.000000
0.288000
0.203000
0.163000
-1.000000
-1.000000
0.626000
0.752000
-1.000000
1.000000
0.939000
0.866000
-1.000000
-1.000000
0.624000
-1.000000
0.705000
0.589000
-1.000000
0.976000
0.628000
-1.000000
0.868000
0.670000
0.936000
-1.000000
-1.000000
0.691000
-1.000000
0.742000
-1.000000
0.782000
0.816000
-1.000000
-1.000000
0.521000
-1.000000
0.708000
-1.000000
0.841000
0.733000
-1.000000
0.797000
0.702000
0.741000
0.565000
-1.000000
0.496000
-1.000000
0.573000
0.861000
-1.000000
-1.000000
0.130000
0.121000
-1.000000
0.159000
-1.000000
0.252000
-1.000000
-1.000000
-1.000000
-1.000000
-1.000000
-1.000000
-1.000000
0.506000
0.475000
-1.000000
0.612000
0.420000
0.814000
0.487000
-1.000000
-1.000000
0.934000
-1.000000
0.715000
-1.000000
0.570000
-1.000000
-1.000000
-1.000000
0.379000
0.561000
0.742000
0.757000
-1.000000
0.999000
0.693000
0.837000
0.861000
0.845000
0.959000
0.770000
-1.000000
-1.000000
1.000000
0.825000
-1.000000
0.519000
0.457000
-1.000000
-1.000000
0.579000
-1.000000
0.589000
-1.000000
0.778000
0.607000
-1.000000
0.697000
-1.000000
0.335000
-1.000000
0.462000
-1.000000
-1.000000
0.567000
0.577000
-1.000000
0.980000
-1.000000
0.641000
0.664000
0.523000
0.878000
0.757000
0.857000
0.480000
0.419000
0.781000
0.798000
-1.000000
-1.000000
0.864000
0.716000
-1.000000
0.315000
0.505000
0.348000
0.785000
0.583000
-1.000000
-1.000000
0.451000
0.889000
0.809000
0.609000
-1.000000
0.538000
0.909000
0.705000
-1.000000
0.622000
0.783000
-1.000000
0.835000
0.984000
-1.000000
0.150000
-1.000000
-1.000000
0.468000
0.318000
0.602000
0.734000
0.795000
-1.000000
-1.000000
0.781000
0.896000
0.826000
0.933000
0.823000
0.835000
0.931000
0.655000
-1.000000
0.288000
0.271000
0.547000
-1.000000
-1.000000
-1.000000
0.239000
0.340000
-1.000000
0.460000
0.719000
0.263000
0.406000
0.662000
0.547000
-1.000000
-1.000000
0.661000
0.589000
0.497000
0.380000
-1.000000
0.681000
-1.000000
0.584000
-1.000000
-1.000000
-1.000000
0.543000
0.710000
-1.000000
0.880000
0.871000
0.268000
0.150000
-1.000000
0.177000
0.187000
0.199000
-1.000000
-1.000000
-1.000000
-1.000000
0.685000
0.455000
0.749000
0.655000
-1.000000
-1.000000
-1.000000
-1.000000
0.448000
0.549000
0.523000
-1.000000
0.504000
0.518000
-1.000000
-1.000000
0.154000
0.231000
0.361000
-1.000000
0.537000
-1.000000
0.702000
0.706000
0.705000
0.563000
-1.000000
0.697000
-1.000000
1.000000
1.000000
0.973000
-1.000000
-1.000000
-1.000000
0.563000
0.614000
0.545000
-1.000000
-1.000000
0.120000
0.142000
-1.000000
-1.000000
-1.000000
-1.000000
-1.000000
0.197000
0.542000
0.737000
0.672000
-1.000000
-1.000000
0.619000
-1.000000
-1.000000
0.640000
-1.000000
0.962000
0.632000
-1.000000
0.651000
-1.000000
1.000000
0.894000
-1.000000
-1.000000
0.162000
-1.000000
-1.000000
-1.000000
0.808000
0.586000
-1.000000
0.133000
0.139000
0.596000
0.587000
-1.000000
0.951000
0.666000
-1.000000
-1.000000
1.000000
0.739000
-1.000000
0.142000
0.070000
0.014000
0.050000
0.142000
-1.000000
-1.000000
-1.000000
-1.000000
-1.000000
-1.000000
0.718000
0.789000
-1.000000
0.844000
0.984000
-1.000000
-1.000000
0.606000
-1.000000
0.692000
0.650000
-1.000000
0.849000
0.663000
-1.000000
-1.000000
0.682000
-1.000000
0.152000
0.121000
0.391000
0.025000
0.009000
0.006000
0.139000
0.419000
0.516000
1.000000
0.746000
-1.000000
0.938000
-1.000000
-1.000000
-1.000000
0.698000
0.811000
0.806000
-1.000000
1.000000
0.789000
0.620000
0.469000
-1.000000
-1.000000
0.581000
-1.000000
0.683000
0.967000
0.754000
1.000000
1.000000
1.000000
0.864000
-1.000000
-1.000000
-1.000000
-1.000000
-1.000000
-1.000000
-1.000000
-1.000000
0.530000
0.407000
0.485000
-1.000000
0.592000
0.543000
0.448000
-1.000000
0.297000
0.536000
-1.000000
0.306000
0.677000
0.452000
-1.000000
-1.000000
0.599000
0.600000
0.806000
0.698000
-1.000000
-1.000000
-1.000000
-1.000000
0.597000
0.476000
0.821000
0.824000
-1.000000
1.000000
-1.000000
0.918000
0.705000
0.554000
0.555000
-1.000000
0.753000
0.953000
0.715000
-1.000000
-1.000000
0.910000
-1.000000
-1.000000
1.000000
0.685000
-1.000000
0.306000
-1.000000
-1.000000
0.287000
0.742000
-1.000000
1.000000
0.710000
-1.000000
-1.000000
-1.000000
-1.000000
0.696000
-1.000000
0.529000
-1.000000
0.855000
-1.000000
-1.000000
-1.000000
0.336000
0.529000
-1.000000
0.459000
0.380000
0.578000
-1.000000
-1.000000
-1.000000
0.569000
0.540000
-1.000000
-1.000000
0.521000
0.591000
-1.000000
-1.000000
-1.000000
0.029000
0.085000
-1.000000
0.708000
-1.000000
-1.000000
-1.000000
0.714000
0.748000
1.000000
0.740000
0.162000
-1.000000
-1.000000
0.075000
0.139000
0.829000
-1.000000
0.806000
-1.000000
-1.000000
0.835000
-1.000000
1.000000
-1.000000
0.941000
0.875000
0.644000
0.483000
0.541000
0.358000
-1.000000
-1.000000
-1.000000
-1.000000
0.992000
1.000000
-1.000000
-1.000000
-1.000000
0.986000
1.000000
0.729000
-1.000000
0.629000
-1.000000
0.619000
0.956000
-1.000000
-1.000000
0.941000
0.865000
0.900000
-1.000000
0.582000
0.831000
-1.000000
0.733000
-1.000000
-1.000000
1.000000
0.221000
0.211000
0.212000
-1.000000
-1.000000
0.699000
0.636000
-1.000000
-1.000000
0.991000
0.817000
0.974000
0.548000
0.768000
0.370000
-1.000000
0.283000
-1.000000
-1.000000
0.662000
-1.000000
-1.000000
-1.000000
0.237000
-1.000000
-1.000000
1.000000
0.896000
0.748000
0.878000
0.913000
-1.000000
1.000000
0.379000
-1.000000
0.142000
0.098000
0.251000
0.245000
0.117000
-1.000000
0.166000
-1.000000
0.467000
0.363000
0.316000
0.521000
-1.000000
-1.000000
0.611000
-1.000000
-1.000000
0.639000
-1.000000
0.676000
0.806000
0.632000
-1.000000
0.544000
-1.000000
0.621000
-1.000000
0.651000
0.437000
0.859000
0.635000
-1.000000
0.609000
-1.000000
-1.000000
-1.000000
0.634000
-1.000000
0.741000
0.778000
-1.000000
0.315000
0.169000
-1.000000
-1.000000
-1.000000
-1.000000
0.452000
-1.000000
-1.000000
0.515000
0.772000
0.794000
-1.000000
0.425000
0.499000
0.668000
0.568000
-1.000000
0.575000
-1.000000
-1.000000
0.901000
0.799000
-1.000000
0.838000
0.803000
-1.000000
-1.000000
-1.000000
0.596000
-1.000000
0.619000
-1.000000
0.362000
0.233000
0.330000
-1.000000
1.000000
0.944000
0.687000
0.838000
-1.000000
0.231000
0.272000
-1.000000
-1.000000
0.338000
-1.000000
-1.000000
-1.000000
0.351000
0.325000
0.711000
-1.000000
0.750000
0.568000
-1.000000
0.609000
0.328000
0.344000
0.249000
-1.000000
-1.000000
1.000000
0.769000
0.587000
0.235000
0.774000
0.767000
-1.000000
-1.000000
0.933000
0.682000
0.848000
0.532000
0.339000
-1.000000
-1.000000
-1.000000
0.657000
-1.000000
0.802000
-1.000000
0.725000
0.850000
-1.000000
0.639000
-1.000000
-1.000000
-1.000000
0.574000
-1.000000
0.810000
0.923000
0.874000
-1.000000
0.709000
-1.000000
-1.000000
0.667000
-1.000000
0.582000
-1.000000
0.473000
0.587000
0.852000
0.896000
0.556000
-1.000000
0.503000
-1.000000
0.732000
0.596000
-1.000000
0.401000
-1.000000
0.456000
0.538000
-1.000000
0.650000
-1.000000
0.519000
0.870000
0.763000
-1.000000
0.466000
-1.000000
-1.000000
0.750000
0.855000
1.000000
1.000000
0.635000
-1.000000
0.723000
-1.000000
-1.000000
-1.000000
0.142000
0.303000
0.321000
0.323000
0.625000
0.698000
-1.000000
-1.000000
-1.000000
-1.000000
0.683000
-1.000000
-1.000000
0.900000
1.000000
0.798000
-1.000000
0.565000
1.000000
0.710000
0.342000
0.238000
-1.000000
-1.000000
-1.000000
-1.000000
-1.000000
-1.000000
-1.000000
-1.000000
0.014000
0.091000
0.165000
0.182000
0.239000
0.142000
-1.000000
-1.000000
0.174000
-1.000000
0.830000
0.563000
0.665000
0.539000
0.640000
0.448000
-1.000000
0.867000
-1.000000
-1.000000
-1.000000
-1.000000
0.658000
0.660000
-1.000000
0.888000
0.726000
-1.000000
0.519000
-1.000000
-1.000000
-1.000000
-1.000000
0.358000
0.717000
1.000000
0.808000
-1.000000
0.805000
0.719000
-1.000000
-1.000000
-1.000000
-1.000000
-1.000000
0.842000
0.612000
0.408000
0.553000
-1.000000
-1.000000
0.905000
-1.000000
0.625000
-1.000000
0.786000
0.907000
0.637000
0.861000
-1.000000
0.800000
-1.000000
1.000000
0.689000
-1.000000
0.783000
0.905000
0.775000
-1.000000
-1.000000
0.794000
-1.000000
-1.000000
0.694000
0.804000
1.000000
-1.000000
0.598000
0.819000
-1.000000
-1.000000
-1.000000
0.455000
0.524000
-1.000000
-1.000000
-1.000000
0.689000
-1.000000
-1.000000
-1.000000
-1.000000
-1.000000
-1.000000
-1.000000
-1.000000
0.163000
0.063000
0.110000
0.167000
-1.000000
-1.000000
0.296000
0.404000
0.614000
-1.000000
0.536000
0.671000
0.781000
-1.000000
0.714000
1.000000
0.685000
-1.000000
0.992000
-1.000000
-1.000000
-1.000000
-1.000000
-1.000000
-1.000000
-1.000000
0.053000
-1.000000
-1.000000
1.000000
1.000000
-1.000000
0.723000
0.973000
0.625000
-1.000000
-1.000000
0.751000
-1.000000
0.148000
0.240000
0.550000
0.534000
-1.000000
-1.000000
0.727000
0.781000
0.951000
0.509000
0.962000
0.705000
-1.000000
0.743000
0.766000
0.758000
-1.000000
0.551000
-1.000000
0.586000
0.631000
0.622000
0.674000
-1.000000
0.753000
0.607000
-1.000000
-1.000000
0.918000
-1.000000
0.909000
1.000000
0.965000
-1.000000
0.495000
0.897000
0.700000
-1.000000
-1.000000
0.884000
0.776000
0.593000
-1.000000
-1.000000
-1.000000
-1.000000
0.645000
-1.000000
-1.000000
1.000000
0.874000
1.000000
0.770000
0.446000
0.738000
0.606000
-1.000000
0.793000
0.887000
0.660000
-1.000000
0.930000
0.830000
-1.000000
-1.000000
-1.000000
-1.000000
0.786000
0.673000
-1.000000
-1.000000
-1.000000
-1.000000
-1.000000
-1.000000
0.707000
0.997000
0.752000
-1.000000
-1.000000
-1.000000
-1.000000
-1.000000
-1.000000
0.433000
0.583000
0.845000
0.829000
-1.000000
0.901000
0.660000
-1.000000
-1.000000
-1.000000
0.123000
0.937000
0.823000
0.730000
-1.000000
0.770000
-1.000000
0.221000
0.338000
0.230000
0.323000
0.348000
0.803000
0.499000
-1.000000
-1.000000
-1.000000
0.629000
0.764000
-1.000000
-1.000000
-1.000000
0.060000
0.065000
0.139000
0.147000
-1.000000
0.524000
-1.000000
-1.000000
0.152000
0.420000
0.366000
1.000000
0.829000
-1.000000
-1.000000
-1.000000
0.006000
-1.000000
-1.000000
-1.000000
-1.000000
-1.000000
-1.000000
0.584000
0.846000
0.645000
-1.000000
-1.000000
-1.000000
-1.000000
-1.000000
0.747000
0.758000
0.911000
-1.000000
-1.000000
1.000000
0.769000
-1.000000
-1.000000
1.000000
0.871000
0.829000
0.817000
0.699000
0.539000
0.756000
0.804000
-1.000000
-1.000000
0.731000
0.970000
0.901000
-1.000000
0.812000
-1.000000
-1.000000
-1.000000
-1.000000
0.751000
0.835000
-1.000000
-1.000000
0.809000
-1.000000
0.805000
-1.000000
0.984000
0.973000
0.893000
-1.000000
-1.000000
0.620000
-1.000000
0.573000
0.222000
-1.000000
-1.000000
-1.000000
-1.000000
-1.000000
-1.000000
0.360000
-1.000000
-1.000000
-1.000000
0.537000
0.333000
-1.000000
0.524000
-1.000000
0.006000
-1.000000
-1.000000
-1.000000
0.016000
0.010000
-1.000000
-1.000000
0.006000
0.006000
0.018000
0.828000
0.884000
0.686000
0.618000
-1.000000
-1.000000
-1.000000
0.142000
0.142000
-1.000000
-1.000000
0.040000
0.006000
0.142000
-1.000000
-1.000000
-1.000000
0.586000
0.220000
-1.000000
-1.000000
-1.000000
-1.000000
0.390000
-1.000000
-1.000000
0.391000
0.586000
-1.000000
0.770000
-1.000000
0.711000
0.821000
-1.000000
1.000000
0.881000
0.634000
0.591000
-1.000000
1.000000
-1.000000
0.068000
0.036000
0.142000
0.142000
0.028000
0.142000
-1.000000
0.031000
0.009000
0.021000
0.371000
0.224000
0.726000
0.690000
0.686000
-1.000000
1.000000
0.721000
-1.000000
0.819000
-1.000000
0.902000
-1.000000
0.432000
-1.000000
-1.000000
0.378000
0.601000
-1.000000
-1.000000
-1.000000
-1.000000
-1.000000
-1.000000
-1.000000
-1.000000
-1.000000
0.834000
0.533000
-1.000000
1.000000
-1.000000
0.391000
0.430000
0.411000
0.452000
0.692000
0.588000
0.393000
0.061000
-1.000000
0.057000
0.032000
0.060000
-1.000000
0.141000
-1.000000
0.244000
0.172000
-1.000000
0.797000
0.750000
-1.000000
0.665000
0.690000
-1.000000
-1.000000
1.000000
-1.000000
0.614000
0.635000
-1.000000
0.795000
-1.000000
0.630000
-1.000000
0.718000
0.698000
0.753000
0.653000
-1.000000
-1.000000
0.868000
0.873000
0.474000
-1.000000
-1.000000
-1.000000
0.508000
-1.000000
0.192000
0.330000
-1.000000
-1.000000
-1.000000
0.537000
-1.000000
0.072000
-1.000000
-1.000000
0.043000
0.039000
0.275000
-1.000000
0.771000
0.626000
-1.000000
0.787000
-1.000000
0.851000
0.784000
0.851000
-1.000000
0.699000
-1.000000
-1.000000
-1.000000
-1.000000
-1.000000
0.470000
0.652000
-1.000000
0.630000
-1.000000
1.000000
0.062000
0.008000
0.006000
0.048000
-1.000000
0.252000
-1.000000
-1.000000
0.283000
0.681000
1.000000
0.949000
0.798000
-1.000000
0.736000
0.967000
0.622000
-1.000000
0.435000
-1.000000
0.431000
-1.000000
-1.000000
-1.000000
-1.000000
-1.000000
-1.000000
0.533000
0.584000
0.277000
-1.000000
-1.000000
0.377000
0.771000
0.811000
-1.000000
-1.000000
0.438000
0.253000
-1.000000
0.069000
-1.000000
0.431000
-1.000000
0.693000
-1.000000
-1.000000
0.587000
-1.000000
0.670000
-1.000000
0.595000
0.760000
0.688000
-1.000000
-1.000000
0.704000
-1.000000
0.634000
0.846000
-1.000000
0.917000
-1.000000
-1.000000
0.843000
-1.000000
0.675000
0.889000
0.863000
-1.000000
-1.000000
0.870000
-1.000000
-1.000000
0.677000
-1.000000
1.000000
0.767000
-1.000000
0.639000
0.751000
0.737000
-1.000000
-1.000000
1.000000
0.751000
-1.000000
-1.000000
-1.000000
-1.000000
0.342000
0.502000
0.636000
-1.000000
-1.000000
1.000000
0.797000
-1.000000
0.851000
-1.000000
-1.000000
-1.000000
0.524000
0.919000
0.928000
1.000000
0.911000
0.159000
0.440000
0.493000
0.698000
0.924000
-1.000000
-1.000000
0.967000
-1.000000
0.522000
-1.000000
-1.000000
-1.000000
-1.000000
-1.000000
0.183000
0.285000
-1.000000
-1.000000
-1.000000
-1.000000
0.283000
-1.000000
-1.000000
-1.000000
-1.000000
-1.000000
-1.000000
0.445000
-1.000000
0.857000
0.749000
0.764000
0.676000
-1.000000
-1.000000
0.793000
0.592000
-1.000000
1.000000
1.000000
0.790000
-1.000000
-1.000000
0.567000
-1.000000
-1.000000
0.919000
-1.000000
0.886000
0.772000
-1.000000
0.909000
-1.000000
0.718000
0.653000
-1.000000
0.811000
0.636000
-1.000000
0.942000
-1.000000
0.296000
0.799000
0.620000
-1.000000
0.550000
-1.000000
-1.000000
0.698000
-1.000000
[truncated: 5,903 more rows]
