# Supplementary material for: Nano-DMS-MaP allows isoform-specific RNA structure determination
Source: Nat Methods. 2023 Apr 27;20(6):849–59. doi: 10.1038/s41592-023-01862-7 (PMC10250195; doi:10.1038/s41592-023-01862-7)
Supplement: Supplementary file 5 — DMS reactivities as csv files for all experiments and isoforms. –1 represents no information at position. [file 41592_2023_1862_MOESM5_ESM.zip › reactivity_csvs/Nanopore_RT-FL/Nanopore_RT-FL_4kb_rep1_cell_native_10mM_AC.csv]

-1.000000
-1.000000
-1.000000
0.012000
-1.000000
0.012000
-1.000000
0.012000
-1.000000
-1.000000
-1.000000
-1.000000
-1.000000
0.157000
-1.000000
0.157000
0.012000
0.014000
0.157000
-1.000000
0.157000
-1.000000
0.079000
-1.000000
-1.000000
0.157000
-1.000000
0.095000
0.138000
-1.000000
-1.000000
-1.000000
-1.000000
0.888000
-1.000000
0.121000
-1.000000
0.065000
-1.000000
0.134000
-1.000000
-1.000000
-1.000000
0.129000
-1.000000
0.174000
0.170000
0.114000
-1.000000
0.157000
-1.000000
-1.000000
-1.000000
0.177000
0.157000
0.171000
0.134000
0.168000
0.157000
0.296000
-1.000000
-1.000000
0.187000
-1.000000
-1.000000
0.567000
0.324000
-1.000000
0.253000
0.144000
-1.000000
0.145000
0.581000
0.559000
-1.000000
0.487000
0.530000
0.580000
-1.000000
0.316000
-1.000000
-1.000000
-1.000000
0.525000
0.413000
-1.000000
-1.000000
-1.000000
0.455000
-1.000000
-1.000000
-1.000000
0.447000
-1.000000
0.338000
0.267000
0.333000
0.278000
-1.000000
-1.000000
0.290000
-1.000000
-1.000000
-1.000000
-1.000000
-1.000000
-1.000000
-1.000000
0.262000
0.147000
0.340000
-1.000000
-1.000000
0.380000
-1.000000
-1.000000
-1.000000
-1.000000
-1.000000
-1.000000
-1.000000
-1.000000
-1.000000
0.603000
0.278000
-1.000000
0.204000
-1.000000
-1.000000
-1.000000
-1.000000
0.756000
0.666000
0.288000
-1.000000
0.157000
-1.000000
0.267000
-1.000000
0.381000
-1.000000
0.159000
0.132000
0.058000
-1.000000
0.314000
0.547000
-1.000000
0.317000
0.285000
0.604000
0.557000
-1.000000
-1.000000
-1.000000
-1.000000
0.575000
-1.000000
-1.000000
0.055000
0.388000
-1.000000
-1.000000
-1.000000
-1.000000
-1.000000
-1.000000
0.643000
0.300000
0.685000
0.449000
-1.000000
0.258000
-1.000000
0.296000
-1.000000
0.204000
-1.000000
0.904000
0.625000
-1.000000
-1.000000
-1.000000
-1.000000
0.487000
-1.000000
0.128000
0.126000
0.194000
-1.000000
0.938000
0.787000
0.722000
0.548000
-1.000000
-1.000000
-1.000000
0.381000
0.764000
-1.000000
-1.000000
-1.000000
0.509000
0.914000
0.621000
-1.000000
0.556000
-1.000000
0.784000
0.913000
0.624000
-1.000000
-1.000000
0.641000
0.835000
0.684000
-1.000000
0.356000
0.428000
0.415000
-1.000000
0.469000
-1.000000
-1.000000
0.850000
-1.000000
0.678000
-1.000000
0.308000
-1.000000
0.303000
-1.000000
0.245000
-1.000000
0.691000
0.361000
-1.000000
0.177000
0.647000
-1.000000
-1.000000
0.529000
0.323000
-1.000000
0.186000
-1.000000
-1.000000
0.108000
-1.000000
-1.000000
-1.000000
0.144000
-1.000000
-1.000000
1.000000
0.667000
-1.000000
0.449000
-1.000000
0.496000
-1.000000
0.575000
1.000000
0.444000
-1.000000
-1.000000
0.164000
0.235000
0.208000
-1.000000
0.531000
-1.000000
-1.000000
0.156000
-1.000000
0.413000
-1.000000
-1.000000
-1.000000
-1.000000
0.314000
-1.000000
-1.000000
0.219000
-1.000000
0.253000
0.363000
-1.000000
-1.000000
-1.000000
-1.000000
-1.000000
0.412000
-1.000000
-1.000000
0.486000
0.394000
-1.000000
0.260000
0.112000
0.213000
0.249000
0.432000
0.539000
0.502000
-1.000000
-1.000000
-1.000000
-1.000000
-1.000000
0.801000
0.158000
-1.000000
0.157000
-1.000000
0.144000
-1.000000
-1.000000
0.576000
-1.000000
-1.000000
0.083000
-1.000000
0.225000
-1.000000
1.000000
0.875000
-1.000000
-1.000000
0.447000
-1.000000
0.532000
-1.000000
0.725000
-1.000000
0.350000
-1.000000
-1.000000
-1.000000
-1.000000
-1.000000
-1.000000
0.386000
-1.000000
0.433000
-1.000000
0.659000
-1.000000
0.291000
-1.000000
-1.000000
0.488000
-1.000000
-1.000000
-1.000000
0.693000
-1.000000
-1.000000
0.487000
0.561000
-1.000000
0.518000
-1.000000
-1.000000
-1.000000
-1.000000
-1.000000
0.544000
-1.000000
0.604000
0.340000
-1.000000
-1.000000
0.493000
-1.000000
0.823000
-1.000000
0.510000
0.754000
0.422000
-1.000000
-1.000000
-1.000000
-1.000000
0.157000
0.310000
0.354000
0.432000
0.462000
0.375000
-1.000000
-1.000000
0.646000
-1.000000
-1.000000
-1.000000
-1.000000
0.406000
0.184000
-1.000000
-1.000000
0.594000
0.187000
0.157000
-1.000000
-1.000000
-1.000000
-1.000000
-1.000000
0.243000
0.746000
0.503000
-1.000000
0.943000
0.667000
0.601000
1.000000
0.882000
0.668000
-1.000000
0.751000
-1.000000
0.770000
0.799000
0.614000
0.873000
-1.000000
0.213000
0.462000
0.843000
0.578000
1.000000
0.656000
-1.000000
0.879000
-1.000000
0.561000
-1.000000
-1.000000
0.597000
-1.000000
-1.000000
-1.000000
-1.000000
0.402000
0.500000
0.290000
-1.000000
0.473000
0.761000
-1.000000
-1.000000
-1.000000
0.634000
-1.000000
0.753000
-1.000000
0.275000
-1.000000
0.968000
0.811000
1.000000
-1.000000
0.479000
-1.000000
-1.000000
0.579000
-1.000000
0.596000
0.552000
-1.000000
-1.000000
-1.000000
0.917000
0.727000
-1.000000
0.262000
0.385000
-1.000000
-1.000000
-1.000000
0.028000
0.139000
-1.000000
-1.000000
-1.000000
-1.000000
0.509000
-1.000000
0.667000
-1.000000
0.852000
0.591000
0.368000
-1.000000
0.313000
0.716000
-1.000000
0.592000
0.431000
-1.000000
-1.000000
0.237000
-1.000000
-1.000000
-1.000000
0.525000
-1.000000
1.000000
0.964000
0.686000
0.651000
0.427000
-1.000000
0.720000
0.737000
-1.000000
-1.000000
-1.000000
-1.000000
0.468000
1.000000
0.690000
-1.000000
0.574000
-1.000000
0.542000
0.622000
0.625000
0.383000
0.783000
0.476000
0.833000
-1.000000
0.417000
0.327000
0.623000
-1.000000
-1.000000
0.397000
0.453000
-1.000000
0.758000
0.839000
0.738000
-1.000000
-1.000000
0.569000
-1.000000
0.458000
0.777000
-1.000000
0.764000
0.546000
-1.000000
0.794000
0.648000
0.852000
-1.000000
-1.000000
0.512000
-1.000000
0.537000
-1.000000
0.447000
0.693000
-1.000000
-1.000000
0.445000
-1.000000
0.691000
-1.000000
0.872000
0.670000
-1.000000
0.646000
0.810000
0.768000
0.658000
-1.000000
0.514000
-1.000000
0.494000
0.995000
-1.000000
-1.000000
0.154000
0.187000
-1.000000
0.267000
-1.000000
0.157000
-1.000000
-1.000000
-1.000000
-1.000000
-1.000000
-1.000000
-1.000000
0.505000
0.386000
-1.000000
0.246000
0.423000
0.690000
0.608000
-1.000000
-1.000000
1.000000
-1.000000
0.637000
-1.000000
0.438000
-1.000000
-1.000000
-1.000000
0.273000
0.363000
0.545000
0.520000
-1.000000
0.655000
0.343000
0.507000
0.939000
0.310000
0.480000
0.774000
-1.000000
-1.000000
1.000000
0.604000
-1.000000
0.376000
0.403000
-1.000000
-1.000000
0.340000
-1.000000
0.881000
-1.000000
0.611000
0.732000
-1.000000
0.257000
-1.000000
0.267000
-1.000000
0.465000
-1.000000
-1.000000
0.448000
0.471000
-1.000000
0.831000
-1.000000
0.544000
0.598000
0.459000
1.000000
0.838000
0.917000
0.654000
0.454000
0.763000
0.987000
-1.000000
-1.000000
0.452000
0.830000
-1.000000
0.157000
0.426000
0.481000
0.700000
0.485000
-1.000000
-1.000000
0.491000
0.763000
1.000000
0.754000
-1.000000
0.699000
0.798000
0.494000
-1.000000
0.647000
0.578000
-1.000000
0.755000
0.757000
-1.000000
0.205000
-1.000000
-1.000000
0.398000
0.290000
0.895000
1.000000
0.535000
-1.000000
-1.000000
0.555000
0.722000
0.370000
0.287000
0.503000
0.674000
0.533000
0.892000
-1.000000
0.331000
0.565000
0.521000
-1.000000
-1.000000
-1.000000
0.207000
0.237000
-1.000000
0.242000
0.856000
0.279000
0.595000
0.707000
0.411000
-1.000000
-1.000000
0.648000
0.607000
0.183000
0.238000
-1.000000
0.534000
-1.000000
0.575000
-1.000000
-1.000000
-1.000000
0.551000
0.462000
-1.000000
0.679000
1.000000
0.447000
0.254000
-1.000000
0.431000
0.688000
0.542000
-1.000000
-1.000000
-1.000000
-1.000000
0.741000
0.696000
0.535000
0.423000
-1.000000
-1.000000
-1.000000
-1.000000
0.470000
0.444000
0.437000
-1.000000
0.478000
0.496000
-1.000000
-1.000000
0.290000
0.140000
0.323000
-1.000000
0.867000
-1.000000
0.706000
0.455000
0.775000
0.401000
-1.000000
0.784000
-1.000000
0.920000
0.730000
0.776000
-1.000000
-1.000000
-1.000000
0.563000
0.791000
0.591000
-1.000000
-1.000000
0.290000
0.157000
-1.000000
-1.000000
-1.000000
-1.000000
-1.000000
0.321000
0.590000
0.871000
0.704000
-1.000000
-1.000000
0.530000
-1.000000
-1.000000
0.841000
-1.000000
0.870000
0.491000
-1.000000
0.745000
-1.000000
0.854000
0.552000
-1.000000
-1.000000
0.250000
-1.000000
-1.000000
-1.000000
0.697000
0.418000
-1.000000
0.191000
0.249000
0.551000
0.556000
-1.000000
1.000000
0.624000
-1.000000
-1.000000
0.501000
0.712000
-1.000000
0.157000
0.488000
0.063000
0.081000
0.191000
-1.000000
-1.000000
-1.000000
-1.000000
-1.000000
-1.000000
0.436000
0.528000
-1.000000
0.647000
0.613000
-1.000000
-1.000000
0.833000
-1.000000
0.381000
0.663000
-1.000000
0.759000
0.500000
-1.000000
-1.000000
0.858000
-1.000000
0.244000
0.141000
0.708000
0.175000
0.120000
0.134000
0.151000
0.157000
0.130000
1.000000
0.636000
-1.000000
1.000000
-1.000000
-1.000000
-1.000000
0.741000
0.954000
0.503000
-1.000000
1.000000
1.000000
0.427000
0.410000
-1.000000
-1.000000
0.563000
-1.000000
0.609000
0.732000
0.589000
0.964000
1.000000
1.000000
0.803000
-1.000000
-1.000000
-1.000000
-1.000000
-1.000000
-1.000000
-1.000000
-1.000000
0.485000
0.567000
0.321000
-1.000000
0.495000
0.564000
0.579000
-1.000000
0.188000
0.382000
-1.000000
0.312000
0.545000
0.262000
-1.000000
-1.000000
0.648000
0.474000
0.757000
0.641000
-1.000000
-1.000000
-1.000000
-1.000000
0.285000
0.348000
0.672000
0.697000
-1.000000
1.000000
-1.000000
1.000000
0.822000
0.355000
0.474000
-1.000000
0.400000
0.656000
0.517000
-1.000000
-1.000000
0.531000
-1.000000
-1.000000
0.681000
0.772000
-1.000000
0.133000
-1.000000
-1.000000
0.217000
0.799000
-1.000000
0.909000
0.812000
-1.000000
-1.000000
-1.000000
-1.000000
0.852000
-1.000000
0.455000
-1.000000
0.651000
-1.000000
-1.000000
-1.000000
0.351000
0.418000
-1.000000
0.443000
0.552000
0.642000
-1.000000
-1.000000
-1.000000
0.479000
0.379000
-1.000000
-1.000000
0.381000
0.434000
-1.000000
-1.000000
-1.000000
0.390000
0.175000
-1.000000
0.399000
-1.000000
-1.000000
-1.000000
0.303000
0.543000
1.000000
0.310000
0.157000
-1.000000
-1.000000
0.094000
0.402000
0.814000
-1.000000
0.772000
-1.000000
-1.000000
1.000000
-1.000000
0.813000
-1.000000
1.000000
1.000000
0.869000
0.383000
0.558000
0.310000
-1.000000
-1.000000
-1.000000
-1.000000
0.837000
1.000000
-1.000000
-1.000000
-1.000000
0.713000
0.673000
0.708000
-1.000000
0.689000
-1.000000
0.440000
0.590000
-1.000000
-1.000000
0.684000
0.746000
0.548000
-1.000000
0.553000
0.633000
-1.000000
0.381000
-1.000000
-1.000000
0.982000
0.348000
0.110000
0.189000
-1.000000
-1.000000
0.596000
0.820000
-1.000000
-1.000000
0.923000
0.699000
1.000000
0.472000
0.816000
0.771000
-1.000000
0.226000
-1.000000
-1.000000
0.647000
-1.000000
-1.000000
-1.000000
0.223000
-1.000000
-1.000000
0.580000
0.586000
0.698000
1.000000
0.690000
-1.000000
0.491000
0.204000
-1.000000
0.336000
0.192000
0.210000
0.462000
0.272000
-1.000000
0.408000
-1.000000
0.263000
0.188000
0.267000
0.727000
-1.000000
-1.000000
0.548000
-1.000000
-1.000000
0.320000
-1.000000
0.808000
0.568000
0.554000
-1.000000
0.233000
-1.000000
0.622000
-1.000000
0.480000
0.614000
0.625000
0.232000
-1.000000
0.525000
-1.000000
-1.000000
-1.000000
0.549000
-1.000000
0.524000
1.000000
-1.000000
0.340000
0.157000
-1.000000
-1.000000
-1.000000
-1.000000
0.684000
-1.000000
-1.000000
0.433000
0.832000
0.576000
-1.000000
0.573000
0.462000
0.423000
0.503000
-1.000000
0.540000
-1.000000
-1.000000
0.712000
0.549000
-1.000000
0.984000
0.641000
-1.000000
-1.000000
-1.000000
0.557000
-1.000000
0.873000
-1.000000
0.518000
0.503000
0.321000
-1.000000
0.921000
1.000000
0.633000
0.542000
-1.000000
0.303000
0.394000
-1.000000
-1.000000
0.299000
-1.000000
-1.000000
-1.000000
0.590000
0.582000
0.612000
-1.000000
0.756000
0.510000
-1.000000
0.437000
0.358000
0.515000
0.368000
-1.000000
-1.000000
0.827000
0.561000
0.599000
0.206000
0.364000
0.803000
-1.000000
-1.000000
1.000000
0.678000
0.887000
0.531000
0.288000
-1.000000
-1.000000
-1.000000
0.524000
-1.000000
0.491000
-1.000000
0.974000
0.742000
-1.000000
0.610000
-1.000000
-1.000000
-1.000000
0.402000
-1.000000
0.691000
1.000000
1.000000
-1.000000
0.637000
-1.000000
-1.000000
0.400000
-1.000000
0.493000
-1.000000
0.510000
0.231000
0.772000
0.697000
0.280000
-1.000000
0.273000
-1.000000
0.343000
0.469000
-1.000000
0.383000
-1.000000
0.392000
0.838000
-1.000000
0.719000
-1.000000
0.927000
1.000000
0.635000
-1.000000
0.260000
-1.000000
-1.000000
0.385000
0.745000
1.000000
1.000000
0.506000
-1.000000
0.763000
-1.000000
-1.000000
-1.000000
0.157000
0.243000
0.456000
0.397000
0.520000
0.463000
-1.000000
-1.000000
-1.000000
-1.000000
0.512000
-1.000000
-1.000000
0.724000
0.970000
0.511000
-1.000000
0.597000
0.918000
0.821000
0.305000
0.241000
-1.000000
-1.000000
-1.000000
-1.000000
-1.000000
-1.000000
-1.000000
-1.000000
0.167000
0.225000
0.233000
0.316000
0.173000
0.157000
-1.000000
-1.000000
0.252000
-1.000000
0.831000
0.829000
0.730000
0.472000
0.703000
0.475000
-1.000000
0.882000
-1.000000
-1.000000
-1.000000
-1.000000
0.809000
0.400000
-1.000000
0.565000
1.000000
-1.000000
0.403000
-1.000000
-1.000000
-1.000000
-1.000000
0.252000
0.858000
0.653000
0.856000
-1.000000
0.575000
0.371000
-1.000000
-1.000000
-1.000000
-1.000000
-1.000000
0.486000
0.563000
0.420000
0.223000
-1.000000
-1.000000
0.512000
-1.000000
0.555000
-1.000000
0.653000
0.881000
0.736000
0.748000
-1.000000
0.710000
-1.000000
0.941000
0.558000
-1.000000
0.689000
1.000000
0.639000
-1.000000
-1.000000
0.573000
-1.000000
-1.000000
0.326000
0.438000
0.776000
-1.000000
0.473000
0.483000
-1.000000
-1.000000
-1.000000
0.240000
0.570000
-1.000000
-1.000000
-1.000000
0.342000
-1.000000
-1.000000
-1.000000
-1.000000
-1.000000
-1.000000
-1.000000
-1.000000
0.541000
0.519000
0.383000
0.492000
-1.000000
-1.000000
0.277000
0.900000
0.460000
-1.000000
0.528000
1.000000
0.692000
-1.000000
0.655000
0.967000
0.689000
-1.000000
0.657000
-1.000000
-1.000000
-1.000000
-1.000000
-1.000000
-1.000000
-1.000000
0.096000
-1.000000
-1.000000
1.000000
0.904000
-1.000000
0.725000
0.998000
0.512000
-1.000000
-1.000000
0.485000
-1.000000
0.121000
0.294000
0.383000
0.630000
-1.000000
-1.000000
0.615000
0.499000
1.000000
0.382000
0.750000
0.846000
-1.000000
0.672000
0.447000
0.536000
-1.000000
0.383000
-1.000000
0.989000
0.898000
0.405000
0.536000
-1.000000
0.746000
0.611000
-1.000000
-1.000000
1.000000
-1.000000
0.882000
0.692000
0.453000
-1.000000
0.581000
0.961000
0.521000
-1.000000
-1.000000
0.806000
0.752000
0.536000
-1.000000
-1.000000
-1.000000
-1.000000
0.543000
-1.000000
-1.000000
0.863000
1.000000
0.815000
0.713000
0.195000
0.612000
0.559000
-1.000000
0.476000
0.731000
0.331000
-1.000000
0.597000
0.476000
-1.000000
-1.000000
-1.000000
-1.000000
0.829000
0.519000
-1.000000
-1.000000
-1.000000
-1.000000
-1.000000
-1.000000
0.381000
1.000000
0.730000
-1.000000
-1.000000
-1.000000
-1.000000
-1.000000
-1.000000
0.437000
0.638000
0.902000
0.563000
-1.000000
1.000000
0.589000
-1.000000
-1.000000
-1.000000
0.699000
0.556000
1.000000
0.796000
-1.000000
0.762000
-1.000000
0.296000
0.263000
0.157000
0.157000
0.220000
0.848000
0.451000
-1.000000
-1.000000
-1.000000
0.450000
0.453000
-1.000000
-1.000000
-1.000000
0.156000
0.189000
0.113000
0.252000
-1.000000
0.638000
-1.000000
-1.000000
0.157000
0.432000
0.308000
0.819000
0.742000
-1.000000
-1.000000
-1.000000
0.159000
-1.000000
-1.000000
-1.000000
-1.000000
-1.000000
-1.000000
0.460000
0.817000
0.485000
-1.000000
-1.000000
-1.000000
-1.000000
-1.000000
0.432000
0.679000
0.627000
-1.000000
-1.000000
0.694000
0.856000
-1.000000
-1.000000
0.496000
1.000000
0.662000
0.864000
0.558000
0.420000
0.833000
0.539000
-1.000000
-1.000000
0.677000
0.901000
0.548000
-1.000000
0.606000
-1.000000
-1.000000
-1.000000
-1.000000
0.581000
0.526000
-1.000000
-1.000000
1.000000
-1.000000
0.606000
-1.000000
0.949000
0.871000
0.584000
-1.000000
-1.000000
0.625000
-1.000000
0.586000
0.221000
-1.000000
-1.000000
-1.000000
-1.000000
-1.000000
-1.000000
0.323000
-1.000000
-1.000000
-1.000000
0.298000
0.362000
-1.000000
0.531000
-1.000000
0.092000
-1.000000
-1.000000
-1.000000
0.248000
0.203000
-1.000000
-1.000000
0.141000
0.128000
0.191000
1.000000
0.935000
0.759000
0.549000
-1.000000
-1.000000
-1.000000
0.173000
0.170000
-1.000000
-1.000000
0.450000
0.150000
0.157000
-1.000000
-1.000000
-1.000000
0.599000
0.268000
-1.000000
-1.000000
-1.000000
-1.000000
0.214000
-1.000000
-1.000000
0.293000
0.477000
-1.000000
0.731000
-1.000000
0.529000
0.591000
-1.000000
0.847000
0.723000
0.529000
0.457000
-1.000000
0.683000
-1.000000
0.364000
0.317000
0.346000
0.452000
0.604000
0.663000
-1.000000
0.162000
0.082000
0.193000
0.216000
0.285000
0.424000
0.319000
0.431000
-1.000000
0.444000
0.291000
-1.000000
1.000000
-1.000000
0.647000
-1.000000
0.258000
-1.000000
-1.000000
0.360000
0.538000
-1.000000
-1.000000
-1.000000
-1.000000
-1.000000
-1.000000
-1.000000
-1.000000
-1.000000
0.594000
0.559000
-1.000000
1.000000
-1.000000
0.476000
0.529000
0.239000
0.535000
0.460000
0.719000
0.583000
0.490000
-1.000000
0.255000
0.152000
0.089000
-1.000000
0.405000
-1.000000
0.295000
0.461000
-1.000000
0.878000
0.384000
-1.000000
0.402000
0.709000
-1.000000
-1.000000
0.570000
-1.000000
0.948000
1.000000
-1.000000
1.000000
-1.000000
0.640000
-1.000000
0.963000
0.900000
0.718000
0.503000
-1.000000
-1.000000
0.848000
0.991000
0.359000
-1.000000
-1.000000
-1.000000
0.297000
-1.000000
0.119000
0.313000
-1.000000
-1.000000
-1.000000
0.306000
-1.000000
0.135000
-1.000000
-1.000000
0.088000
0.067000
0.609000
-1.000000
0.672000
0.598000
-1.000000
0.505000
-1.000000
0.291000
0.893000
0.753000
-1.000000
0.488000
-1.000000
-1.000000
-1.000000
-1.000000
-1.000000
0.363000
0.569000
-1.000000
1.000000
-1.000000
0.907000
0.102000
0.099000
0.048000
0.116000
-1.000000
0.047000
-1.000000
-1.000000
0.229000
0.630000
1.000000
0.962000
0.971000
-1.000000
0.591000
0.754000
0.723000
-1.000000
0.157000
-1.000000
0.584000
-1.000000
-1.000000
-1.000000
-1.000000
-1.000000
-1.000000
0.275000
1.000000
0.350000
-1.000000
-1.000000
0.426000
0.564000
0.544000
-1.000000
-1.000000
0.503000
0.348000
-1.000000
0.068000
-1.000000
0.392000
-1.000000
0.550000
-1.000000
-1.000000
0.406000
-1.000000
0.363000
-1.000000
0.651000
0.512000
0.563000
-1.000000
-1.000000
0.396000
-1.000000
0.490000
0.580000
-1.000000
1.000000
-1.000000
-1.000000
0.880000
-1.000000
0.822000
0.739000
0.843000
-1.000000
-1.000000
0.703000
-1.000000
-1.000000
0.604000
-1.000000
0.792000
0.717000
-1.000000
0.678000
0.674000
0.766000
-1.000000
-1.000000
0.769000
0.886000
-1.000000
-1.000000
-1.000000
-1.000000
0.402000
0.238000
0.732000
-1.000000
-1.000000
0.566000
0.486000
-1.000000
1.000000
-1.000000
-1.000000
-1.000000
0.677000
0.889000
0.814000
0.787000
0.573000
0.157000
0.364000
0.388000
0.829000
0.639000
-1.000000
-1.000000
0.908000
-1.000000
0.388000
-1.000000
-1.000000
-1.000000
-1.000000
-1.000000
0.439000
0.293000
-1.000000
-1.000000
-1.000000
-1.000000
0.912000
-1.000000
-1.000000
-1.000000
-1.000000
-1.000000
-1.000000
0.406000
-1.000000
0.244000
0.169000
0.365000
0.702000
-1.000000
-1.000000
0.950000
0.680000
-1.000000
1.000000
0.609000
0.667000
-1.000000
-1.000000
0.847000
-1.000000
-1.000000
0.852000
-1.000000
0.285000
0.549000
-1.000000
0.642000
-1.000000
1.000000
0.786000
-1.000000
0.703000
0.462000
-1.000000
0.724000
-1.000000
0.394000
0.569000
0.169000
-1.000000
0.207000
-1.000000
-1.000000
0.828000
-1.000000
[truncated: 5,903 more rows]
