# Supplementary material for: Nano-DMS-MaP allows isoform-specific RNA structure determination
Source: Nat Methods. 2023 Apr 27;20(6):849–59. doi: 10.1038/s41592-023-01862-7 (PMC10250195; doi:10.1038/s41592-023-01862-7)
Supplement: Supplementary file 5 — DMS reactivities as csv files for all experiments and isoforms. –1 represents no information at position. [file 41592_2023_1862_MOESM5_ESM.zip › reactivity_csvs/Nanopore_RT-FL/Nanopore_RT-FL_mean_4kb_virion_native_10mM_AC.csv]

-1.000000
-1.000000
-1.000000
0.008000
-1.000000
0.008000
-1.000000
0.008000
-1.000000
-1.000000
-1.000000
-1.000000
-1.000000
0.152500
-1.000000
0.152500
0.008000
0.010000
0.152500
-1.000000
0.152500
-1.000000
0.116000
-1.000000
-1.000000
0.152500
-1.000000
0.018500
0.094500
-1.000000
-1.000000
-1.000000
-1.000000
0.590500
-1.000000
0.008000
-1.000000
0.014500
-1.000000
0.020500
-1.000000
-1.000000
-1.000000
0.008000
-1.000000
0.169500
0.152500
0.015000
-1.000000
0.152500
-1.000000
-1.000000
-1.000000
0.152500
0.152500
0.010500
0.008000
0.039000
0.152500
0.178000
-1.000000
-1.000000
0.167500
-1.000000
-1.000000
1.000000
0.356500
-1.000000
0.103000
0.094500
-1.000000
0.122500
0.293000
0.257000
-1.000000
0.466500
0.649000
0.530000
-1.000000
0.111500
-1.000000
-1.000000
-1.000000
0.227000
0.241000
-1.000000
-1.000000
-1.000000
0.152500
-1.000000
-1.000000
-1.000000
0.072500
-1.000000
0.815500
0.848000
0.217500
0.173000
-1.000000
-1.000000
0.152500
-1.000000
-1.000000
-1.000000
-1.000000
-1.000000
-1.000000
-1.000000
0.235000
0.254000
0.242500
-1.000000
-1.000000
0.300000
-1.000000
-1.000000
-1.000000
-1.000000
-1.000000
-1.000000
-1.000000
-1.000000
-1.000000
0.249500
0.068000
-1.000000
0.031000
-1.000000
-1.000000
-1.000000
-1.000000
0.898500
0.536000
0.354500
-1.000000
0.185500
-1.000000
0.328500
-1.000000
0.153000
-1.000000
0.071000
0.037000
0.031500
-1.000000
0.147500
0.174500
-1.000000
0.264500
0.646000
0.626500
0.522000
-1.000000
-1.000000
-1.000000
-1.000000
0.482000
-1.000000
-1.000000
0.633000
0.797500
-1.000000
-1.000000
-1.000000
-1.000000
-1.000000
-1.000000
0.275000
0.173000
0.589000
0.276000
-1.000000
0.227500
-1.000000
0.159000
-1.000000
0.250000
-1.000000
1.000000
0.629500
-1.000000
-1.000000
-1.000000
-1.000000
0.029500
-1.000000
0.008000
0.023500
0.083000
-1.000000
0.180500
0.152500
0.112000
0.152500
-1.000000
-1.000000
-1.000000
0.152500
0.123000
-1.000000
-1.000000
-1.000000
0.414500
0.810500
0.901500
-1.000000
0.779500
-1.000000
0.631000
0.925000
0.751500
-1.000000
-1.000000
0.533000
0.773500
0.884500
-1.000000
0.253000
0.206000
0.392000
-1.000000
0.223500
-1.000000
-1.000000
0.579000
-1.000000
0.491500
-1.000000
0.122000
-1.000000
0.225500
-1.000000
0.194000
-1.000000
0.512500
0.311500
-1.000000
0.257000
0.788500
-1.000000
-1.000000
0.236000
0.027000
-1.000000
0.043000
-1.000000
-1.000000
0.019000
-1.000000
-1.000000
-1.000000
0.032000
-1.000000
-1.000000
0.766000
0.632500
-1.000000
0.083000
-1.000000
0.150000
-1.000000
0.124500
1.000000
0.150500
-1.000000
-1.000000
0.020500
0.152500
0.152500
-1.000000
0.152500
-1.000000
-1.000000
0.045500
-1.000000
0.152500
-1.000000
-1.000000
-1.000000
-1.000000
0.468000
-1.000000
-1.000000
0.040000
-1.000000
0.303000
0.196000
-1.000000
-1.000000
-1.000000
-1.000000
-1.000000
0.373500
-1.000000
-1.000000
0.453000
0.108500
-1.000000
0.080500
0.066500
0.212000
0.218000
0.360500
0.763000
0.710500
-1.000000
-1.000000
-1.000000
-1.000000
-1.000000
0.311500
0.051500
-1.000000
0.152500
-1.000000
0.019000
-1.000000
-1.000000
0.788000
-1.000000
-1.000000
0.010000
-1.000000
0.152500
-1.000000
0.841500
0.695500
-1.000000
-1.000000
0.613000
-1.000000
0.435000
-1.000000
0.377500
-1.000000
0.341500
-1.000000
-1.000000
-1.000000
-1.000000
-1.000000
-1.000000
0.303500
-1.000000
0.298500
-1.000000
0.468500
-1.000000
0.235000
-1.000000
-1.000000
0.262000
-1.000000
-1.000000
-1.000000
0.435000
-1.000000
-1.000000
0.693000
0.607000
-1.000000
0.433500
-1.000000
-1.000000
-1.000000
-1.000000
-1.000000
0.518000
-1.000000
0.671000
0.524500
-1.000000
-1.000000
0.626500
-1.000000
0.824500
-1.000000
0.402000
0.794000
0.511000
-1.000000
-1.000000
-1.000000
-1.000000
0.152500
0.188500
0.428000
0.386000
0.817500
0.753000
-1.000000
-1.000000
0.791500
-1.000000
-1.000000
-1.000000
-1.000000
0.245000
0.152500
-1.000000
-1.000000
0.009500
0.036500
0.152500
-1.000000
-1.000000
-1.000000
-1.000000
-1.000000
0.469500
0.789500
0.694000
-1.000000
0.684500
0.693500
0.697000
0.964000
0.960500
0.620500
-1.000000
0.792000
-1.000000
0.564500
0.893000
0.796000
0.937500
-1.000000
0.599500
0.503000
0.890500
0.959000
0.951500
0.863500
-1.000000
0.696000
-1.000000
0.690500
-1.000000
-1.000000
0.690500
-1.000000
-1.000000
-1.000000
-1.000000
0.195500
0.466000
0.291000
-1.000000
0.318500
1.000000
-1.000000
-1.000000
-1.000000
0.844500
-1.000000
0.606500
-1.000000
0.481500
-1.000000
0.847500
0.866500
0.956000
-1.000000
0.667500
-1.000000
-1.000000
0.968000
-1.000000
0.630500
0.824000
-1.000000
-1.000000
-1.000000
0.853500
0.761500
-1.000000
0.014500
0.018000
-1.000000
-1.000000
-1.000000
0.008000
0.009500
-1.000000
-1.000000
-1.000000
-1.000000
0.468000
-1.000000
0.846000
-1.000000
0.996000
0.920000
0.611500
-1.000000
0.826000
0.843500
-1.000000
0.921500
0.738500
-1.000000
-1.000000
0.362500
-1.000000
-1.000000
-1.000000
0.541500
-1.000000
0.933000
0.598500
0.596500
0.590500
0.702000
-1.000000
0.508000
0.616500
-1.000000
-1.000000
-1.000000
-1.000000
0.787500
0.725500
0.679000
-1.000000
0.425000
-1.000000
0.583000
0.868000
0.859500
0.972000
0.625000
0.393000
0.709000
-1.000000
0.225000
0.182000
0.178500
-1.000000
-1.000000
0.615500
0.672000
-1.000000
0.954000
0.949000
0.831500
-1.000000
-1.000000
0.632000
-1.000000
0.677000
0.647000
-1.000000
0.986500
0.646500
-1.000000
0.909000
0.638500
0.945500
-1.000000
-1.000000
0.617500
-1.000000
0.705500
-1.000000
0.755000
0.853000
-1.000000
-1.000000
0.556500
-1.000000
0.738500
-1.000000
0.861500
0.757000
-1.000000
0.769000
0.724500
0.706500
0.528500
-1.000000
0.563000
-1.000000
0.588500
0.829000
-1.000000
-1.000000
0.140000
0.127500
-1.000000
0.140500
-1.000000
0.238500
-1.000000
-1.000000
-1.000000
-1.000000
-1.000000
-1.000000
-1.000000
0.550500
0.484000
-1.000000
0.543500
0.464500
0.787500
0.553000
-1.000000
-1.000000
0.900500
-1.000000
0.663500
-1.000000
0.586000
-1.000000
-1.000000
-1.000000
0.428000
0.566000
0.871000
0.711500
-1.000000
0.953000
0.742000
0.821500
0.862000
0.822500
0.901000
0.754000
-1.000000
-1.000000
0.932500
0.789000
-1.000000
0.496000
0.446000
-1.000000
-1.000000
0.587500
-1.000000
0.729000
-1.000000
0.774000
0.630500
-1.000000
0.619500
-1.000000
0.362000
-1.000000
0.440500
-1.000000
-1.000000
0.629000
0.603000
-1.000000
0.975500
-1.000000
0.714500
0.617000
0.530500
0.890500
0.768500
0.852000
0.516000
0.533500
0.799000
0.753500
-1.000000
-1.000000
0.883500
0.703000
-1.000000
0.310500
0.495000
0.367500
0.759500
0.588500
-1.000000
-1.000000
0.461000
0.841000
0.808500
0.654000
-1.000000
0.524500
0.918000
0.742500
-1.000000
0.616500
0.701000
-1.000000
0.805000
0.910000
-1.000000
0.143500
-1.000000
-1.000000
0.462500
0.327500
0.640500
0.727500
0.828500
-1.000000
-1.000000
0.695000
0.835500
0.798000
0.927500
0.911500
0.856000
0.965500
0.751000
-1.000000
0.301500
0.290500
0.508500
-1.000000
-1.000000
-1.000000
0.251500
0.347000
-1.000000
0.426500
0.773500
0.282000
0.356500
0.808000
0.600500
-1.000000
-1.000000
0.686500
0.568000
0.457500
0.405000
-1.000000
0.640000
-1.000000
0.563000
-1.000000
-1.000000
-1.000000
0.575500
0.782000
-1.000000
0.924500
0.935500
0.255500
0.133000
-1.000000
0.167000
0.179000
0.245500
-1.000000
-1.000000
-1.000000
-1.000000
0.685500
0.453500
0.709500
0.633000
-1.000000
-1.000000
-1.000000
-1.000000
0.485500
0.520000
0.465000
-1.000000
0.511500
0.450500
-1.000000
-1.000000
0.191000
0.190000
0.348500
-1.000000
0.577000
-1.000000
0.658500
0.736500
0.706000
0.632000
-1.000000
0.678000
-1.000000
1.000000
0.965500
0.986500
-1.000000
-1.000000
-1.000000
0.480000
0.658000
0.500500
-1.000000
-1.000000
0.096500
0.152500
-1.000000
-1.000000
-1.000000
-1.000000
-1.000000
0.199500
0.507000
0.844500
0.727500
-1.000000
-1.000000
0.631500
-1.000000
-1.000000
0.681000
-1.000000
0.966500
0.660000
-1.000000
0.689000
-1.000000
0.981500
0.861000
-1.000000
-1.000000
0.166000
-1.000000
-1.000000
-1.000000
0.833500
0.567500
-1.000000
0.155500
0.140500
0.613500
0.588000
-1.000000
0.975500
0.693000
-1.000000
-1.000000
0.965500
0.698000
-1.000000
0.176000
0.049000
0.020500
0.030000
0.152500
-1.000000
-1.000000
-1.000000
-1.000000
-1.000000
-1.000000
0.714500
0.880500
-1.000000
0.829500
0.895500
-1.000000
-1.000000
0.590500
-1.000000
0.751000
0.690500
-1.000000
0.900500
0.719000
-1.000000
-1.000000
0.660000
-1.000000
0.126500
0.100500
0.406000
0.018500
0.009500
0.015000
0.179500
0.394500
0.546000
1.000000
0.685000
-1.000000
0.969000
-1.000000
-1.000000
-1.000000
0.598000
0.823500
0.712000
-1.000000
0.949000
0.778500
0.619000
0.470500
-1.000000
-1.000000
0.535000
-1.000000
0.599500
0.888000
0.791000
1.000000
0.960000
1.000000
0.812000
-1.000000
-1.000000
-1.000000
-1.000000
-1.000000
-1.000000
-1.000000
-1.000000
0.471500
0.380000
0.443000
-1.000000
0.571000
0.579000
0.491000
-1.000000
0.278500
0.498000
-1.000000
0.340000
0.617500
0.541000
-1.000000
-1.000000
0.647500
0.583500
0.903000
0.744000
-1.000000
-1.000000
-1.000000
-1.000000
0.600000
0.455500
0.799000
0.845500
-1.000000
0.969000
-1.000000
0.935500
0.731500
0.609500
0.573500
-1.000000
0.777000
0.976500
0.706500
-1.000000
-1.000000
0.918000
-1.000000
-1.000000
0.982000
0.710500
-1.000000
0.391500
-1.000000
-1.000000
0.353500
0.850500
-1.000000
0.988500
0.686000
-1.000000
-1.000000
-1.000000
-1.000000
0.675000
-1.000000
0.535000
-1.000000
0.803000
-1.000000
-1.000000
-1.000000
0.379000
0.462000
-1.000000
0.436000
0.422500
0.603500
-1.000000
-1.000000
-1.000000
0.531500
0.519500
-1.000000
-1.000000
0.552000
0.659000
-1.000000
-1.000000
-1.000000
0.037000
0.069500
-1.000000
0.697500
-1.000000
-1.000000
-1.000000
0.713500
0.740500
0.979000
0.715000
0.207500
-1.000000
-1.000000
0.090000
0.161000
0.858500
-1.000000
0.802000
-1.000000
-1.000000
0.877000
-1.000000
0.940000
-1.000000
0.899500
0.873500
0.664000
0.506000
0.550000
0.340000
-1.000000
-1.000000
-1.000000
-1.000000
0.996000
0.958000
-1.000000
-1.000000
-1.000000
0.993000
0.968500
0.805000
-1.000000
0.692000
-1.000000
0.686000
0.921000
-1.000000
-1.000000
0.970500
0.773500
0.849500
-1.000000
0.576000
0.799500
-1.000000
0.658000
-1.000000
-1.000000
0.937000
0.214500
0.180500
0.199500
-1.000000
-1.000000
0.604000
0.643000
-1.000000
-1.000000
0.995500
0.851500
0.944500
0.577000
0.809000
0.515000
-1.000000
0.236000
-1.000000
-1.000000
0.727500
-1.000000
-1.000000
-1.000000
0.235000
-1.000000
-1.000000
1.000000
0.942500
0.727500
0.939000
0.862500
-1.000000
0.990000
0.336000
-1.000000
0.125000
0.123000
0.282000
0.240500
0.094500
-1.000000
0.164500
-1.000000
0.451000
0.341500
0.334000
0.538500
-1.000000
-1.000000
0.579500
-1.000000
-1.000000
0.672500
-1.000000
0.623000
0.844000
0.579500
-1.000000
0.513000
-1.000000
0.712500
-1.000000
0.596500
0.513000
0.865000
0.706500
-1.000000
0.672500
-1.000000
-1.000000
-1.000000
0.618500
-1.000000
0.793000
0.793000
-1.000000
0.269000
0.136500
-1.000000
-1.000000
-1.000000
-1.000000
0.504000
-1.000000
-1.000000
0.491000
0.729000
0.791500
-1.000000
0.459500
0.482000
0.707000
0.553500
-1.000000
0.622000
-1.000000
-1.000000
0.906000
0.721500
-1.000000
0.886000
0.768000
-1.000000
-1.000000
-1.000000
0.562000
-1.000000
0.652000
-1.000000
0.325000
0.249000
0.355000
-1.000000
0.948500
0.898500
0.674500
0.793000
-1.000000
0.255500
0.278500
-1.000000
-1.000000
0.340500
-1.000000
-1.000000
-1.000000
0.351500
0.325500
0.751000
-1.000000
0.757500
0.573000
-1.000000
0.576000
0.324000
0.316000
0.251000
-1.000000
-1.000000
1.000000
0.762500
0.613000
0.275000
0.813000
0.818000
-1.000000
-1.000000
0.851000
0.674000
0.714500
0.540000
0.371500
-1.000000
-1.000000
-1.000000
0.625000
-1.000000
0.760000
-1.000000
0.862500
0.854500
-1.000000
0.608500
-1.000000
-1.000000
-1.000000
0.541500
-1.000000
0.778500
0.961500
0.898500
-1.000000
0.740000
-1.000000
-1.000000
0.645000
-1.000000
0.606000
-1.000000
0.451000
0.579000
0.851500
0.903500
0.573500
-1.000000
0.493000
-1.000000
0.694500
0.545500
-1.000000
0.435000
-1.000000
0.450500
0.541500
-1.000000
0.649000
-1.000000
0.483000
0.885500
0.766000
-1.000000
0.421000
-1.000000
-1.000000
0.750000
0.814500
1.000000
1.000000
0.660500
-1.000000
0.755500
-1.000000
-1.000000
-1.000000
0.152500
0.336500
0.395000
0.409500
0.717500
0.718500
-1.000000
-1.000000
-1.000000
-1.000000
0.801500
-1.000000
-1.000000
0.935000
0.973500
0.795500
-1.000000
0.598000
1.000000
0.840500
0.330000
0.229500
-1.000000
-1.000000
-1.000000
-1.000000
-1.000000
-1.000000
-1.000000
-1.000000
0.023000
0.072000
0.164000
0.172500
0.215000
0.152500
-1.000000
-1.000000
0.185000
-1.000000
0.827500
0.576000
0.668000
0.496500
0.592500
0.502500
-1.000000
0.872000
-1.000000
-1.000000
-1.000000
-1.000000
0.734500
0.669500
-1.000000
0.854500
0.770500
-1.000000
0.445000
-1.000000
-1.000000
-1.000000
-1.000000
0.352500
0.716500
0.922000
0.889000
-1.000000
0.767000
0.716500
-1.000000
-1.000000
-1.000000
-1.000000
-1.000000
0.808000
0.568500
0.412000
0.544000
-1.000000
-1.000000
0.826000
-1.000000
0.731000
-1.000000
0.823000
0.856500
0.642500
0.818000
-1.000000
0.715500
-1.000000
1.000000
0.766000
-1.000000
0.721000
0.880500
0.750000
-1.000000
-1.000000
0.824500
-1.000000
-1.000000
0.710500
0.756000
1.000000
-1.000000
0.662000
0.807000
-1.000000
-1.000000
-1.000000
0.480000
0.513000
-1.000000
-1.000000
-1.000000
0.628000
-1.000000
-1.000000
-1.000000
-1.000000
-1.000000
-1.000000
-1.000000
-1.000000
0.163000
0.054500
0.108000
0.129000
-1.000000
-1.000000
0.277500
0.327500
0.605000
-1.000000
0.548500
0.712000
0.744500
-1.000000
0.709000
1.000000
0.747000
-1.000000
0.996000
-1.000000
-1.000000
-1.000000
-1.000000
-1.000000
-1.000000
-1.000000
0.064500
-1.000000
-1.000000
1.000000
0.923500
-1.000000
0.777000
0.983500
0.626500
-1.000000
-1.000000
0.652000
-1.000000
0.166500
0.242000
0.484500
0.491000
-1.000000
-1.000000
0.759000
0.739500
0.967000
0.495500
0.865500
0.738500
-1.000000
0.727500
0.784000
0.778500
-1.000000
0.534000
-1.000000
0.640000
0.681500
0.579500
0.639000
-1.000000
0.812500
0.613500
-1.000000
-1.000000
0.959000
-1.000000
0.936500
1.000000
0.943000
-1.000000
0.573500
0.889000
0.736000
-1.000000
-1.000000
0.837000
0.886000
0.571000
-1.000000
-1.000000
-1.000000
-1.000000
0.688500
-1.000000
-1.000000
0.940000
0.896000
0.913500
0.780500
0.432000
0.791500
0.716500
-1.000000
0.776000
0.911500
0.675500
-1.000000
0.875500
0.791000
-1.000000
-1.000000
-1.000000
-1.000000
0.797000
0.679500
-1.000000
-1.000000
-1.000000
-1.000000
-1.000000
-1.000000
0.714000
0.998500
0.819500
-1.000000
-1.000000
-1.000000
-1.000000
-1.000000
-1.000000
0.406000
0.603500
0.863000
0.767000
-1.000000
0.950500
0.672500
-1.000000
-1.000000
-1.000000
0.188500
0.968500
0.816000
0.803500
-1.000000
0.790500
-1.000000
0.219500
0.353000
0.316000
0.313500
0.345500
0.839000
0.502500
-1.000000
-1.000000
-1.000000
0.584500
0.795500
-1.000000
-1.000000
-1.000000
0.043000
0.054500
0.127000
0.141500
-1.000000
0.556500
-1.000000
-1.000000
0.214000
0.397500
0.363000
0.947500
0.780000
-1.000000
-1.000000
-1.000000
0.009500
-1.000000
-1.000000
-1.000000
-1.000000
-1.000000
-1.000000
0.632500
0.864500
0.625000
-1.000000
-1.000000
-1.000000
-1.000000
-1.000000
0.685500
0.825000
0.854000
-1.000000
-1.000000
1.000000
0.761000
-1.000000
-1.000000
0.890000
0.797500
0.873500
0.836000
0.701500
0.484500
0.776000
0.757500
-1.000000
-1.000000
0.758500
0.963500
0.819500
-1.000000
0.879500
-1.000000
-1.000000
-1.000000
-1.000000
0.739500
0.800000
-1.000000
-1.000000
0.838500
-1.000000
0.834500
-1.000000
0.986500
0.975500
0.840000
-1.000000
-1.000000
0.625000
-1.000000
0.525000
0.214500
-1.000000
-1.000000
-1.000000
-1.000000
-1.000000
-1.000000
0.384500
-1.000000
-1.000000
-1.000000
0.521500
0.313500
-1.000000
0.477500
-1.000000
0.028000
-1.000000
-1.000000
-1.000000
0.019500
0.017500
-1.000000
-1.000000
0.014000
0.008000
0.022000
0.913500
0.891500
0.810500
0.623500
-1.000000
-1.000000
-1.000000
0.152500
0.152500
-1.000000
-1.000000
0.025000
0.008000
0.152500
-1.000000
-1.000000
-1.000000
0.585000
0.198500
-1.000000
-1.000000
-1.000000
-1.000000
0.304000
-1.000000
-1.000000
0.411000
0.626500
-1.000000
0.820500
-1.000000
0.758500
0.752000
-1.000000
0.940000
0.831500
0.625000
0.604000
-1.000000
0.987500
-1.000000
0.058500
0.027000
0.152500
0.152500
0.019000
0.152500
-1.000000
0.025500
0.009500
0.025000
0.378000
0.236500
0.741000
0.726500
0.662000
-1.000000
0.971000
0.671000
-1.000000
0.909500
-1.000000
0.875000
-1.000000
0.423000
-1.000000
-1.000000
0.399000
0.680000
-1.000000
-1.000000
-1.000000
-1.000000
-1.000000
-1.000000
-1.000000
-1.000000
-1.000000
0.859000
0.542500
-1.000000
1.000000
-1.000000
0.357500
0.392000
0.414000
0.441000
0.653500
0.570500
0.402500
0.067000
-1.000000
0.049000
0.038000
0.070000
-1.000000
0.111000
-1.000000
0.207000
0.217000
-1.000000
0.796000
0.726000
-1.000000
0.673500
0.745500
-1.000000
-1.000000
0.949500
-1.000000
0.641500
0.621000
-1.000000
0.801000
-1.000000
0.573000
-1.000000
0.848500
0.759500
0.711500
0.685000
-1.000000
-1.000000
0.841000
0.930000
0.520500
-1.000000
-1.000000
-1.000000
0.466500
-1.000000
0.149500
0.331500
-1.000000
-1.000000
-1.000000
0.520500
-1.000000
0.070500
-1.000000
-1.000000
0.027000
0.039500
0.298500
-1.000000
0.741500
0.641000
-1.000000
0.751000
-1.000000
0.786000
0.857000
0.850000
-1.000000
0.647000
-1.000000
-1.000000
-1.000000
-1.000000
-1.000000
0.467500
0.656000
-1.000000
0.747500
-1.000000
1.000000
0.046000
0.021500
0.008000
0.037500
-1.000000
0.191000
-1.000000
-1.000000
0.283000
0.727500
0.992000
0.944500
0.802000
-1.000000
0.659000
0.899500
0.693500
-1.000000
0.415500
-1.000000
0.397500
-1.000000
-1.000000
-1.000000
-1.000000
-1.000000
-1.000000
0.587000
0.702000
0.369000
-1.000000
-1.000000
0.345000
0.728000
0.726500
-1.000000
-1.000000
0.451500
0.321500
-1.000000
0.109000
-1.000000
0.429000
-1.000000
0.666500
-1.000000
-1.000000
0.582000
-1.000000
0.669500
-1.000000
0.585500
0.775000
0.648000
-1.000000
-1.000000
0.639000
-1.000000
0.586500
0.888000
-1.000000
0.872500
-1.000000
-1.000000
0.814500
-1.000000
0.736000
0.944500
0.839500
-1.000000
-1.000000
0.815000
-1.000000
-1.000000
0.660000
-1.000000
1.000000
0.805000
-1.000000
0.641500
0.853500
0.729000
-1.000000
-1.000000
0.973500
0.875500
-1.000000
-1.000000
-1.000000
-1.000000
0.381500
0.489000
0.596500
-1.000000
-1.000000
1.000000
0.778500
-1.000000
0.880500
-1.000000
-1.000000
-1.000000
0.634500
0.887500
0.874000
1.000000
0.929500
0.172500
0.460000
0.534500
0.794000
0.793000
-1.000000
-1.000000
0.906500
-1.000000
0.622500
-1.000000
-1.000000
-1.000000
-1.000000
-1.000000
0.192000
0.237500
-1.000000
-1.000000
-1.000000
-1.000000
0.302500
-1.000000
-1.000000
-1.000000
-1.000000
-1.000000
-1.000000
0.422000
-1.000000
0.883500
0.692500
0.839500
0.718000
-1.000000
-1.000000
0.801500
0.587000
-1.000000
1.000000
1.000000
0.726500
-1.000000
-1.000000
0.559500
-1.000000
-1.000000
0.852000
-1.000000
0.890000
0.677500
-1.000000
0.830000
-1.000000
0.690500
0.721500
-1.000000
0.788500
0.726500
-1.000000
0.815000
-1.000000
0.357500
0.820500
0.549500
-1.000000
0.607500
-1.000000
-1.000000
0.751000
-1.000000
[truncated: 5,903 more rows]
