# Supplementary material for: Nano-DMS-MaP allows isoform-specific RNA structure determination
Source: Nat Methods. 2023 Apr 27;20(6):849–59. doi: 10.1038/s41592-023-01862-7 (PMC10250195; doi:10.1038/s41592-023-01862-7)
Supplement: Supplementary file 5 — DMS reactivities as csv files for all experiments and isoforms. –1 represents no information at position. [file 41592_2023_1862_MOESM5_ESM.zip › reactivity_csvs/Nanopore_RT-FL/Nanopore_RT-FL_mean_4kb_cell_native_20mM_AC.csv]

-1.000000
-1.000000
-1.000000
0.018000
-1.000000
0.018000
-1.000000
0.018000
-1.000000
-1.000000
-1.000000
-1.000000
-1.000000
0.156000
-1.000000
0.156000
0.018000
0.025000
0.156000
-1.000000
0.156000
-1.000000
0.115500
-1.000000
-1.000000
0.225000
-1.000000
0.139000
0.141000
-1.000000
-1.000000
-1.000000
-1.000000
0.584000
-1.000000
0.032000
-1.000000
0.073500
-1.000000
0.048500
-1.000000
-1.000000
-1.000000
0.187500
-1.000000
0.232000
0.156500
0.108000
-1.000000
0.156000
-1.000000
-1.000000
-1.000000
0.288000
0.266500
0.153000
0.185500
0.214000
0.219500
0.318000
-1.000000
-1.000000
0.295000
-1.000000
-1.000000
0.642500
0.645000
-1.000000
0.332000
0.206000
-1.000000
0.128500
0.652500
0.262500
-1.000000
0.486000
0.741000
0.755000
-1.000000
0.480000
-1.000000
-1.000000
-1.000000
0.425500
0.361500
-1.000000
-1.000000
-1.000000
0.522000
-1.000000
-1.000000
-1.000000
0.365500
-1.000000
0.674500
0.666500
0.357000
0.435000
-1.000000
-1.000000
0.284500
-1.000000
-1.000000
-1.000000
-1.000000
-1.000000
-1.000000
-1.000000
0.307000
0.231500
0.277500
-1.000000
-1.000000
0.255000
-1.000000
-1.000000
-1.000000
-1.000000
-1.000000
-1.000000
-1.000000
-1.000000
-1.000000
0.805500
0.262500
-1.000000
0.208000
-1.000000
-1.000000
-1.000000
-1.000000
0.756500
0.927000
0.287500
-1.000000
0.319500
-1.000000
0.254500
-1.000000
0.332000
-1.000000
0.183000
0.256000
0.298000
-1.000000
0.315000
0.307500
-1.000000
0.414000
0.299000
0.803000
0.627000
-1.000000
-1.000000
-1.000000
-1.000000
0.506000
-1.000000
-1.000000
0.277500
0.487500
-1.000000
-1.000000
-1.000000
-1.000000
-1.000000
-1.000000
0.517000
0.287500
0.709000
0.557000
-1.000000
0.328500
-1.000000
0.232000
-1.000000
0.298500
-1.000000
0.960000
0.734000
-1.000000
-1.000000
-1.000000
-1.000000
0.642000
-1.000000
0.257000
0.280000
0.212500
-1.000000
0.767000
0.513000
0.802000
0.834000
-1.000000
-1.000000
-1.000000
0.569500
0.882500
-1.000000
-1.000000
-1.000000
0.369000
0.750000
0.666000
-1.000000
0.774500
-1.000000
0.668500
0.986000
0.707000
-1.000000
-1.000000
0.711000
0.676000
0.670500
-1.000000
0.409500
0.241000
0.356500
-1.000000
0.286000
-1.000000
-1.000000
0.825500
-1.000000
0.649000
-1.000000
0.222000
-1.000000
0.207000
-1.000000
0.340500
-1.000000
0.500000
0.487500
-1.000000
0.413000
0.747000
-1.000000
-1.000000
0.692500
0.245000
-1.000000
0.305500
-1.000000
-1.000000
0.193500
-1.000000
-1.000000
-1.000000
0.192000
-1.000000
-1.000000
0.814500
0.668500
-1.000000
0.574500
-1.000000
0.629000
-1.000000
0.661000
1.000000
0.273000
-1.000000
-1.000000
0.233000
0.408000
0.165000
-1.000000
0.369500
-1.000000
-1.000000
0.323500
-1.000000
0.392000
-1.000000
-1.000000
-1.000000
-1.000000
0.528500
-1.000000
-1.000000
0.293000
-1.000000
0.270500
0.359500
-1.000000
-1.000000
-1.000000
-1.000000
-1.000000
0.570500
-1.000000
-1.000000
0.560000
0.214500
-1.000000
0.297500
0.278500
0.205000
0.326500
0.448000
0.675000
0.703500
-1.000000
-1.000000
-1.000000
-1.000000
-1.000000
0.901000
0.338000
-1.000000
0.156000
-1.000000
0.225000
-1.000000
-1.000000
0.740500
-1.000000
-1.000000
0.239000
-1.000000
0.176000
-1.000000
1.000000
0.622500
-1.000000
-1.000000
0.497500
-1.000000
0.610000
-1.000000
0.434000
-1.000000
0.465500
-1.000000
-1.000000
-1.000000
-1.000000
-1.000000
-1.000000
0.364000
-1.000000
0.479500
-1.000000
0.635500
-1.000000
0.262500
-1.000000
-1.000000
0.341500
-1.000000
-1.000000
-1.000000
0.586500
-1.000000
-1.000000
0.466500
0.647000
-1.000000
0.446000
-1.000000
-1.000000
-1.000000
-1.000000
-1.000000
0.560500
-1.000000
0.787000
0.508000
-1.000000
-1.000000
0.556500
-1.000000
0.810000
-1.000000
0.416000
0.594500
0.524500
-1.000000
-1.000000
-1.000000
-1.000000
0.156000
0.238500
0.445000
0.492000
0.651500
0.693000
-1.000000
-1.000000
0.742500
-1.000000
-1.000000
-1.000000
-1.000000
0.349500
0.414500
-1.000000
-1.000000
0.481000
0.347000
0.228500
-1.000000
-1.000000
-1.000000
-1.000000
-1.000000
0.404000
0.780500
0.501000
-1.000000
0.506000
0.598000
0.483500
1.000000
0.712500
0.631500
-1.000000
0.559500
-1.000000
0.711500
0.801000
0.915000
0.994000
-1.000000
0.257000
0.353500
0.727000
0.914000
0.920000
0.559000
-1.000000
0.694000
-1.000000
0.567500
-1.000000
-1.000000
0.599500
-1.000000
-1.000000
-1.000000
-1.000000
0.448000
0.470500
0.465000
-1.000000
0.420000
0.706000
-1.000000
-1.000000
-1.000000
0.737000
-1.000000
0.990500
-1.000000
0.648000
-1.000000
0.715500
0.730500
0.991500
-1.000000
0.594500
-1.000000
-1.000000
0.627000
-1.000000
0.630500
0.742000
-1.000000
-1.000000
-1.000000
0.888000
0.878500
-1.000000
0.324500
0.294500
-1.000000
-1.000000
-1.000000
0.049500
0.146500
-1.000000
-1.000000
-1.000000
-1.000000
0.715500
-1.000000
0.658500
-1.000000
0.630000
0.626500
0.579000
-1.000000
0.414000
0.622500
-1.000000
0.794500
0.477000
-1.000000
-1.000000
0.397000
-1.000000
-1.000000
-1.000000
0.440500
-1.000000
0.950500
0.798500
0.730000
0.579500
0.756500
-1.000000
0.551000
0.838500
-1.000000
-1.000000
-1.000000
-1.000000
0.368000
1.000000
0.563000
-1.000000
0.628500
-1.000000
0.587500
0.604000
0.558000
0.603000
0.844500
0.487500
0.832500
-1.000000
0.269000
0.432500
0.421000
-1.000000
-1.000000
0.625000
0.706000
-1.000000
0.894000
0.888000
0.721500
-1.000000
-1.000000
0.650000
-1.000000
0.511000
0.601000
-1.000000
0.779000
0.575000
-1.000000
0.650500
0.747000
0.811000
-1.000000
-1.000000
0.552500
-1.000000
0.419500
-1.000000
0.386500
0.752000
-1.000000
-1.000000
0.754000
-1.000000
0.671500
-1.000000
0.865000
0.785500
-1.000000
0.797500
0.835500
0.653000
0.640000
-1.000000
0.660000
-1.000000
0.677500
0.780500
-1.000000
-1.000000
0.149500
0.127000
-1.000000
0.232000
-1.000000
0.209500
-1.000000
-1.000000
-1.000000
-1.000000
-1.000000
-1.000000
-1.000000
0.524500
0.370500
-1.000000
0.272500
0.525500
0.688500
0.654000
-1.000000
-1.000000
0.619500
-1.000000
0.606500
-1.000000
0.599500
-1.000000
-1.000000
-1.000000
0.444000
0.557500
0.637000
0.679500
-1.000000
0.702500
0.489000
0.521500
0.560000
0.506000
0.734000
0.681500
-1.000000
-1.000000
0.946000
0.834000
-1.000000
0.359500
0.278500
-1.000000
-1.000000
0.593000
-1.000000
0.901000
-1.000000
0.814000
0.627500
-1.000000
0.528000
-1.000000
0.295000
-1.000000
0.324500
-1.000000
-1.000000
0.629500
0.516500
-1.000000
0.756000
-1.000000
0.582500
0.509000
0.612500
0.931500
0.821500
0.938000
0.375500
0.780500
0.936000
0.752500
-1.000000
-1.000000
0.862500
0.665500
-1.000000
0.317500
0.508000
0.479000
0.677500
0.566500
-1.000000
-1.000000
0.384500
0.864000
0.893500
0.782000
-1.000000
0.706500
0.742500
0.532000
-1.000000
0.665500
0.544500
-1.000000
0.632000
0.856500
-1.000000
0.099000
-1.000000
-1.000000
0.379500
0.264500
1.000000
0.922000
0.741500
-1.000000
-1.000000
0.586000
0.501000
0.563000
0.671500
0.591000
0.727000
0.472000
0.879000
-1.000000
0.615000
0.551500
0.796500
-1.000000
-1.000000
-1.000000
0.162000
0.226500
-1.000000
0.163500
0.815000
0.323000
0.385500
0.948000
0.673000
-1.000000
-1.000000
0.807000
0.391500
0.298500
0.269000
-1.000000
0.512500
-1.000000
0.552000
-1.000000
-1.000000
-1.000000
0.534000
0.539500
-1.000000
0.825000
0.898000
0.712000
0.443000
-1.000000
0.388500
0.563500
0.493000
-1.000000
-1.000000
-1.000000
-1.000000
0.888500
0.552000
0.832500
0.473000
-1.000000
-1.000000
-1.000000
-1.000000
0.650500
0.542000
0.428500
-1.000000
0.770500
0.734500
-1.000000
-1.000000
0.239500
0.297500
0.670000
-1.000000
0.558000
-1.000000
0.491000
0.675000
0.823000
0.370500
-1.000000
0.708500
-1.000000
0.901500
0.946000
0.909000
-1.000000
-1.000000
-1.000000
0.481500
0.657500
0.659000
-1.000000
-1.000000
0.125500
0.156000
-1.000000
-1.000000
-1.000000
-1.000000
-1.000000
0.169000
0.531500
0.832500
0.831000
-1.000000
-1.000000
0.661000
-1.000000
-1.000000
0.643500
-1.000000
0.986000
0.339000
-1.000000
0.673000
-1.000000
0.965500
0.912500
-1.000000
-1.000000
0.078500
-1.000000
-1.000000
-1.000000
0.901000
0.409000
-1.000000
0.112500
0.221000
0.674500
0.575000
-1.000000
0.800500
0.765500
-1.000000
-1.000000
0.962000
0.818000
-1.000000
0.245500
0.244500
0.138500
0.123500
0.156000
-1.000000
-1.000000
-1.000000
-1.000000
-1.000000
-1.000000
0.665500
0.589500
-1.000000
0.793000
0.768000
-1.000000
-1.000000
0.562500
-1.000000
0.629000
0.603500
-1.000000
1.000000
0.713000
-1.000000
-1.000000
0.570000
-1.000000
0.119000
0.135500
0.646000
0.124500
0.100500
0.063500
0.131000
0.165500
0.195500
1.000000
0.716000
-1.000000
0.990000
-1.000000
-1.000000
-1.000000
0.424500
0.717000
0.495000
-1.000000
0.968500
0.933000
0.374500
0.339500
-1.000000
-1.000000
0.505500
-1.000000
0.484500
0.759500
0.730000
0.965000
1.000000
1.000000
0.816000
-1.000000
-1.000000
-1.000000
-1.000000
-1.000000
-1.000000
-1.000000
-1.000000
0.495000
0.485500
0.526500
-1.000000
0.463000
0.651500
0.697500
-1.000000
0.248000
0.285500
-1.000000
0.410000
0.572500
0.705500
-1.000000
-1.000000
0.643500
0.597000
0.877500
0.766500
-1.000000
-1.000000
-1.000000
-1.000000
0.418000
0.393000
0.700000
0.792000
-1.000000
0.762000
-1.000000
0.788000
0.753500
0.276500
0.327000
-1.000000
0.463000
0.867000
0.643000
-1.000000
-1.000000
0.650500
-1.000000
-1.000000
0.928000
0.655000
-1.000000
0.216500
-1.000000
-1.000000
0.096500
0.913500
-1.000000
0.977500
0.643500
-1.000000
-1.000000
-1.000000
-1.000000
0.831000
-1.000000
0.731000
-1.000000
0.814500
-1.000000
-1.000000
-1.000000
0.338500
0.390000
-1.000000
0.433000
0.452500
0.745500
-1.000000
-1.000000
-1.000000
0.643000
0.333500
-1.000000
-1.000000
0.424500
0.724500
-1.000000
-1.000000
-1.000000
0.307000
0.086500
-1.000000
0.538500
-1.000000
-1.000000
-1.000000
0.327500
0.555500
1.000000
0.464000
0.178500
-1.000000
-1.000000
0.069500
0.256000
0.910500
-1.000000
0.731000
-1.000000
-1.000000
0.931500
-1.000000
0.830500
-1.000000
0.966500
0.932000
0.638000
0.650000
0.563500
0.238000
-1.000000
-1.000000
-1.000000
-1.000000
0.744500
0.853000
-1.000000
-1.000000
-1.000000
0.954000
0.831000
0.677000
-1.000000
0.392500
-1.000000
0.406500
0.805500
-1.000000
-1.000000
0.751000
0.769000
0.575000
-1.000000
0.724000
0.751500
-1.000000
0.518000
-1.000000
-1.000000
1.000000
0.337000
0.179000
0.191000
-1.000000
-1.000000
0.793500
0.491500
-1.000000
-1.000000
0.825500
0.674500
1.000000
0.513000
0.825500
0.639500
-1.000000
0.238000
-1.000000
-1.000000
0.669500
-1.000000
-1.000000
-1.000000
0.253000
-1.000000
-1.000000
0.827500
0.806500
0.628000
0.997500
0.632000
-1.000000
0.958000
0.281500
-1.000000
0.198000
0.207500
0.240500
0.257500
0.134000
-1.000000
0.268000
-1.000000
0.196500
0.318000
0.225000
0.556000
-1.000000
-1.000000
0.460000
-1.000000
-1.000000
0.443500
-1.000000
0.588500
0.822500
0.292000
-1.000000
0.183500
-1.000000
0.633500
-1.000000
0.583000
0.568500
0.832000
0.448500
-1.000000
0.494000
-1.000000
-1.000000
-1.000000
0.516000
-1.000000
0.522000
0.956500
-1.000000
0.420500
0.267000
-1.000000
-1.000000
-1.000000
-1.000000
0.498500
-1.000000
-1.000000
0.440000
0.621500
0.893000
-1.000000
0.511000
0.435500
0.620500
0.597000
-1.000000
0.582500
-1.000000
-1.000000
0.814000
0.486000
-1.000000
0.801000
0.692000
-1.000000
-1.000000
-1.000000
0.622000
-1.000000
0.776000
-1.000000
0.633000
0.465500
0.560500
-1.000000
0.745500
0.747500
0.705000
0.597000
-1.000000
0.235500
0.327000
-1.000000
-1.000000
0.338000
-1.000000
-1.000000
-1.000000
0.501500
0.714500
0.665500
-1.000000
0.676000
0.485500
-1.000000
0.548000
0.535500
0.355500
0.373500
-1.000000
-1.000000
0.889000
0.580000
0.452000
0.224500
0.472000
0.834500
-1.000000
-1.000000
0.950500
0.909500
0.692000
0.416500
0.383500
-1.000000
-1.000000
-1.000000
0.380000
-1.000000
0.525500
-1.000000
0.982500
0.932500
-1.000000
0.613500
-1.000000
-1.000000
-1.000000
0.282000
-1.000000
0.661500
0.920500
1.000000
-1.000000
0.712000
-1.000000
-1.000000
0.420000
-1.000000
0.386500
-1.000000
0.436500
0.585500
0.929000
0.810500
0.404000
-1.000000
0.266000
-1.000000
0.587000
0.487000
-1.000000
0.493500
-1.000000
0.352500
0.758500
-1.000000
0.907000
-1.000000
0.892000
0.807500
0.841000
-1.000000
0.383500
-1.000000
-1.000000
0.415000
0.794000
1.000000
0.869000
0.555000
-1.000000
0.565500
-1.000000
-1.000000
-1.000000
0.156000
0.414000
0.449500
0.574500
0.651000
0.424000
-1.000000
-1.000000
-1.000000
-1.000000
0.601500
-1.000000
-1.000000
0.664500
0.963000
0.585000
-1.000000
0.783000
0.740000
0.923000
0.335500
0.252000
-1.000000
-1.000000
-1.000000
-1.000000
-1.000000
-1.000000
-1.000000
-1.000000
0.071000
0.126500
0.156000
0.237500
0.311000
0.203500
-1.000000
-1.000000
0.133000
-1.000000
0.729500
0.759500
0.764000
0.667000
0.628000
0.431000
-1.000000
0.902500
-1.000000
-1.000000
-1.000000
-1.000000
0.653500
0.624500
-1.000000
0.783500
0.955000
-1.000000
0.610500
-1.000000
-1.000000
-1.000000
-1.000000
0.409500
0.640000
0.872500
0.802000
-1.000000
0.572500
0.718500
-1.000000
-1.000000
-1.000000
-1.000000
-1.000000
0.651000
0.605000
0.532500
0.374500
-1.000000
-1.000000
0.485500
-1.000000
0.530000
-1.000000
0.688500
0.687000
0.607000
0.921500
-1.000000
0.619500
-1.000000
0.935500
0.731000
-1.000000
0.485500
0.765000
0.901500
-1.000000
-1.000000
0.666500
-1.000000
-1.000000
0.445500
0.630500
0.729000
-1.000000
0.437500
0.718500
-1.000000
-1.000000
-1.000000
0.371500
0.443500
-1.000000
-1.000000
-1.000000
0.631000
-1.000000
-1.000000
-1.000000
-1.000000
-1.000000
-1.000000
-1.000000
-1.000000
0.589000
0.555000
0.351500
0.611000
-1.000000
-1.000000
0.240500
0.673500
0.526000
-1.000000
0.449000
0.875500
0.766500
-1.000000
0.728000
0.797000
0.554500
-1.000000
0.894500
-1.000000
-1.000000
-1.000000
-1.000000
-1.000000
-1.000000
-1.000000
0.087000
-1.000000
-1.000000
0.964000
0.757000
-1.000000
0.663500
0.844500
0.622000
-1.000000
-1.000000
0.450000
-1.000000
0.144500
0.376500
0.557500
0.404500
-1.000000
-1.000000
0.704500
0.573000
1.000000
0.313000
0.721000
0.543000
-1.000000
0.571000
0.587000
0.465000
-1.000000
0.500500
-1.000000
0.893500
0.881000
0.500000
0.548000
-1.000000
0.731500
0.645500
-1.000000
-1.000000
0.869000
-1.000000
0.888000
0.854500
0.503500
-1.000000
0.593000
0.941000
0.734500
-1.000000
-1.000000
0.723500
0.798500
0.507000
-1.000000
-1.000000
-1.000000
-1.000000
0.564500
-1.000000
-1.000000
0.894500
0.970500
0.963000
0.665000
0.336000
0.890500
0.792000
-1.000000
0.656500
0.561500
0.535500
-1.000000
0.624000
0.402500
-1.000000
-1.000000
-1.000000
-1.000000
0.522500
0.507000
-1.000000
-1.000000
-1.000000
-1.000000
-1.000000
-1.000000
0.403500
0.718500
0.803000
-1.000000
-1.000000
-1.000000
-1.000000
-1.000000
-1.000000
0.508500
0.637500
0.898500
0.659500
-1.000000
0.984500
0.800000
-1.000000
-1.000000
-1.000000
0.542000
0.961500
0.782500
0.770500
-1.000000
0.708500
-1.000000
0.302000
0.317000
0.201500
0.203000
0.163000
0.755500
0.672500
-1.000000
-1.000000
-1.000000
0.578000
0.704500
-1.000000
-1.000000
-1.000000
0.072000
0.100000
0.212000
0.309500
-1.000000
0.606500
-1.000000
-1.000000
0.165000
0.495000
0.317000
0.886500
0.832500
-1.000000
-1.000000
-1.000000
0.229500
-1.000000
-1.000000
-1.000000
-1.000000
-1.000000
-1.000000
0.507000
0.728000
0.707000
-1.000000
-1.000000
-1.000000
-1.000000
-1.000000
0.595500
0.854500
0.815000
-1.000000
-1.000000
0.926000
0.584000
-1.000000
-1.000000
0.551500
0.904000
0.624500
0.853500
0.535000
0.452000
0.795000
0.585000
-1.000000
-1.000000
0.775000
1.000000
0.646500
-1.000000
0.961500
-1.000000
-1.000000
-1.000000
-1.000000
0.599500
0.498500
-1.000000
-1.000000
0.834500
-1.000000
0.702500
-1.000000
0.822000
1.000000
0.844500
-1.000000
-1.000000
0.532000
-1.000000
0.488000
0.156000
-1.000000
-1.000000
-1.000000
-1.000000
-1.000000
-1.000000
0.218000
-1.000000
-1.000000
-1.000000
0.384500
0.289000
-1.000000
0.509000
-1.000000
0.043500
-1.000000
-1.000000
-1.000000
0.119000
0.090500
-1.000000
-1.000000
0.098500
0.080000
0.246500
0.830500
0.839000
0.775500
0.665500
-1.000000
-1.000000
-1.000000
0.189000
0.203500
-1.000000
-1.000000
0.282000
0.132000
0.156000
-1.000000
-1.000000
-1.000000
0.798000
0.185500
-1.000000
-1.000000
-1.000000
-1.000000
0.143000
-1.000000
-1.000000
0.396000
0.558500
-1.000000
0.930000
-1.000000
0.599500
0.712000
-1.000000
0.928500
0.902500
0.636500
0.380000
-1.000000
0.687000
-1.000000
0.244500
0.298500
0.439000
0.457000
0.582000
0.629000
-1.000000
0.245500
0.093500
0.124000
0.363500
0.223000
0.464500
0.399000
0.492000
-1.000000
0.443500
0.490500
-1.000000
1.000000
-1.000000
0.925000
-1.000000
0.262000
-1.000000
-1.000000
0.173000
0.593000
-1.000000
-1.000000
-1.000000
-1.000000
-1.000000
-1.000000
-1.000000
-1.000000
-1.000000
0.562000
0.657000
-1.000000
0.788000
-1.000000
0.572500
0.620500
0.501500
0.562500
0.506500
0.786000
0.933500
0.398000
-1.000000
0.349000
0.310500
0.194000
-1.000000
0.510500
-1.000000
0.528000
0.680500
-1.000000
0.913500
0.524000
-1.000000
0.683500
0.583500
-1.000000
-1.000000
0.929000
-1.000000
0.628000
1.000000
-1.000000
0.949000
-1.000000
0.541000
-1.000000
0.516000
0.808500
0.751000
0.707000
-1.000000
-1.000000
0.859000
0.736500
0.356500
-1.000000
-1.000000
-1.000000
0.436000
-1.000000
0.145500
0.434500
-1.000000
-1.000000
-1.000000
0.374000
-1.000000
0.161500
-1.000000
-1.000000
0.161000
0.099000
0.606000
-1.000000
0.666000
0.488000
-1.000000
0.798000
-1.000000
0.372500
0.672500
0.871000
-1.000000
0.468000
-1.000000
-1.000000
-1.000000
-1.000000
-1.000000
0.509000
0.498500
-1.000000
0.613000
-1.000000
1.000000
0.045000
0.130000
0.026000
0.046500
-1.000000
0.167500
-1.000000
-1.000000
0.177000
0.932000
0.825500
0.918000
0.622000
-1.000000
0.477000
0.975500
0.743000
-1.000000
0.388000
-1.000000
0.673000
-1.000000
-1.000000
-1.000000
-1.000000
-1.000000
-1.000000
0.409500
0.816500
0.493500
-1.000000
-1.000000
0.377000
0.758500
0.722000
-1.000000
-1.000000
0.530000
0.353000
-1.000000
0.028500
-1.000000
0.478000
-1.000000
0.490000
-1.000000
-1.000000
0.486000
-1.000000
0.473500
-1.000000
0.439500
0.519000
0.627000
-1.000000
-1.000000
0.687000
-1.000000
0.367000
0.858000
-1.000000
0.955500
-1.000000
-1.000000
0.916500
-1.000000
0.691000
0.913000
0.692500
-1.000000
-1.000000
0.703500
-1.000000
-1.000000
0.661000
-1.000000
1.000000
0.940500
-1.000000
0.452000
0.711500
0.611500
-1.000000
-1.000000
0.850500
0.798000
-1.000000
-1.000000
-1.000000
-1.000000
0.340000
0.382500
0.471000
-1.000000
-1.000000
0.845000
0.560500
-1.000000
0.833500
-1.000000
-1.000000
-1.000000
0.621000
0.746000
0.908000
0.947500
0.559500
0.162500
0.299500
0.280000
0.551000
0.843500
-1.000000
-1.000000
1.000000
-1.000000
0.293000
-1.000000
-1.000000
-1.000000
-1.000000
-1.000000
0.576000
0.314500
-1.000000
-1.000000
-1.000000
-1.000000
0.702500
-1.000000
-1.000000
-1.000000
-1.000000
-1.000000
-1.000000
0.513500
-1.000000
0.397500
0.226500
0.567500
0.581000
-1.000000
-1.000000
0.891500
0.717000
-1.000000
0.885000
0.926500
0.551000
-1.000000
-1.000000
0.523500
-1.000000
-1.000000
0.485000
-1.000000
0.414000
0.639000
-1.000000
0.626000
-1.000000
0.769000
0.629000
-1.000000
0.668000
0.792500
-1.000000
0.741500
-1.000000
0.283000
0.489000
0.343000
-1.000000
0.290000
-1.000000
-1.000000
0.818500
-1.000000
[truncated: 5,903 more rows]
