# Supplementary material for: Nano-DMS-MaP allows isoform-specific RNA structure determination
Source: Nat Methods. 2023 Apr 27;20(6):849–59. doi: 10.1038/s41592-023-01862-7 (PMC10250195; doi:10.1038/s41592-023-01862-7)
Supplement: Supplementary file 5 — DMS reactivities as csv files for all experiments and isoforms. –1 represents no information at position. [file 41592_2023_1862_MOESM5_ESM.zip › reactivity_csvs/Nanopore_RT-FL/Nanopore_RT-FL_4kb_rep2_cell_native_20mM_AC.csv]

-1.000000
-1.000000
-1.000000
0.022000
-1.000000
0.022000
-1.000000
0.022000
-1.000000
-1.000000
-1.000000
-1.000000
-1.000000
0.165000
-1.000000
0.165000
0.022000
0.022000
0.165000
-1.000000
0.165000
-1.000000
0.084000
-1.000000
-1.000000
0.165000
-1.000000
0.079000
0.102000
-1.000000
-1.000000
-1.000000
-1.000000
0.742000
-1.000000
0.030000
-1.000000
0.070000
-1.000000
0.055000
-1.000000
-1.000000
-1.000000
0.119000
-1.000000
0.300000
0.165000
0.115000
-1.000000
0.165000
-1.000000
-1.000000
-1.000000
0.291000
0.174000
0.133000
0.239000
0.198000
0.212000
0.343000
-1.000000
-1.000000
0.392000
-1.000000
-1.000000
0.846000
0.496000
-1.000000
0.289000
0.217000
-1.000000
0.185000
0.711000
0.346000
-1.000000
0.553000
0.657000
0.731000
-1.000000
0.406000
-1.000000
-1.000000
-1.000000
0.430000
0.320000
-1.000000
-1.000000
-1.000000
0.478000
-1.000000
-1.000000
-1.000000
0.217000
-1.000000
0.349000
0.333000
0.243000
0.359000
-1.000000
-1.000000
0.411000
-1.000000
-1.000000
-1.000000
-1.000000
-1.000000
-1.000000
-1.000000
0.222000
0.301000
0.250000
-1.000000
-1.000000
0.219000
-1.000000
-1.000000
-1.000000
-1.000000
-1.000000
-1.000000
-1.000000
-1.000000
-1.000000
0.937000
0.331000
-1.000000
0.169000
-1.000000
-1.000000
-1.000000
-1.000000
0.607000
1.000000
0.324000
-1.000000
0.305000
-1.000000
0.224000
-1.000000
0.357000
-1.000000
0.117000
0.211000
0.206000
-1.000000
0.199000
0.408000
-1.000000
0.439000
0.314000
0.787000
0.636000
-1.000000
-1.000000
-1.000000
-1.000000
0.564000
-1.000000
-1.000000
0.235000
0.432000
-1.000000
-1.000000
-1.000000
-1.000000
-1.000000
-1.000000
0.626000
0.294000
0.757000
0.409000
-1.000000
0.191000
-1.000000
0.257000
-1.000000
0.359000
-1.000000
1.000000
0.597000
-1.000000
-1.000000
-1.000000
-1.000000
0.625000
-1.000000
0.247000
0.230000
0.209000
-1.000000
0.921000
0.583000
0.710000
0.737000
-1.000000
-1.000000
-1.000000
0.669000
0.846000
-1.000000
-1.000000
-1.000000
0.406000
0.810000
0.777000
-1.000000
0.686000
-1.000000
0.807000
0.972000
0.860000
-1.000000
-1.000000
0.629000
0.678000
0.625000
-1.000000
0.249000
0.304000
0.322000
-1.000000
0.348000
-1.000000
-1.000000
0.924000
-1.000000
0.771000
-1.000000
0.251000
-1.000000
0.272000
-1.000000
0.273000
-1.000000
0.486000
0.444000
-1.000000
0.417000
0.770000
-1.000000
-1.000000
0.575000
0.152000
-1.000000
0.206000
-1.000000
-1.000000
0.192000
-1.000000
-1.000000
-1.000000
0.235000
-1.000000
-1.000000
0.791000
0.848000
-1.000000
0.595000
-1.000000
0.610000
-1.000000
0.568000
1.000000
0.353000
-1.000000
-1.000000
0.237000
0.368000
0.165000
-1.000000
0.373000
-1.000000
-1.000000
0.251000
-1.000000
0.294000
-1.000000
-1.000000
-1.000000
-1.000000
0.450000
-1.000000
-1.000000
0.318000
-1.000000
0.346000
0.267000
-1.000000
-1.000000
-1.000000
-1.000000
-1.000000
0.553000
-1.000000
-1.000000
0.600000
0.276000
-1.000000
0.227000
0.236000
0.165000
0.327000
0.409000
0.635000
0.717000
-1.000000
-1.000000
-1.000000
-1.000000
-1.000000
0.961000
0.256000
-1.000000
0.165000
-1.000000
0.189000
-1.000000
-1.000000
0.743000
-1.000000
-1.000000
0.149000
-1.000000
0.165000
-1.000000
1.000000
0.882000
-1.000000
-1.000000
0.555000
-1.000000
0.601000
-1.000000
0.496000
-1.000000
0.461000
-1.000000
-1.000000
-1.000000
-1.000000
-1.000000
-1.000000
0.319000
-1.000000
0.510000
-1.000000
0.526000
-1.000000
0.333000
-1.000000
-1.000000
0.347000
-1.000000
-1.000000
-1.000000
0.611000
-1.000000
-1.000000
0.572000
0.679000
-1.000000
0.531000
-1.000000
-1.000000
-1.000000
-1.000000
-1.000000
0.599000
-1.000000
0.778000
0.432000
-1.000000
-1.000000
0.467000
-1.000000
1.000000
-1.000000
0.469000
0.691000
0.557000
-1.000000
-1.000000
-1.000000
-1.000000
0.165000
0.294000
0.505000
0.548000
0.493000
0.386000
-1.000000
-1.000000
0.547000
-1.000000
-1.000000
-1.000000
-1.000000
0.279000
0.252000
-1.000000
-1.000000
0.501000
0.245000
0.248000
-1.000000
-1.000000
-1.000000
-1.000000
-1.000000
0.343000
0.788000
0.538000
-1.000000
0.556000
0.543000
0.514000
1.000000
0.730000
0.805000
-1.000000
0.664000
-1.000000
0.585000
0.846000
0.954000
1.000000
-1.000000
0.316000
0.295000
0.664000
0.828000
1.000000
0.666000
-1.000000
0.853000
-1.000000
0.605000
-1.000000
-1.000000
0.824000
-1.000000
-1.000000
-1.000000
-1.000000
0.542000
0.413000
0.438000
-1.000000
0.386000
0.737000
-1.000000
-1.000000
-1.000000
0.733000
-1.000000
0.992000
-1.000000
0.564000
-1.000000
0.833000
0.811000
0.987000
-1.000000
0.741000
-1.000000
-1.000000
0.653000
-1.000000
0.675000
0.876000
-1.000000
-1.000000
-1.000000
0.776000
0.762000
-1.000000
0.319000
0.221000
-1.000000
-1.000000
-1.000000
0.085000
0.199000
-1.000000
-1.000000
-1.000000
-1.000000
0.804000
-1.000000
0.818000
-1.000000
0.781000
0.632000
0.415000
-1.000000
0.582000
0.742000
-1.000000
0.589000
0.533000
-1.000000
-1.000000
0.386000
-1.000000
-1.000000
-1.000000
0.436000
-1.000000
0.901000
0.754000
0.609000
0.715000
0.736000
-1.000000
0.608000
0.874000
-1.000000
-1.000000
-1.000000
-1.000000
0.404000
1.000000
0.611000
-1.000000
0.450000
-1.000000
0.641000
0.665000
0.653000
0.750000
0.746000
0.489000
0.714000
-1.000000
0.277000
0.353000
0.450000
-1.000000
-1.000000
0.716000
0.656000
-1.000000
1.000000
0.776000
0.913000
-1.000000
-1.000000
0.585000
-1.000000
0.548000
0.640000
-1.000000
0.715000
0.453000
-1.000000
0.639000
0.863000
0.864000
-1.000000
-1.000000
0.662000
-1.000000
0.489000
-1.000000
0.371000
0.904000
-1.000000
-1.000000
0.592000
-1.000000
0.727000
-1.000000
1.000000
0.573000
-1.000000
0.883000
0.947000
0.810000
0.606000
-1.000000
0.571000
-1.000000
0.571000
0.797000
-1.000000
-1.000000
0.129000
0.155000
-1.000000
0.206000
-1.000000
0.192000
-1.000000
-1.000000
-1.000000
-1.000000
-1.000000
-1.000000
-1.000000
0.521000
0.385000
-1.000000
0.250000
0.515000
0.707000
0.754000
-1.000000
-1.000000
0.759000
-1.000000
0.677000
-1.000000
0.609000
-1.000000
-1.000000
-1.000000
0.565000
0.560000
0.793000
0.681000
-1.000000
0.620000
0.494000
0.472000
0.661000
0.483000
0.721000
0.675000
-1.000000
-1.000000
0.960000
0.738000
-1.000000
0.299000
0.385000
-1.000000
-1.000000
0.651000
-1.000000
0.891000
-1.000000
0.894000
0.590000
-1.000000
0.492000
-1.000000
0.339000
-1.000000
0.288000
-1.000000
-1.000000
0.670000
0.522000
-1.000000
0.822000
-1.000000
0.546000
0.531000
0.456000
0.863000
0.887000
0.876000
0.500000
0.704000
1.000000
0.840000
-1.000000
-1.000000
0.735000
0.666000
-1.000000
0.310000
0.346000
0.433000
0.771000
0.585000
-1.000000
-1.000000
0.412000
0.888000
1.000000
0.785000
-1.000000
0.703000
0.831000
0.617000
-1.000000
0.658000
0.624000
-1.000000
0.688000
0.847000
-1.000000
0.168000
-1.000000
-1.000000
0.297000
0.239000
1.000000
0.890000
0.727000
-1.000000
-1.000000
0.569000
0.611000
0.651000
0.488000
0.466000
0.783000
0.420000
0.889000
-1.000000
0.526000
0.642000
0.720000
-1.000000
-1.000000
-1.000000
0.124000
0.241000
-1.000000
0.130000
0.780000
0.372000
0.462000
1.000000
0.697000
-1.000000
-1.000000
0.886000
0.525000
0.348000
0.296000
-1.000000
0.600000
-1.000000
0.580000
-1.000000
-1.000000
-1.000000
0.421000
0.599000
-1.000000
1.000000
0.796000
0.703000
0.421000
-1.000000
0.399000
0.590000
0.507000
-1.000000
-1.000000
-1.000000
-1.000000
0.819000
0.673000
1.000000
0.349000
-1.000000
-1.000000
-1.000000
-1.000000
0.617000
0.504000
0.364000
-1.000000
0.714000
0.660000
-1.000000
-1.000000
0.268000
0.298000
0.474000
-1.000000
0.692000
-1.000000
0.619000
0.739000
0.967000
0.421000
-1.000000
0.739000
-1.000000
0.977000
0.892000
0.946000
-1.000000
-1.000000
-1.000000
0.393000
0.794000
0.554000
-1.000000
-1.000000
0.138000
0.165000
-1.000000
-1.000000
-1.000000
-1.000000
-1.000000
0.191000
0.669000
1.000000
0.694000
-1.000000
-1.000000
0.618000
-1.000000
-1.000000
0.721000
-1.000000
0.972000
0.531000
-1.000000
0.881000
-1.000000
1.000000
0.989000
-1.000000
-1.000000
0.048000
-1.000000
-1.000000
-1.000000
0.802000
0.382000
-1.000000
0.118000
0.181000
0.620000
0.792000
-1.000000
1.000000
0.704000
-1.000000
-1.000000
0.955000
0.636000
-1.000000
0.344000
0.214000
0.082000
0.186000
0.165000
-1.000000
-1.000000
-1.000000
-1.000000
-1.000000
-1.000000
0.627000
0.726000
-1.000000
0.695000
0.843000
-1.000000
-1.000000
0.596000
-1.000000
0.588000
0.539000
-1.000000
1.000000
0.618000
-1.000000
-1.000000
0.667000
-1.000000
0.140000
0.177000
0.722000
0.114000
0.070000
0.056000
0.125000
0.165000
0.203000
1.000000
0.857000
-1.000000
0.993000
-1.000000
-1.000000
-1.000000
0.456000
0.811000
0.631000
-1.000000
0.937000
0.979000
0.350000
0.356000
-1.000000
-1.000000
0.486000
-1.000000
0.502000
0.747000
0.771000
0.968000
1.000000
1.000000
0.841000
-1.000000
-1.000000
-1.000000
-1.000000
-1.000000
-1.000000
-1.000000
-1.000000
0.443000
0.468000
0.465000
-1.000000
0.538000
0.631000
0.659000
-1.000000
0.251000
0.339000
-1.000000
0.433000
0.611000
0.682000
-1.000000
-1.000000
0.678000
0.609000
0.784000
0.801000
-1.000000
-1.000000
-1.000000
-1.000000
0.467000
0.402000
0.736000
0.822000
-1.000000
0.811000
-1.000000
0.880000
0.901000
0.233000
0.312000
-1.000000
0.314000
0.880000
0.683000
-1.000000
-1.000000
0.667000
-1.000000
-1.000000
1.000000
0.935000
-1.000000
0.154000
-1.000000
-1.000000
0.124000
0.827000
-1.000000
0.955000
0.761000
-1.000000
-1.000000
-1.000000
-1.000000
0.727000
-1.000000
0.678000
-1.000000
0.739000
-1.000000
-1.000000
-1.000000
0.416000
0.352000
-1.000000
0.470000
0.496000
0.763000
-1.000000
-1.000000
-1.000000
0.529000
0.470000
-1.000000
-1.000000
0.413000
0.632000
-1.000000
-1.000000
-1.000000
0.201000
0.031000
-1.000000
0.505000
-1.000000
-1.000000
-1.000000
0.404000
0.433000
1.000000
0.466000
0.210000
-1.000000
-1.000000
0.075000
0.329000
1.000000
-1.000000
0.708000
-1.000000
-1.000000
0.863000
-1.000000
0.849000
-1.000000
0.933000
1.000000
0.732000
0.599000
0.470000
0.269000
-1.000000
-1.000000
-1.000000
-1.000000
0.763000
0.954000
-1.000000
-1.000000
-1.000000
0.908000
0.871000
0.750000
-1.000000
0.551000
-1.000000
0.525000
1.000000
-1.000000
-1.000000
0.833000
0.907000
0.652000
-1.000000
0.794000
0.674000
-1.000000
0.428000
-1.000000
-1.000000
1.000000
0.264000
0.196000
0.262000
-1.000000
-1.000000
0.764000
0.571000
-1.000000
-1.000000
0.833000
0.809000
1.000000
0.634000
0.854000
0.645000
-1.000000
0.273000
-1.000000
-1.000000
0.561000
-1.000000
-1.000000
-1.000000
0.176000
-1.000000
-1.000000
1.000000
0.930000
0.688000
1.000000
0.741000
-1.000000
0.965000
0.292000
-1.000000
0.238000
0.167000
0.178000
0.310000
0.209000
-1.000000
0.293000
-1.000000
0.201000
0.227000
0.128000
0.499000
-1.000000
-1.000000
0.543000
-1.000000
-1.000000
0.515000
-1.000000
0.575000
0.806000
0.300000
-1.000000
0.302000
-1.000000
0.516000
-1.000000
0.589000
0.517000
0.857000
0.440000
-1.000000
0.542000
-1.000000
-1.000000
-1.000000
0.537000
-1.000000
0.766000
1.000000
-1.000000
0.380000
0.157000
-1.000000
-1.000000
-1.000000
-1.000000
0.480000
-1.000000
-1.000000
0.465000
0.720000
0.822000
-1.000000
0.603000
0.444000
0.664000
0.623000
-1.000000
0.703000
-1.000000
-1.000000
0.887000
0.609000
-1.000000
0.925000
0.816000
-1.000000
-1.000000
-1.000000
0.682000
-1.000000
0.908000
-1.000000
0.581000
0.479000
0.489000
-1.000000
0.847000
0.797000
0.770000
0.604000
-1.000000
0.310000
0.317000
-1.000000
-1.000000
0.302000
-1.000000
-1.000000
-1.000000
0.631000
0.632000
0.725000
-1.000000
0.665000
0.603000
-1.000000
0.541000
0.495000
0.425000
0.429000
-1.000000
-1.000000
1.000000
0.716000
0.499000
0.226000
0.639000
0.801000
-1.000000
-1.000000
1.000000
0.894000
0.823000
0.493000
0.353000
-1.000000
-1.000000
-1.000000
0.327000
-1.000000
0.499000
-1.000000
0.965000
0.938000
-1.000000
0.751000
-1.000000
-1.000000
-1.000000
0.265000
-1.000000
0.665000
1.000000
1.000000
-1.000000
0.752000
-1.000000
-1.000000
0.381000
-1.000000
0.437000
-1.000000
0.398000
0.502000
0.943000
0.890000
0.328000
-1.000000
0.305000
-1.000000
0.513000
0.650000
-1.000000
0.454000
-1.000000
0.455000
0.813000
-1.000000
0.863000
-1.000000
0.923000
0.739000
0.866000
-1.000000
0.305000
-1.000000
-1.000000
0.443000
0.643000
1.000000
0.927000
0.652000
-1.000000
0.388000
-1.000000
-1.000000
-1.000000
0.165000
0.448000
0.311000
0.516000
0.680000
0.437000
-1.000000
-1.000000
-1.000000
-1.000000
0.734000
-1.000000
-1.000000
0.698000
0.926000
0.672000
-1.000000
0.701000
0.818000
1.000000
0.426000
0.238000
-1.000000
-1.000000
-1.000000
-1.000000
-1.000000
-1.000000
-1.000000
-1.000000
0.043000
0.121000
0.165000
0.189000
0.190000
0.170000
-1.000000
-1.000000
0.189000
-1.000000
0.980000
0.670000
0.866000
0.617000
0.747000
0.498000
-1.000000
0.998000
-1.000000
-1.000000
-1.000000
-1.000000
0.677000
0.656000
-1.000000
0.940000
0.931000
-1.000000
0.509000
-1.000000
-1.000000
-1.000000
-1.000000
0.420000
0.819000
0.745000
0.814000
-1.000000
0.588000
0.486000
-1.000000
-1.000000
-1.000000
-1.000000
-1.000000
0.688000
0.569000
0.526000
0.602000
-1.000000
-1.000000
0.454000
-1.000000
0.663000
-1.000000
0.871000
0.821000
0.660000
0.843000
-1.000000
0.630000
-1.000000
0.871000
0.688000
-1.000000
0.404000
0.852000
0.803000
-1.000000
-1.000000
0.620000
-1.000000
-1.000000
0.494000
0.508000
0.954000
-1.000000
0.497000
0.868000
-1.000000
-1.000000
-1.000000
0.329000
0.486000
-1.000000
-1.000000
-1.000000
0.624000
-1.000000
-1.000000
-1.000000
-1.000000
-1.000000
-1.000000
-1.000000
-1.000000
0.397000
0.575000
0.363000
0.610000
-1.000000
-1.000000
0.279000
0.746000
0.617000
-1.000000
0.449000
0.751000
0.717000
-1.000000
0.638000
0.898000
0.632000
-1.000000
0.789000
-1.000000
-1.000000
-1.000000
-1.000000
-1.000000
-1.000000
-1.000000
0.105000
-1.000000
-1.000000
1.000000
0.768000
-1.000000
0.750000
0.878000
0.682000
-1.000000
-1.000000
0.645000
-1.000000
0.162000
0.290000
0.469000
0.439000
-1.000000
-1.000000
0.676000
0.592000
1.000000
0.421000
0.756000
0.735000
-1.000000
0.634000
0.586000
0.596000
-1.000000
0.634000
-1.000000
0.942000
0.931000
0.689000
0.539000
-1.000000
0.813000
0.546000
-1.000000
-1.000000
0.980000
-1.000000
0.943000
1.000000
0.695000
-1.000000
0.512000
1.000000
0.645000
-1.000000
-1.000000
0.757000
1.000000
0.511000
-1.000000
-1.000000
-1.000000
-1.000000
0.531000
-1.000000
-1.000000
0.841000
1.000000
0.926000
0.792000
0.221000
0.835000
0.818000
-1.000000
0.551000
0.740000
0.433000
-1.000000
0.677000
0.499000
-1.000000
-1.000000
-1.000000
-1.000000
0.653000
0.499000
-1.000000
-1.000000
-1.000000
-1.000000
-1.000000
-1.000000
0.393000
0.756000
0.742000
-1.000000
-1.000000
-1.000000
-1.000000
-1.000000
-1.000000
0.450000
0.582000
0.797000
0.577000
-1.000000
1.000000
0.785000
-1.000000
-1.000000
-1.000000
0.482000
0.923000
0.745000
0.541000
-1.000000
0.598000
-1.000000
0.255000
0.336000
0.256000
0.165000
0.179000
0.794000
0.679000
-1.000000
-1.000000
-1.000000
0.479000
0.754000
-1.000000
-1.000000
-1.000000
0.109000
0.128000
0.101000
0.245000
-1.000000
0.748000
-1.000000
-1.000000
0.183000
0.437000
0.392000
0.843000
0.760000
-1.000000
-1.000000
-1.000000
0.172000
-1.000000
-1.000000
-1.000000
-1.000000
-1.000000
-1.000000
0.461000
0.860000
0.829000
-1.000000
-1.000000
-1.000000
-1.000000
-1.000000
0.498000
0.851000
0.878000
-1.000000
-1.000000
0.852000
0.567000
-1.000000
-1.000000
0.578000
1.000000
0.713000
0.835000
0.604000
0.325000
0.911000
0.642000
-1.000000
-1.000000
0.779000
1.000000
0.795000
-1.000000
0.923000
-1.000000
-1.000000
-1.000000
-1.000000
0.597000
0.535000
-1.000000
-1.000000
0.787000
-1.000000
0.858000
-1.000000
0.828000
1.000000
0.871000
-1.000000
-1.000000
0.570000
-1.000000
0.435000
0.165000
-1.000000
-1.000000
-1.000000
-1.000000
-1.000000
-1.000000
0.283000
-1.000000
-1.000000
-1.000000
0.451000
0.197000
-1.000000
0.541000
-1.000000
0.073000
-1.000000
-1.000000
-1.000000
0.167000
0.074000
-1.000000
-1.000000
0.086000
0.063000
0.171000
0.942000
0.956000
0.763000
0.686000
-1.000000
-1.000000
-1.000000
0.192000
0.165000
-1.000000
-1.000000
0.269000
0.050000
0.165000
-1.000000
-1.000000
-1.000000
0.596000
0.209000
-1.000000
-1.000000
-1.000000
-1.000000
0.198000
-1.000000
-1.000000
0.361000
0.720000
-1.000000
0.861000
-1.000000
0.586000
0.676000
-1.000000
1.000000
0.829000
0.519000
0.408000
-1.000000
0.712000
-1.000000
0.280000
0.283000
0.375000
0.526000
0.420000
0.564000
-1.000000
0.125000
0.160000
0.104000
0.272000
0.268000
0.476000
0.413000
0.453000
-1.000000
0.558000
0.528000
-1.000000
1.000000
-1.000000
0.850000
-1.000000
0.263000
-1.000000
-1.000000
0.166000
0.613000
-1.000000
-1.000000
-1.000000
-1.000000
-1.000000
-1.000000
-1.000000
-1.000000
-1.000000
0.750000
0.757000
-1.000000
0.764000
-1.000000
0.619000
0.643000
0.441000
0.600000
0.534000
0.666000
0.867000
0.340000
-1.000000
0.280000
0.309000
0.154000
-1.000000
0.432000
-1.000000
0.556000
0.622000
-1.000000
0.878000
0.642000
-1.000000
0.657000
0.797000
-1.000000
-1.000000
0.925000
-1.000000
0.638000
1.000000
-1.000000
0.898000
-1.000000
0.556000
-1.000000
0.673000
0.824000
0.848000
0.595000
-1.000000
-1.000000
0.965000
0.695000
0.369000
-1.000000
-1.000000
-1.000000
0.372000
-1.000000
0.118000
0.332000
-1.000000
-1.000000
-1.000000
0.471000
-1.000000
0.230000
-1.000000
-1.000000
0.137000
0.145000
0.522000
-1.000000
0.746000
0.541000
-1.000000
0.736000
-1.000000
0.488000
0.660000
0.855000
-1.000000
0.494000
-1.000000
-1.000000
-1.000000
-1.000000
-1.000000
0.475000
0.446000
-1.000000
0.818000
-1.000000
1.000000
0.076000
0.098000
0.038000
0.041000
-1.000000
0.134000
-1.000000
-1.000000
0.208000
0.975000
0.855000
1.000000
0.829000
-1.000000
0.615000
0.951000
0.698000
-1.000000
0.300000
-1.000000
0.593000
-1.000000
-1.000000
-1.000000
-1.000000
-1.000000
-1.000000
0.508000
0.750000
0.559000
-1.000000
-1.000000
0.495000
0.717000
0.822000
-1.000000
-1.000000
0.493000
0.345000
-1.000000
0.043000
-1.000000
0.618000
-1.000000
0.465000
-1.000000
-1.000000
0.430000
-1.000000
0.504000
-1.000000
0.435000
0.426000
0.572000
-1.000000
-1.000000
0.715000
-1.000000
0.471000
0.841000
-1.000000
0.911000
-1.000000
-1.000000
0.833000
-1.000000
0.828000
0.826000
0.597000
-1.000000
-1.000000
0.945000
-1.000000
-1.000000
0.564000
-1.000000
1.000000
0.881000
-1.000000
0.557000
0.827000
0.763000
-1.000000
-1.000000
0.701000
0.734000
-1.000000
-1.000000
-1.000000
-1.000000
0.424000
0.336000
0.514000
-1.000000
-1.000000
0.853000
0.517000
-1.000000
1.000000
-1.000000
-1.000000
-1.000000
0.655000
0.976000
1.000000
0.904000
0.516000
0.165000
0.222000
0.310000
0.584000
0.743000
-1.000000
-1.000000
1.000000
-1.000000
0.382000
-1.000000
-1.000000
-1.000000
-1.000000
-1.000000
0.523000
0.340000
-1.000000
-1.000000
-1.000000
-1.000000
0.764000
-1.000000
-1.000000
-1.000000
-1.000000
-1.000000
-1.000000
0.471000
-1.000000
0.388000
0.273000
0.484000
0.696000
-1.000000
-1.000000
0.783000
0.591000
-1.000000
1.000000
0.897000
0.466000
-1.000000
-1.000000
0.555000
-1.000000
-1.000000
0.530000
-1.000000
0.430000
0.677000
-1.000000
0.748000
-1.000000
0.846000
0.533000
-1.000000
0.672000
0.938000
-1.000000
0.700000
-1.000000
0.240000
0.616000
0.332000
-1.000000
0.310000
-1.000000
-1.000000
0.754000
-1.000000
[truncated: 5,903 more rows]
