# Supplementary material for: Nano-DMS-MaP allows isoform-specific RNA structure determination
Source: Nat Methods. 2023 Apr 27;20(6):849–59. doi: 10.1038/s41592-023-01862-7 (PMC10250195; doi:10.1038/s41592-023-01862-7)
Supplement: Supplementary file 5 — DMS reactivities as csv files for all experiments and isoforms. –1 represents no information at position. [file 41592_2023_1862_MOESM5_ESM.zip › reactivity_csvs/Nanopore_RT-FS_per_isoform/Rep1/Nanopore_RT-FS_Rep1_RT3_8mM_cell_RT2_Vpr4_RT3_Vpr2_ACT.csv]

-1.000000
-1.000000
-1.000000
-1.000000
-1.000000
-1.000000
-1.000000
-1.000000
-1.000000
-1.000000
-1.000000
-1.000000
-1.000000
-1.000000
-1.000000
-1.000000
-1.000000
-1.000000
-1.000000
-1.000000
-1.000000
-1.000000
-1.000000
-1.000000
-1.000000
-1.000000
-1.000000
0.000000
0.047000
-1.000000
-1.000000
-1.000000
-1.000000
0.000000
-1.000000
0.000000
-1.000000
0.000000
-1.000000
0.300000
-1.000000
-1.000000
-1.000000
0.155000
-1.000000
0.625000
0.000000
0.078000
-1.000000
0.155000
-1.000000
-1.000000
-1.000000
0.096000
0.061000
0.617000
0.431000
0.431000
0.000000
0.618000
-1.000000
-1.000000
0.000000
-1.000000
-1.000000
0.229000
0.656000
-1.000000
0.642000
0.079000
-1.000000
0.292000
0.453000
0.653000
-1.000000
0.000000
0.911000
0.780000
-1.000000
0.098000
-1.000000
-1.000000
-1.000000
1.000000
0.260000
-1.000000
-1.000000
-1.000000
0.129000
-1.000000
-1.000000
-1.000000
0.423000
-1.000000
0.711000
0.352000
0.000000
0.258000
-1.000000
-1.000000
0.387000
-1.000000
-1.000000
-1.000000
-1.000000
-1.000000
-1.000000
-1.000000
0.946000
0.000000
0.496000
-1.000000
-1.000000
0.105000
-1.000000
-1.000000
-1.000000
-1.000000
-1.000000
-1.000000
-1.000000
-1.000000
-1.000000
0.257000
0.210000
-1.000000
0.497000
-1.000000
-1.000000
-1.000000
-1.000000
0.224000
0.514000
1.000000
-1.000000
0.607000
-1.000000
0.384000
-1.000000
0.512000
-1.000000
0.522000
0.417000
0.076000
-1.000000
0.048000
0.508000
-1.000000
0.346000
0.075000
1.000000
0.723000
-1.000000
-1.000000
-1.000000
-1.000000
0.882000
-1.000000
-1.000000
0.000000
0.505000
-1.000000
-1.000000
-1.000000
-1.000000
-1.000000
-1.000000
0.000000
0.469000
0.812000
0.343000
-1.000000
0.723000
-1.000000
0.413000
-1.000000
0.000000
-1.000000
0.000000
0.630000
-1.000000
-1.000000
-1.000000
-1.000000
0.427000
-1.000000
0.410000
0.000000
0.558000
-1.000000
0.091000
0.216000
0.000000
0.592000
-1.000000
-1.000000
-1.000000
0.341000
1.000000
-1.000000
-1.000000
-1.000000
0.376000
0.626000
0.091000
-1.000000
0.894000
-1.000000
0.217000
1.000000
0.875000
-1.000000
-1.000000
0.341000
0.625000
1.000000
-1.000000
0.102000
0.510000
0.375000
-1.000000
0.182000
-1.000000
-1.000000
0.500000
-1.000000
0.341000
-1.000000
0.074000
-1.000000
0.410000
-1.000000
0.308000
-1.000000
0.092000
0.252000
-1.000000
0.280000
0.879000
-1.000000
-1.000000
0.343000
0.307000
-1.000000
0.000000
-1.000000
-1.000000
0.176000
-1.000000
-1.000000
-1.000000
0.325000
-1.000000
-1.000000
0.866000
0.619000
-1.000000
0.400000
-1.000000
0.000000
-1.000000
0.706000
1.000000
0.175000
-1.000000
-1.000000
0.781000
0.988000
0.832000
-1.000000
0.493000
-1.000000
-1.000000
0.550000
-1.000000
0.214000
-1.000000
-1.000000
-1.000000
-1.000000
0.000000
-1.000000
-1.000000
1.000000
-1.000000
0.494000
0.780000
-1.000000
-1.000000
-1.000000
-1.000000
0.466000
0.279000
1.000000
-1.000000
0.812000
0.025000
-1.000000
0.373000
-1.000000
0.618000
-1.000000
0.404000
0.404000
0.739000
-1.000000
-1.000000
-1.000000
-1.000000
-1.000000
-1.000000
0.304000
0.615000
0.615000
-1.000000
-1.000000
1.000000
0.777000
0.120000
0.459000
-1.000000
0.603000
0.057000
0.336000
0.615000
-1.000000
0.301000
-1.000000
0.074000
0.100000
-1.000000
0.000000
-1.000000
-1.000000
-1.000000
0.246000
0.493000
0.495000
-1.000000
1.000000
0.619000
-1.000000
0.706000
-1.000000
-1.000000
0.303000
-1.000000
0.832000
-1.000000
0.371000
0.247000
-1.000000
0.711000
0.834000
0.496000
-1.000000
0.837000
0.786000
0.177000
0.341000
-1.000000
0.591000
-1.000000
-1.000000
0.000000
-1.000000
-1.000000
0.497000
0.279000
-1.000000
-1.000000
0.125000
-1.000000
0.091000
-1.000000
-1.000000
-1.000000
0.497000
-1.000000
-1.000000
0.101000
0.202000
-1.000000
0.000000
-1.000000
-1.000000
-1.000000
-1.000000
-1.000000
-1.000000
1.000000
0.335000
-1.000000
0.368000
-1.000000
0.000000
0.241000
0.492000
-1.000000
0.576000
0.614000
-1.000000
-1.000000
0.338000
0.075000
0.492000
-1.000000
0.492000
0.739000
0.376000
0.740000
0.587000
-1.000000
-1.000000
-1.000000
0.753000
-1.000000
-1.000000
0.876000
-1.000000
0.077000
-1.000000
0.308000
-1.000000
0.061000
0.513000
0.502000
-1.000000
-1.000000
0.502000
0.281000
-1.000000
-1.000000
-1.000000
-1.000000
0.613000
0.250000
0.919000
-1.000000
0.500000
-1.000000
0.613000
1.000000
-1.000000
0.409000
0.500000
-1.000000
-1.000000
0.625000
0.250000
-1.000000
0.374000
0.374000
0.249000
0.873000
1.000000
0.685000
0.184000
0.249000
0.747000
0.747000
0.814000
0.499000
-1.000000
0.216000
-1.000000
0.026000
0.748000
0.249000
-1.000000
0.177000
0.075000
0.499000
0.306000
0.890000
-1.000000
-1.000000
-1.000000
-1.000000
0.714000
0.586000
-1.000000
0.093000
-1.000000
-1.000000
-1.000000
-1.000000
-1.000000
0.625000
-1.000000
-1.000000
0.499000
0.249000
0.434000
0.279000
-1.000000
-1.000000
0.060000
0.510000
0.125000
-1.000000
0.500000
-1.000000
-1.000000
0.468000
0.586000
0.250000
-1.000000
0.184000
-1.000000
-1.000000
-1.000000
0.000000
0.875000
1.000000
0.875000
0.626000
-1.000000
0.178000
0.382000
0.307000
1.000000
0.251000
-1.000000
1.000000
0.251000
-1.000000
0.753000
0.794000
0.358000
0.251000
0.753000
-1.000000
-1.000000
-1.000000
0.822000
0.205000
0.629000
0.308000
0.345000
-1.000000
0.471000
-1.000000
-1.000000
-1.000000
0.726000
-1.000000
0.413000
0.103000
0.347000
-1.000000
1.000000
0.697000
0.379000
0.000000
-1.000000
-1.000000
0.631000
0.252000
-1.000000
-1.000000
-1.000000
0.505000
0.929000
0.473000
0.000000
-1.000000
0.127000
-1.000000
0.729000
-1.000000
0.518000
-1.000000
-1.000000
-1.000000
-1.000000
0.127000
-1.000000
0.253000
-1.000000
-1.000000
0.759000
1.000000
0.698000
-1.000000
-1.000000
0.380000
0.886000
-1.000000
0.507000
-1.000000
-1.000000
-1.000000
0.506000
0.632000
-1.000000
0.386000
-1.000000
-1.000000
-1.000000
-1.000000
0.126000
-1.000000
0.505000
0.722000
0.758000
-1.000000
-1.000000
-1.000000
-1.000000
0.309000
0.000000
-1.000000
0.379000
-1.000000
-1.000000
0.000000
-1.000000
0.094000
-1.000000
-1.000000
-1.000000
0.723000
-1.000000
0.049000
0.414000
0.093000
-1.000000
0.726000
0.127000
0.800000
-1.000000
-1.000000
0.219000
-1.000000
-1.000000
0.000000
1.000000
0.254000
0.509000
0.832000
0.510000
-1.000000
0.383000
-1.000000
0.336000
-1.000000
0.223000
-1.000000
-1.000000
0.769000
0.898000
0.514000
0.973000
-1.000000
-1.000000
0.648000
0.317000
-1.000000
-1.000000
-1.000000
-1.000000
0.229000
-1.000000
0.426000
0.161000
-1.000000
-1.000000
-1.000000
-1.000000
-1.000000
0.528000
0.517000
-1.000000
-1.000000
0.129000
-1.000000
-1.000000
-1.000000
-1.000000
1.000000
0.350000
-1.000000
0.599000
0.732000
0.734000
-1.000000
0.118000
0.513000
-1.000000
0.574000
0.128000
-1.000000
0.607000
0.769000
-1.000000
-1.000000
0.418000
-1.000000
-1.000000
0.332000
0.383000
0.475000
0.180000
1.000000
0.532000
0.729000
-1.000000
-1.000000
0.312000
-1.000000
-1.000000
-1.000000
-1.000000
-1.000000
0.509000
-1.000000
0.520000
0.520000
0.092000
-1.000000
-1.000000
-1.000000
0.416000
0.000000
-1.000000
0.636000
0.638000
-1.000000
-1.000000
-1.000000
-1.000000
-1.000000
-1.000000
-1.000000
-1.000000
0.598000
-1.000000
0.383000
0.940000
0.349000
-1.000000
0.256000
-1.000000
0.105000
0.256000
-1.000000
0.480000
0.000000
-1.000000
0.514000
-1.000000
-1.000000
0.155000
-1.000000
-1.000000
-1.000000
0.095000
0.841000
-1.000000
0.288000
-1.000000
0.000000
0.210000
0.385000
-1.000000
0.995000
-1.000000
-1.000000
0.642000
-1.000000
0.764000
-1.000000
0.497000
0.642000
0.514000
-1.000000
0.351000
0.257000
0.000000
-1.000000
-1.000000
-1.000000
0.834000
-1.000000
0.050000
0.740000
0.647000
-1.000000
-1.000000
0.779000
-1.000000
0.390000
-1.000000
0.106000
0.106000
-1.000000
0.000000
-1.000000
1.000000
0.741000
-1.000000
0.447000
-1.000000
0.774000
-1.000000
0.421000
0.105000
0.000000
-1.000000
-1.000000
-1.000000
0.480000
1.000000
-1.000000
0.498000
0.223000
-1.000000
0.000000
0.211000
0.000000
-1.000000
-1.000000
0.482000
0.388000
-1.000000
-1.000000
0.892000
0.517000
-1.000000
0.211000
0.422000
-1.000000
0.094000
0.259000
0.094000
0.259000
0.106000
-1.000000
-1.000000
0.288000
-1.000000
-1.000000
-1.000000
-1.000000
1.000000
0.635000
0.337000
0.908000
0.059000
-1.000000
-1.000000
-1.000000
0.636000
-1.000000
0.000000
-1.000000
-1.000000
-1.000000
-1.000000
0.260000
0.521000
0.355000
0.130000
0.260000
-1.000000
-1.000000
-1.000000
-1.000000
-1.000000
-1.000000
0.000000
-1.000000
-1.000000
-1.000000
0.048000
0.196000
-1.000000
-1.000000
-1.000000
0.316000
0.460000
0.423000
0.529000
-1.000000
-1.000000
-1.000000
-1.000000
-1.000000
-1.000000
-1.000000
-1.000000
0.115000
0.848000
0.924000
0.424000
0.283000
0.202000
0.000000
0.000000
0.849000
0.567000
-1.000000
0.000000
0.088000
-1.000000
-1.000000
0.430000
-1.000000
-1.000000
1.000000
0.717000
-1.000000
0.444000
-1.000000
0.089000
0.326000
-1.000000
0.145000
-1.000000
-1.000000
-1.000000
0.119000
0.588000
-1.000000
-1.000000
0.302000
0.000000
-1.000000
-1.000000
-1.000000
-1.000000
-1.000000
-1.000000
-1.000000
-1.000000
-1.000000
-1.000000
-1.000000
-1.000000
-1.000000
-1.000000
-1.000000
-1.000000
-1.000000
-1.000000
-1.000000
-1.000000
