# Supplementary material for: Nano-DMS-MaP allows isoform-specific RNA structure determination
Source: Nat Methods. 2023 Apr 27;20(6):849–59. doi: 10.1038/s41592-023-01862-7 (PMC10250195; doi:10.1038/s41592-023-01862-7)
Supplement: Supplementary file 5 — DMS reactivities as csv files for all experiments and isoforms. –1 represents no information at position. [file 41592_2023_1862_MOESM5_ESM.zip › reactivity_csvs/Nanopore_RT-FS_per_isoform/Rep1/Nanopore_RT-FS_Rep1_RT3_57mM_cell_RT2_Env7_RT3_Rev5_ACT.csv]

-1.000000
-1.000000
-1.000000
-1.000000
-1.000000
-1.000000
-1.000000
-1.000000
-1.000000
-1.000000
-1.000000
-1.000000
-1.000000
-1.000000
-1.000000
-1.000000
-1.000000
-1.000000
-1.000000
-1.000000
-1.000000
-1.000000
-1.000000
-1.000000
-1.000000
-1.000000
-1.000000
0.075000
0.187000
-1.000000
-1.000000
-1.000000
-1.000000
0.980000
-1.000000
0.075000
-1.000000
0.186000
-1.000000
0.075000
-1.000000
-1.000000
-1.000000
0.075000
-1.000000
0.208000
0.155000
0.075000
-1.000000
0.216000
-1.000000
-1.000000
-1.000000
0.155000
0.155000
0.145000
0.145000
0.471000
0.205000
0.093000
-1.000000
-1.000000
0.252000
-1.000000
-1.000000
0.818000
0.511000
-1.000000
0.396000
0.288000
-1.000000
0.470000
0.287000
0.462000
-1.000000
0.491000
0.615000
0.922000
-1.000000
0.744000
-1.000000
-1.000000
-1.000000
0.614000
0.614000
-1.000000
-1.000000
-1.000000
0.818000
-1.000000
-1.000000
-1.000000
0.324000
-1.000000
0.245000
0.388000
0.204000
0.155000
-1.000000
-1.000000
0.355000
-1.000000
-1.000000
-1.000000
-1.000000
-1.000000
-1.000000
-1.000000
0.675000
0.426000
0.675000
-1.000000
-1.000000
0.319000
-1.000000
-1.000000
-1.000000
-1.000000
-1.000000
-1.000000
-1.000000
-1.000000
-1.000000
0.901000
0.423000
-1.000000
0.111000
-1.000000
-1.000000
-1.000000
-1.000000
0.754000
1.000000
0.339000
-1.000000
0.155000
-1.000000
0.302000
-1.000000
0.401000
-1.000000
0.303000
0.247000
0.282000
-1.000000
0.196000
0.279000
-1.000000
0.548000
0.210000
1.000000
0.385000
-1.000000
-1.000000
-1.000000
-1.000000
0.496000
-1.000000
-1.000000
0.075000
0.474000
-1.000000
-1.000000
-1.000000
-1.000000
-1.000000
-1.000000
0.444000
0.789000
0.988000
0.422000
-1.000000
0.418000
-1.000000
0.209000
-1.000000
0.155000
-1.000000
0.559000
0.424000
-1.000000
-1.000000
-1.000000
-1.000000
0.595000
-1.000000
0.315000
0.350000
0.210000
-1.000000
0.744000
0.446000
0.768000
0.248000
-1.000000
-1.000000
-1.000000
0.495000
0.733000
-1.000000
-1.000000
-1.000000
0.642000
0.867000
0.789000
-1.000000
0.695000
-1.000000
0.444000
0.691000
0.641000
-1.000000
-1.000000
0.381000
0.768000
0.493000
-1.000000
0.313000
0.209000
0.592000
-1.000000
0.296000
-1.000000
-1.000000
0.790000
-1.000000
0.792000
-1.000000
0.767000
-1.000000
0.524000
-1.000000
0.315000
-1.000000
0.376000
0.559000
-1.000000
0.350000
0.992000
-1.000000
-1.000000
0.674000
0.525000
-1.000000
0.420000
-1.000000
-1.000000
0.385000
-1.000000
-1.000000
-1.000000
0.210000
-1.000000
-1.000000
0.893000
0.377000
-1.000000
0.511000
-1.000000
1.000000
-1.000000
0.545000
0.880000
0.722000
-1.000000
-1.000000
0.351000
0.598000
0.726000
-1.000000
0.727000
-1.000000
-1.000000
0.639000
-1.000000
0.200000
-1.000000
-1.000000
-1.000000
-1.000000
0.317000
-1.000000
-1.000000
1.000000
-1.000000
0.429000
0.217000
-1.000000
-1.000000
-1.000000
-1.000000
0.704000
0.638000
0.653000
-1.000000
1.000000
0.531000
-1.000000
0.852000
-1.000000
0.801000
-1.000000
0.211000
0.493000
0.329000
-1.000000
-1.000000
-1.000000
-1.000000
-1.000000
-1.000000
0.250000
0.701000
1.000000
-1.000000
-1.000000
0.949000
0.584000
0.267000
0.450000
-1.000000
0.282000
0.550000
1.000000
1.000000
-1.000000
0.530000
-1.000000
0.247000
0.268000
-1.000000
0.283000
-1.000000
-1.000000
-1.000000
0.754000
0.655000
0.605000
-1.000000
0.432000
0.108000
-1.000000
-1.000000
0.204000
-1.000000
-1.000000
1.000000
0.613000
-1.000000
0.540000
-1.000000
0.288000
0.307000
-1.000000
0.360000
-1.000000
-1.000000
-1.000000
0.364000
0.550000
-1.000000
-1.000000
1.000000
0.581000
-1.000000
-1.000000
-1.000000
-1.000000
-1.000000
-1.000000
-1.000000
-1.000000
-1.000000
-1.000000
-1.000000
-1.000000
-1.000000
-1.000000
-1.000000
-1.000000
-1.000000
-1.000000
-1.000000
-1.000000
