# Supplementary material for: Nano-DMS-MaP allows isoform-specific RNA structure determination
Source: Nat Methods. 2023 Apr 27;20(6):849–59. doi: 10.1038/s41592-023-01862-7 (PMC10250195; doi:10.1038/s41592-023-01862-7)
Supplement: Supplementary file 5 — DMS reactivities as csv files for all experiments and isoforms. –1 represents no information at position. [file 41592_2023_1862_MOESM5_ESM.zip › reactivity_csvs/Nanopore_RT-FS_per_isoform/Rep1/Nanopore_RT-FS_Rep1_RT3_17mM_cell_RT2_Env20_RT3_Nef11_ACT.csv]

-1.000000
-1.000000
-1.000000
-1.000000
-1.000000
-1.000000
-1.000000
-1.000000
-1.000000
-1.000000
-1.000000
-1.000000
-1.000000
-1.000000
-1.000000
-1.000000
-1.000000
-1.000000
-1.000000
-1.000000
-1.000000
-1.000000
-1.000000
-1.000000
-1.000000
-1.000000
-1.000000
0.468000
0.253000
-1.000000
-1.000000
-1.000000
-1.000000
0.000000
-1.000000
0.249000
-1.000000
0.249000
-1.000000
0.000000
-1.000000
-1.000000
-1.000000
0.000000
-1.000000
0.000000
0.000000
0.000000
-1.000000
0.260000
-1.000000
-1.000000
-1.000000
0.000000
0.000000
0.240000
0.240000
0.478000
0.000000
0.476000
-1.000000
-1.000000
0.238000
-1.000000
-1.000000
0.256000
0.512000
-1.000000
0.000000
0.193000
-1.000000
0.952000
0.768000
1.000000
-1.000000
0.000000
0.256000
0.256000
-1.000000
0.476000
-1.000000
-1.000000
-1.000000
0.956000
0.952000
-1.000000
-1.000000
-1.000000
0.256000
-1.000000
-1.000000
-1.000000
0.714000
-1.000000
0.000000
0.000000
0.256000
0.000000
-1.000000
-1.000000
0.508000
-1.000000
-1.000000
-1.000000
-1.000000
-1.000000
-1.000000
-1.000000
1.000000
0.703000
0.937000
-1.000000
-1.000000
0.000000
-1.000000
-1.000000
-1.000000
-1.000000
-1.000000
-1.000000
-1.000000
-1.000000
-1.000000
0.506000
0.000000
-1.000000
0.000000
-1.000000
-1.000000
-1.000000
-1.000000
0.504000
1.000000
0.469000
-1.000000
0.252000
-1.000000
0.000000
-1.000000
0.000000
-1.000000
0.923000
0.231000
0.461000
-1.000000
0.231000
0.496000
-1.000000
0.000000
0.923000
1.000000
0.692000
-1.000000
-1.000000
-1.000000
-1.000000
0.000000
-1.000000
-1.000000
0.460000
0.742000
-1.000000
-1.000000
-1.000000
-1.000000
-1.000000
-1.000000
0.196000
0.742000
0.494000
0.000000
-1.000000
0.231000
-1.000000
0.231000
-1.000000
0.000000
-1.000000
0.916000
0.739000
-1.000000
-1.000000
-1.000000
-1.000000
0.230000
-1.000000
0.919000
0.000000
0.684000
-1.000000
0.000000
0.000000
1.000000
0.000000
-1.000000
-1.000000
-1.000000
0.243000
0.226000
-1.000000
-1.000000
-1.000000
0.000000
0.000000
0.000000
-1.000000
0.682000
-1.000000
0.733000
0.489000
0.733000
-1.000000
-1.000000
0.000000
0.245000
0.491000
-1.000000
0.000000
0.228000
0.245000
-1.000000
0.491000
-1.000000
-1.000000
0.491000
-1.000000
0.000000
-1.000000
0.000000
-1.000000
0.228000
-1.000000
0.000000
-1.000000
0.985000
0.229000
-1.000000
0.228000
0.000000
-1.000000
-1.000000
0.489000
0.000000
-1.000000
0.453000
-1.000000
-1.000000
0.454000
-1.000000
-1.000000
-1.000000
0.227000
-1.000000
-1.000000
0.000000
0.491000
-1.000000
0.684000
-1.000000
0.684000
-1.000000
0.229000
0.000000
0.458000
-1.000000
-1.000000
0.000000
0.981000
0.199000
-1.000000
0.200000
-1.000000
-1.000000
0.414000
-1.000000
0.000000
-1.000000
-1.000000
-1.000000
-1.000000
0.228000
-1.000000
-1.000000
0.000000
-1.000000
0.248000
0.461000
-1.000000
-1.000000
1.000000
0.993000
-1.000000
0.373000
-1.000000
-1.000000
0.231000
-1.000000
0.248000
-1.000000
0.747000
0.249000
-1.000000
0.249000
0.249000
0.000000
-1.000000
0.498000
0.463000
0.695000
0.997000
-1.000000
0.248000
-1.000000
-1.000000
0.248000
-1.000000
-1.000000
0.496000
0.690000
-1.000000
-1.000000
0.000000
-1.000000
0.496000
-1.000000
-1.000000
-1.000000
0.496000
-1.000000
-1.000000
0.000000
0.000000
-1.000000
0.500000
-1.000000
-1.000000
-1.000000
-1.000000
-1.000000
-1.000000
1.000000
1.000000
-1.000000
0.504000
-1.000000
0.000000
0.000000
0.000000
-1.000000
0.000000
0.253000
-1.000000
-1.000000
0.506000
1.000000
0.762000
-1.000000
0.000000
0.254000
0.000000
0.253000
0.506000
-1.000000
-1.000000
-1.000000
-1.000000
-1.000000
-1.000000
-1.000000
-1.000000
-1.000000
-1.000000
-1.000000
-1.000000
-1.000000
-1.000000
-1.000000
-1.000000
-1.000000
-1.000000
-1.000000
-1.000000
