# Supplementary material for: Nano-DMS-MaP allows isoform-specific RNA structure determination
Source: Nat Methods. 2023 Apr 27;20(6):849–59. doi: 10.1038/s41592-023-01862-7 (PMC10250195; doi:10.1038/s41592-023-01862-7)
Supplement: Supplementary file 5 — DMS reactivities as csv files for all experiments and isoforms. –1 represents no information at position. [file 41592_2023_1862_MOESM5_ESM.zip › reactivity_csvs/Nanopore_RT-FS_per_isoform/Rep1/Nanopore_RT-FS_Rep1_RT3_34mM_cell_RT2_Env3_RT3_Rev2_AC.csv]

-1.000000
-1.000000
-1.000000
-1.000000
-1.000000
-1.000000
-1.000000
-1.000000
-1.000000
-1.000000
-1.000000
-1.000000
-1.000000
-1.000000
-1.000000
-1.000000
-1.000000
-1.000000
-1.000000
-1.000000
-1.000000
-1.000000
-1.000000
-1.000000
-1.000000
-1.000000
-1.000000
0.196000
0.178000
-1.000000
-1.000000
-1.000000
-1.000000
0.744000
-1.000000
0.181000
-1.000000
0.178000
-1.000000
0.178000
-1.000000
-1.000000
-1.000000
0.232000
-1.000000
0.398000
0.273000
0.178000
-1.000000
0.273000
-1.000000
-1.000000
-1.000000
0.273000
0.276000
0.423000
0.253000
0.812000
0.305000
0.364000
-1.000000
-1.000000
0.651000
-1.000000
-1.000000
0.703000
0.706000
-1.000000
0.663000
0.501000
-1.000000
0.562000
0.663000
0.501000
-1.000000
0.451000
0.837000
0.731000
-1.000000
0.992000
-1.000000
-1.000000
-1.000000
0.857000
0.701000
-1.000000
-1.000000
-1.000000
0.421000
-1.000000
-1.000000
-1.000000
0.607000
-1.000000
0.651000
0.435000
0.385000
0.393000
-1.000000
-1.000000
0.407000
-1.000000
-1.000000
-1.000000
-1.000000
-1.000000
-1.000000
-1.000000
0.711000
0.694000
0.905000
-1.000000
-1.000000
0.609000
-1.000000
-1.000000
-1.000000
-1.000000
-1.000000
-1.000000
-1.000000
-1.000000
-1.000000
0.623000
0.705000
-1.000000
0.544000
-1.000000
-1.000000
-1.000000
-1.000000
0.692000
0.905000
0.802000
-1.000000
0.327000
-1.000000
0.458000
-1.000000
0.621000
-1.000000
0.452000
0.326000
0.357000
-1.000000
0.558000
0.515000
-1.000000
0.603000
0.464000
0.874000
0.680000
-1.000000
-1.000000
-1.000000
-1.000000
0.575000
-1.000000
-1.000000
0.465000
0.644000
-1.000000
-1.000000
-1.000000
-1.000000
-1.000000
-1.000000
0.474000
0.368000
0.554000
0.462000
-1.000000
0.463000
-1.000000
0.516000
-1.000000
0.427000
-1.000000
0.835000
0.657000
-1.000000
-1.000000
-1.000000
-1.000000
0.938000
-1.000000
0.613000
0.466000
0.558000
-1.000000
1.000000
0.637000
0.792000
0.488000
-1.000000
-1.000000
-1.000000
0.769000
1.000000
-1.000000
-1.000000
-1.000000
0.507000
0.755000
0.531000
-1.000000
1.000000
-1.000000
0.732000
0.761000
0.543000
-1.000000
-1.000000
0.700000
1.000000
0.892000
-1.000000
0.785000
0.598000
0.674000
-1.000000
0.593000
-1.000000
-1.000000
0.593000
-1.000000
0.669000
-1.000000
0.711000
-1.000000
0.528000
-1.000000
0.423000
-1.000000
0.483000
0.755000
-1.000000
0.557000
0.476000
-1.000000
-1.000000
0.766000
0.531000
-1.000000
0.578000
-1.000000
-1.000000
0.539000
-1.000000
-1.000000
-1.000000
0.507000
-1.000000
-1.000000
0.880000
0.767000
-1.000000
0.853000
-1.000000
1.000000
-1.000000
0.837000
1.000000
0.844000
-1.000000
-1.000000
0.445000
0.920000
0.625000
-1.000000
0.889000
-1.000000
-1.000000
0.501000
-1.000000
0.687000
-1.000000
-1.000000
-1.000000
-1.000000
0.598000
-1.000000
-1.000000
0.708000
-1.000000
0.630000
0.510000
-1.000000
-1.000000
0.220000
0.246000
-1.000000
-1.000000
0.352000
-1.000000
-1.000000
1.000000
0.998000
-1.000000
0.773000
-1.000000
0.302000
0.371000
-1.000000
0.389000
-1.000000
-1.000000
-1.000000
0.340000
0.273000
-1.000000
-1.000000
1.000000
0.692000
-1.000000
-1.000000
-1.000000
-1.000000
-1.000000
-1.000000
-1.000000
-1.000000
-1.000000
-1.000000
-1.000000
-1.000000
-1.000000
-1.000000
-1.000000
-1.000000
-1.000000
-1.000000
-1.000000
-1.000000
