# Supplementary material for: Nano-DMS-MaP allows isoform-specific RNA structure determination
Source: Nat Methods. 2023 Apr 27;20(6):849–59. doi: 10.1038/s41592-023-01862-7 (PMC10250195; doi:10.1038/s41592-023-01862-7)
Supplement: Supplementary file 5 — DMS reactivities as csv files for all experiments and isoforms. –1 represents no information at position. [file 41592_2023_1862_MOESM5_ESM.zip › reactivity_csvs/Nanopore_RT-FS_per_isoform/Rep1/Nanopore_RT-FS_Rep1_RT3_34mM_cell_RT2_Env13_RT3_Nef5_AC.csv]

-1.000000
-1.000000
-1.000000
-1.000000
-1.000000
-1.000000
-1.000000
-1.000000
-1.000000
-1.000000
-1.000000
-1.000000
-1.000000
-1.000000
-1.000000
-1.000000
-1.000000
-1.000000
-1.000000
-1.000000
-1.000000
-1.000000
-1.000000
-1.000000
-1.000000
-1.000000
-1.000000
0.172000
0.254000
-1.000000
-1.000000
-1.000000
-1.000000
0.670000
-1.000000
0.172000
-1.000000
0.172000
-1.000000
0.176000
-1.000000
-1.000000
-1.000000
0.172000
-1.000000
0.178000
0.178000
0.211000
-1.000000
0.178000
-1.000000
-1.000000
-1.000000
0.219000
0.238000
0.330000
0.277000
0.442000
0.178000
0.333000
-1.000000
-1.000000
0.439000
-1.000000
-1.000000
1.000000
0.471000
-1.000000
0.534000
0.288000
-1.000000
0.378000
0.476000
0.352000
-1.000000
0.553000
0.756000
0.724000
-1.000000
0.900000
-1.000000
-1.000000
-1.000000
0.828000
0.565000
-1.000000
-1.000000
-1.000000
0.253000
-1.000000
-1.000000
-1.000000
0.381000
-1.000000
0.616000
0.345000
0.197000
0.226000
-1.000000
-1.000000
0.268000
-1.000000
-1.000000
-1.000000
-1.000000
-1.000000
-1.000000
-1.000000
0.710000
0.595000
0.973000
-1.000000
-1.000000
0.339000
-1.000000
-1.000000
-1.000000
-1.000000
-1.000000
-1.000000
-1.000000
-1.000000
-1.000000
0.644000
0.591000
-1.000000
0.363000
-1.000000
-1.000000
-1.000000
-1.000000
0.635000
0.819000
0.508000
-1.000000
0.178000
-1.000000
0.265000
-1.000000
0.347000
-1.000000
0.247000
0.172000
0.277000
-1.000000
0.317000
0.346000
-1.000000
0.382000
0.463000
1.000000
0.951000
-1.000000
-1.000000
-1.000000
-1.000000
0.612000
-1.000000
-1.000000
0.428000
0.524000
-1.000000
-1.000000
-1.000000
-1.000000
-1.000000
-1.000000
0.470000
0.415000
0.706000
0.392000
-1.000000
0.369000
-1.000000
0.322000
-1.000000
0.213000
-1.000000
0.865000
0.533000
-1.000000
-1.000000
-1.000000
-1.000000
0.733000
-1.000000
0.349000
0.298000
0.481000
-1.000000
0.685000
0.612000
0.816000
0.654000
-1.000000
-1.000000
-1.000000
0.607000
1.000000
-1.000000
-1.000000
-1.000000
0.561000
0.861000
0.660000
-1.000000
1.000000
-1.000000
0.662000
0.901000
0.643000
-1.000000
-1.000000
0.569000
0.724000
0.647000
-1.000000
0.453000
0.283000
0.574000
-1.000000
0.365000
-1.000000
-1.000000
0.421000
-1.000000
0.683000
-1.000000
0.520000
-1.000000
0.502000
-1.000000
0.359000
-1.000000
0.361000
0.511000
-1.000000
0.400000
0.656000
-1.000000
-1.000000
0.643000
0.328000
-1.000000
0.330000
-1.000000
-1.000000
0.292000
-1.000000
-1.000000
-1.000000
0.443000
-1.000000
-1.000000
0.998000
0.704000
-1.000000
0.918000
-1.000000
0.937000
-1.000000
0.783000
1.000000
0.691000
-1.000000
-1.000000
0.475000
0.533000
0.492000
-1.000000
0.574000
-1.000000
-1.000000
0.570000
-1.000000
0.268000
-1.000000
-1.000000
-1.000000
-1.000000
0.337000
-1.000000
-1.000000
1.000000
-1.000000
0.479000
0.535000
-1.000000
-1.000000
-1.000000
-1.000000
0.536000
0.704000
0.678000
-1.000000
0.630000
0.615000
-1.000000
0.731000
-1.000000
0.850000
-1.000000
0.295000
0.235000
0.635000
-1.000000
-1.000000
-1.000000
-1.000000
-1.000000
-1.000000
0.178000
0.706000
0.700000
-1.000000
-1.000000
0.775000
0.658000
0.402000
0.284000
-1.000000
0.445000
0.333000
1.000000
0.845000
-1.000000
0.489000
-1.000000
0.174000
0.213000
-1.000000
0.225000
-1.000000
-1.000000
-1.000000
0.448000
0.707000
0.707000
-1.000000
1.000000
0.725000
-1.000000
0.398000
-1.000000
-1.000000
0.428000
-1.000000
0.538000
-1.000000
0.729000
0.627000
-1.000000
0.626000
0.617000
0.519000
-1.000000
0.585000
0.756000
0.492000
0.752000
-1.000000
0.628000
-1.000000
-1.000000
0.218000
-1.000000
-1.000000
0.300000
0.379000
-1.000000
-1.000000
0.751000
-1.000000
0.790000
-1.000000
-1.000000
-1.000000
0.674000
-1.000000
-1.000000
0.184000
0.193000
-1.000000
0.237000
-1.000000
-1.000000
-1.000000
-1.000000
-1.000000
-1.000000
1.000000
0.717000
-1.000000
0.530000
-1.000000
0.980000
0.726000
0.552000
-1.000000
0.582000
0.539000
-1.000000
-1.000000
0.984000
1.000000
0.704000
-1.000000
0.879000
0.864000
0.901000
0.793000
0.826000
-1.000000
-1.000000
1.000000
0.799000
-1.000000
-1.000000
-1.000000
-1.000000
-1.000000
-1.000000
-1.000000
-1.000000
-1.000000
-1.000000
-1.000000
-1.000000
-1.000000
-1.000000
-1.000000
-1.000000
-1.000000
-1.000000
-1.000000
-1.000000
