# Supplementary material for: Nano-DMS-MaP allows isoform-specific RNA structure determination
Source: Nat Methods. 2023 Apr 27;20(6):849–59. doi: 10.1038/s41592-023-01862-7 (PMC10250195; doi:10.1038/s41592-023-01862-7)
Supplement: Supplementary file 5 — DMS reactivities as csv files for all experiments and isoforms. –1 represents no information at position. [file 41592_2023_1862_MOESM5_ESM.zip › reactivity_csvs/Nanopore_RT-FS_per_isoform/Rep1/Nanopore_RT-FS_Rep1_RT3_17mM_cell_RT3_Rev12_AC.csv]

-1.000000
-1.000000
-1.000000
-1.000000
-1.000000
-1.000000
-1.000000
-1.000000
-1.000000
-1.000000
-1.000000
-1.000000
-1.000000
-1.000000
-1.000000
-1.000000
-1.000000
-1.000000
-1.000000
-1.000000
-1.000000
-1.000000
-1.000000
-1.000000
-1.000000
-1.000000
-1.000000
0.000000
0.000000
-1.000000
-1.000000
-1.000000
-1.000000
0.293000
-1.000000
0.000000
-1.000000
0.000000
-1.000000
0.000000
-1.000000
-1.000000
-1.000000
0.000000
-1.000000
0.129000
0.096000
0.459000
-1.000000
0.158000
-1.000000
-1.000000
-1.000000
0.000000
0.000000
0.151000
0.000000
0.149000
0.156000
0.447000
-1.000000
-1.000000
0.147000
-1.000000
-1.000000
0.578000
0.153000
-1.000000
0.000000
0.000000
-1.000000
0.000000
0.118000
0.612000
-1.000000
0.423000
0.458000
0.000000
-1.000000
0.229000
-1.000000
-1.000000
-1.000000
1.000000
0.000000
-1.000000
-1.000000
-1.000000
0.000000
-1.000000
-1.000000
-1.000000
0.000000
-1.000000
0.291000
0.304000
0.000000
0.000000
-1.000000
-1.000000
0.120000
-1.000000
-1.000000
-1.000000
-1.000000
-1.000000
-1.000000
-1.000000
0.258000
0.723000
0.225000
-1.000000
-1.000000
0.432000
-1.000000
-1.000000
-1.000000
-1.000000
-1.000000
-1.000000
-1.000000
-1.000000
-1.000000
0.446000
0.285000
-1.000000
0.427000
-1.000000
-1.000000
-1.000000
-1.000000
0.112000
0.297000
0.108000
-1.000000
0.296000
-1.000000
0.000000
-1.000000
0.295000
-1.000000
0.424000
0.141000
0.000000
-1.000000
0.422000
0.112000
-1.000000
0.146000
0.245000
0.838000
0.245000
-1.000000
-1.000000
-1.000000
-1.000000
0.436000
-1.000000
-1.000000
0.139000
1.000000
-1.000000
-1.000000
-1.000000
-1.000000
-1.000000
-1.000000
0.109000
0.110000
0.000000
0.583000
-1.000000
0.140000
-1.000000
0.000000
-1.000000
0.146000
-1.000000
0.000000
0.437000
-1.000000
-1.000000
-1.000000
-1.000000
0.028000
-1.000000
0.000000
0.000000
0.554000
-1.000000
0.577000
0.865000
0.276000
0.288000
-1.000000
-1.000000
-1.000000
0.433000
0.829000
-1.000000
-1.000000
-1.000000
0.288000
1.000000
0.000000
-1.000000
0.276000
-1.000000
0.000000
0.432000
0.000000
-1.000000
-1.000000
0.578000
0.252000
1.000000
-1.000000
1.000000
0.684000
0.143000
-1.000000
0.143000
-1.000000
-1.000000
0.430000
-1.000000
0.144000
-1.000000
0.413000
-1.000000
0.688000
-1.000000
0.000000
-1.000000
0.433000
0.380000
-1.000000
0.416000
0.721000
-1.000000
-1.000000
0.719000
0.000000
-1.000000
0.066000
-1.000000
-1.000000
0.413000
-1.000000
-1.000000
-1.000000
0.239000
-1.000000
-1.000000
0.429000
0.143000
-1.000000
0.684000
-1.000000
0.239000
-1.000000
0.412000
0.537000
0.378000
-1.000000
-1.000000
0.275000
0.574000
0.574000
-1.000000
0.721000
-1.000000
-1.000000
0.000000
-1.000000
0.290000
-1.000000
-1.000000
-1.000000
-1.000000
0.070000
-1.000000
-1.000000
0.937000
-1.000000
0.000000
0.243000
-1.000000
-1.000000
-1.000000
-1.000000
0.436000
0.976000
0.256000
-1.000000
0.277000
0.687000
-1.000000
1.000000
-1.000000
0.397000
-1.000000
0.138000
0.138000
0.574000
-1.000000
-1.000000
-1.000000
-1.000000
-1.000000
-1.000000
0.286000
0.429000
0.286000
-1.000000
-1.000000
0.856000
0.821000
0.273000
0.000000
-1.000000
0.682000
0.000000
0.856000
0.143000
-1.000000
0.549000
-1.000000
0.412000
0.412000
-1.000000
0.275000
-1.000000
-1.000000
-1.000000
0.144000
0.865000
0.434000
-1.000000
0.255000
0.146000
-1.000000
0.141000
-1.000000
-1.000000
0.838000
-1.000000
0.000000
-1.000000
1.000000
0.440000
-1.000000
0.294000
0.000000
0.295000
-1.000000
0.442000
0.141000
0.141000
0.112000
-1.000000
0.260000
-1.000000
-1.000000
0.295000
-1.000000
-1.000000
0.148000
0.000000
-1.000000
-1.000000
0.445000
-1.000000
1.000000
-1.000000
-1.000000
-1.000000
0.744000
-1.000000
-1.000000
0.000000
0.000000
-1.000000
0.112000
-1.000000
-1.000000
-1.000000
-1.000000
-1.000000
-1.000000
0.743000
0.446000
-1.000000
0.149000
-1.000000
0.855000
0.741000
0.111000
-1.000000
0.107000
0.743000
-1.000000
-1.000000
0.854000
1.000000
0.000000
-1.000000
0.410000
0.261000
1.000000
0.412000
0.449000
-1.000000
-1.000000
-1.000000
-1.000000
-1.000000
-1.000000
-1.000000
-1.000000
0.408000
0.614000
0.442000
0.581000
0.770000
0.738000
0.619000
0.620000
1.000000
0.311000
-1.000000
0.000000
0.156000
-1.000000
-1.000000
0.326000
-1.000000
-1.000000
1.000000
0.488000
-1.000000
0.936000
-1.000000
0.313000
0.313000
-1.000000
0.291000
-1.000000
-1.000000
-1.000000
0.158000
0.170000
-1.000000
-1.000000
0.345000
0.000000
-1.000000
-1.000000
-1.000000
-1.000000
-1.000000
-1.000000
-1.000000
-1.000000
-1.000000
-1.000000
-1.000000
-1.000000
-1.000000
-1.000000
-1.000000
-1.000000
-1.000000
-1.000000
-1.000000
-1.000000
