# Supplementary material for: Nano-DMS-MaP allows isoform-specific RNA structure determination
Source: Nat Methods. 2023 Apr 27;20(6):849–59. doi: 10.1038/s41592-023-01862-7 (PMC10250195; doi:10.1038/s41592-023-01862-7)
Supplement: Supplementary file 5 — DMS reactivities as csv files for all experiments and isoforms. –1 represents no information at position. [file 41592_2023_1862_MOESM5_ESM.zip › reactivity_csvs/Nanopore_RT-FS_per_isoform/Rep1/Nanopore_RT-FS_Rep1_RT3_57mM_cell_RT2_Vpr4_RT3_Vpr2_AC.csv]

-1.000000
-1.000000
-1.000000
-1.000000
-1.000000
-1.000000
-1.000000
-1.000000
-1.000000
-1.000000
-1.000000
-1.000000
-1.000000
-1.000000
-1.000000
-1.000000
-1.000000
-1.000000
-1.000000
-1.000000
-1.000000
-1.000000
-1.000000
-1.000000
-1.000000
-1.000000
-1.000000
0.107000
0.127000
-1.000000
-1.000000
-1.000000
-1.000000
0.594000
-1.000000
0.039000
-1.000000
0.039000
-1.000000
0.045000
-1.000000
-1.000000
-1.000000
0.039000
-1.000000
0.154000
0.154000
0.045000
-1.000000
0.154000
-1.000000
-1.000000
-1.000000
0.271000
0.154000
0.045000
0.070000
0.313000
0.154000
0.496000
-1.000000
-1.000000
0.121000
-1.000000
-1.000000
0.994000
0.469000
-1.000000
0.345000
0.252000
-1.000000
0.459000
0.663000
0.154000
-1.000000
0.563000
0.889000
0.381000
-1.000000
0.793000
-1.000000
-1.000000
-1.000000
0.660000
0.328000
-1.000000
-1.000000
-1.000000
0.296000
-1.000000
-1.000000
-1.000000
0.137000
-1.000000
0.284000
0.478000
0.466000
0.212000
-1.000000
-1.000000
0.169000
-1.000000
-1.000000
-1.000000
-1.000000
-1.000000
-1.000000
-1.000000
0.308000
0.339000
0.626000
-1.000000
-1.000000
0.376000
-1.000000
-1.000000
-1.000000
-1.000000
-1.000000
-1.000000
-1.000000
-1.000000
-1.000000
0.880000
0.305000
-1.000000
0.039000
-1.000000
-1.000000
-1.000000
-1.000000
0.894000
0.588000
0.418000
-1.000000
0.154000
-1.000000
0.291000
-1.000000
0.166000
-1.000000
0.201000
0.167000
0.110000
-1.000000
0.353000
0.330000
-1.000000
0.259000
0.110000
0.833000
0.699000
-1.000000
-1.000000
-1.000000
-1.000000
0.616000
-1.000000
-1.000000
0.171000
0.328000
-1.000000
-1.000000
-1.000000
-1.000000
-1.000000
-1.000000
0.269000
0.339000
0.515000
0.257000
-1.000000
0.464000
-1.000000
0.199000
-1.000000
0.322000
-1.000000
0.626000
0.410000
-1.000000
-1.000000
-1.000000
-1.000000
0.496000
-1.000000
0.133000
0.329000
0.319000
-1.000000
0.627000
0.504000
0.607000
0.502000
-1.000000
-1.000000
-1.000000
0.503000
0.873000
-1.000000
-1.000000
-1.000000
0.327000
0.776000
0.625000
-1.000000
0.837000
-1.000000
0.707000
0.776000
0.531000
-1.000000
-1.000000
0.625000
0.654000
0.367000
-1.000000
0.330000
0.264000
0.285000
-1.000000
0.187000
-1.000000
-1.000000
0.897000
-1.000000
0.460000
-1.000000
0.372000
-1.000000
0.493000
-1.000000
0.263000
-1.000000
0.255000
0.314000
-1.000000
0.305000
0.406000
-1.000000
-1.000000
0.498000
0.295000
-1.000000
0.289000
-1.000000
-1.000000
0.074000
-1.000000
-1.000000
-1.000000
0.191000
-1.000000
-1.000000
1.000000
0.800000
-1.000000
0.459000
-1.000000
0.717000
-1.000000
0.744000
1.000000
0.495000
-1.000000
-1.000000
0.236000
0.480000
0.371000
-1.000000
0.679000
-1.000000
-1.000000
0.535000
-1.000000
0.154000
-1.000000
-1.000000
-1.000000
-1.000000
0.070000
-1.000000
-1.000000
0.688000
-1.000000
0.840000
0.626000
-1.000000
-1.000000
-1.000000
-1.000000
0.298000
0.704000
0.612000
-1.000000
0.463000
0.701000
-1.000000
0.732000
-1.000000
0.649000
-1.000000
0.230000
0.295000
0.566000
-1.000000
-1.000000
-1.000000
-1.000000
-1.000000
-1.000000
0.551000
0.972000
0.445000
-1.000000
-1.000000
0.850000
0.961000
0.039000
0.376000
-1.000000
0.819000
0.429000
0.861000
0.768000
-1.000000
0.197000
-1.000000
0.402000
0.131000
-1.000000
0.043000
-1.000000
-1.000000
-1.000000
0.365000
0.568000
0.447000
-1.000000
0.770000
0.892000
-1.000000
0.197000
-1.000000
-1.000000
0.132000
-1.000000
0.297000
-1.000000
0.691000
0.285000
-1.000000
0.663000
0.664000
0.244000
-1.000000
0.379000
0.373000
0.340000
0.623000
-1.000000
0.339000
-1.000000
-1.000000
0.271000
-1.000000
-1.000000
0.246000
0.442000
-1.000000
-1.000000
0.575000
-1.000000
0.423000
-1.000000
-1.000000
-1.000000
0.616000
-1.000000
-1.000000
0.232000
0.265000
-1.000000
0.154000
-1.000000
-1.000000
-1.000000
-1.000000
-1.000000
-1.000000
0.736000
0.340000
-1.000000
0.899000
-1.000000
0.737000
0.297000
0.245000
-1.000000
0.774000
0.615000
-1.000000
-1.000000
0.381000
1.000000
0.411000
-1.000000
0.986000
0.825000
0.482000
0.251000
0.436000
-1.000000
-1.000000
-1.000000
0.825000
-1.000000
-1.000000
0.609000
-1.000000
0.236000
-1.000000
0.406000
-1.000000
0.762000
0.478000
0.154000
-1.000000
-1.000000
0.500000
0.492000
-1.000000
-1.000000
-1.000000
-1.000000
0.111000
0.274000
0.554000
-1.000000
0.183000
-1.000000
0.886000
1.000000
-1.000000
0.628000
0.821000
-1.000000
-1.000000
0.684000
0.638000
-1.000000
0.593000
0.319000
0.638000
1.000000
1.000000
0.125000
0.353000
0.365000
1.000000
0.546000
1.000000
0.865000
-1.000000
0.745000
-1.000000
0.643000
0.319000
0.910000
-1.000000
0.604000
0.604000
0.637000
1.000000
0.529000
-1.000000
-1.000000
-1.000000
-1.000000
0.369000
0.382000
-1.000000
0.381000
-1.000000
-1.000000
-1.000000
-1.000000
-1.000000
0.365000
-1.000000
-1.000000
0.411000
0.732000
0.309000
0.755000
-1.000000
-1.000000
0.354000
0.556000
0.549000
-1.000000
0.154000
-1.000000
-1.000000
0.474000
0.866000
0.640000
-1.000000
0.491000
-1.000000
-1.000000
-1.000000
0.914000
0.823000
1.000000
0.824000
0.687000
-1.000000
0.162000
0.199000
0.223000
0.779000
0.595000
-1.000000
0.595000
0.824000
-1.000000
0.550000
0.758000
0.512000
0.735000
0.596000
-1.000000
-1.000000
-1.000000
0.521000
0.707000
0.597000
0.372000
0.798000
-1.000000
0.751000
-1.000000
-1.000000
-1.000000
0.844000
-1.000000
0.186000
0.223000
0.293000
-1.000000
0.568000
0.646000
0.735000
0.476000
-1.000000
-1.000000
0.551000
0.413000
-1.000000
-1.000000
-1.000000
0.550000
0.818000
0.155000
0.484000
-1.000000
0.736000
-1.000000
1.000000
-1.000000
0.632000
-1.000000
-1.000000
-1.000000
-1.000000
0.276000
-1.000000
0.276000
-1.000000
-1.000000
0.599000
0.599000
0.687000
-1.000000
-1.000000
1.000000
0.277000
-1.000000
0.231000
-1.000000
-1.000000
-1.000000
1.000000
0.694000
-1.000000
0.464000
-1.000000
-1.000000
-1.000000
-1.000000
0.154000
-1.000000
1.000000
1.000000
0.507000
-1.000000
-1.000000
-1.000000
-1.000000
0.412000
0.290000
-1.000000
0.369000
-1.000000
-1.000000
0.328000
-1.000000
0.248000
-1.000000
-1.000000
-1.000000
0.225000
-1.000000
0.589000
0.338000
0.343000
-1.000000
0.203000
0.465000
0.504000
-1.000000
-1.000000
0.297000
-1.000000
-1.000000
0.154000
1.000000
0.654000
0.794000
0.719000
0.607000
-1.000000
0.468000
-1.000000
0.346000
-1.000000
0.439000
-1.000000
-1.000000
0.609000
0.983000
0.422000
0.763000
-1.000000
-1.000000
0.610000
0.646000
-1.000000
-1.000000
-1.000000
-1.000000
0.580000
-1.000000
0.662000
0.675000
-1.000000
-1.000000
-1.000000
-1.000000
-1.000000
0.227000
0.514000
-1.000000
-1.000000
0.466000
-1.000000
-1.000000
-1.000000
-1.000000
0.221000
0.251000
-1.000000
0.241000
0.568000
0.578000
-1.000000
0.677000
0.154000
-1.000000
0.599000
0.799000
-1.000000
0.959000
0.471000
-1.000000
-1.000000
0.726000
-1.000000
-1.000000
0.577000
0.707000
0.489000
0.510000
0.565000
0.947000
0.991000
-1.000000
-1.000000
0.420000
-1.000000
-1.000000
-1.000000
-1.000000
-1.000000
0.235000
-1.000000
0.455000
0.721000
0.299000
-1.000000
-1.000000
-1.000000
0.381000
1.000000
-1.000000
0.656000
0.328000
-1.000000
-1.000000
-1.000000
-1.000000
-1.000000
-1.000000
-1.000000
-1.000000
0.549000
-1.000000
0.613000
0.611000
0.348000
-1.000000
0.330000
-1.000000
0.269000
0.664000
-1.000000
1.000000
0.463000
-1.000000
0.190000
-1.000000
-1.000000
0.414000
-1.000000
-1.000000
-1.000000
0.636000
0.462000
-1.000000
0.476000
-1.000000
0.587000
0.461000
0.331000
-1.000000
0.255000
-1.000000
-1.000000
0.849000
-1.000000
0.402000
-1.000000
0.743000
0.853000
0.806000
-1.000000
0.397000
0.853000
0.444000
-1.000000
-1.000000
-1.000000
0.748000
-1.000000
0.414000
0.193000
0.380000
-1.000000
-1.000000
0.286000
-1.000000
0.429000
-1.000000
0.425000
0.309000
-1.000000
0.304000
-1.000000
0.430000
0.310000
-1.000000
0.609000
-1.000000
0.812000
-1.000000
0.194000
0.039000
0.039000
-1.000000
-1.000000
-1.000000
0.541000
1.000000
-1.000000
0.556000
0.829000
-1.000000
0.107000
0.039000
0.154000
-1.000000
-1.000000
1.000000
0.811000
-1.000000
-1.000000
0.223000
0.861000
-1.000000
0.310000
0.039000
-1.000000
0.209000
0.623000
0.689000
0.815000
0.311000
-1.000000
-1.000000
0.326000
-1.000000
-1.000000
-1.000000
-1.000000
0.355000
1.000000
0.356000
0.385000
0.277000
-1.000000
-1.000000
-1.000000
0.507000
-1.000000
0.713000
-1.000000
-1.000000
-1.000000
-1.000000
0.486000
0.389000
0.456000
0.437000
0.486000
-1.000000
-1.000000
-1.000000
-1.000000
-1.000000
-1.000000
0.188000
-1.000000
-1.000000
-1.000000
0.506000
0.534000
-1.000000
-1.000000
-1.000000
0.429000
0.289000
0.408000
0.325000
-1.000000
-1.000000
-1.000000
-1.000000
-1.000000
-1.000000
-1.000000
-1.000000
0.541000
0.463000
1.000000
0.567000
0.670000
0.684000
0.587000
0.622000
0.879000
1.000000
-1.000000
0.039000
0.101000
-1.000000
-1.000000
0.471000
-1.000000
-1.000000
1.000000
0.576000
-1.000000
0.400000
-1.000000
0.230000
0.039000
-1.000000
0.369000
-1.000000
-1.000000
-1.000000
0.472000
0.747000
-1.000000
-1.000000
1.000000
0.573000
-1.000000
-1.000000
-1.000000
-1.000000
-1.000000
-1.000000
-1.000000
-1.000000
-1.000000
-1.000000
-1.000000
-1.000000
-1.000000
-1.000000
-1.000000
-1.000000
-1.000000
-1.000000
-1.000000
-1.000000
