# Supplementary material for: Nano-DMS-MaP allows isoform-specific RNA structure determination
Source: Nat Methods. 2023 Apr 27;20(6):849–59. doi: 10.1038/s41592-023-01862-7 (PMC10250195; doi:10.1038/s41592-023-01862-7)
Supplement: Supplementary file 5 — DMS reactivities as csv files for all experiments and isoforms. –1 represents no information at position. [file 41592_2023_1862_MOESM5_ESM.zip › reactivity_csvs/Nanopore_RT-FS_per_isoform/Rep1/Nanopore_RT-FS_Rep1_RT3_8mM_cell_RT2_Env5_RT3_Nef3_AC.csv]

-1.000000
-1.000000
-1.000000
-1.000000
-1.000000
-1.000000
-1.000000
-1.000000
-1.000000
-1.000000
-1.000000
-1.000000
-1.000000
-1.000000
-1.000000
-1.000000
-1.000000
-1.000000
-1.000000
-1.000000
-1.000000
-1.000000
-1.000000
-1.000000
-1.000000
-1.000000
-1.000000
0.445000
0.369000
-1.000000
-1.000000
-1.000000
-1.000000
0.657000
-1.000000
0.503000
-1.000000
0.218000
-1.000000
0.474000
-1.000000
-1.000000
-1.000000
0.412000
-1.000000
0.257000
0.250000
0.369000
-1.000000
0.250000
-1.000000
-1.000000
-1.000000
0.468000
0.293000
0.911000
0.591000
0.454000
0.250000
0.374000
-1.000000
-1.000000
0.604000
-1.000000
-1.000000
1.000000
0.461000
-1.000000
0.626000
0.411000
-1.000000
0.811000
1.000000
0.359000
-1.000000
0.494000
0.834000
0.574000
-1.000000
0.927000
-1.000000
-1.000000
-1.000000
0.677000
0.382000
-1.000000
-1.000000
-1.000000
0.347000
-1.000000
-1.000000
-1.000000
0.505000
-1.000000
0.240000
0.445000
0.344000
0.378000
-1.000000
-1.000000
0.424000
-1.000000
-1.000000
-1.000000
-1.000000
-1.000000
-1.000000
-1.000000
0.847000
0.402000
0.876000
-1.000000
-1.000000
0.666000
-1.000000
-1.000000
-1.000000
-1.000000
-1.000000
-1.000000
-1.000000
-1.000000
-1.000000
0.741000
0.767000
-1.000000
0.679000
-1.000000
-1.000000
-1.000000
-1.000000
0.587000
0.860000
0.504000
-1.000000
0.295000
-1.000000
0.372000
-1.000000
0.686000
-1.000000
0.471000
0.165000
0.381000
-1.000000
0.381000
0.460000
-1.000000
0.570000
0.518000
0.960000
0.556000
-1.000000
-1.000000
-1.000000
-1.000000
0.465000
-1.000000
-1.000000
0.603000
0.250000
-1.000000
-1.000000
-1.000000
-1.000000
-1.000000
-1.000000
0.468000
0.250000
0.666000
0.479000
-1.000000
0.168000
-1.000000
0.450000
-1.000000
0.356000
-1.000000
0.797000
0.537000
-1.000000
-1.000000
-1.000000
-1.000000
0.578000
-1.000000
0.210000
0.227000
0.516000
-1.000000
0.435000
0.682000
0.604000
0.476000
-1.000000
-1.000000
-1.000000
0.660000
1.000000
-1.000000
-1.000000
-1.000000
0.399000
0.742000
0.894000
-1.000000
1.000000
-1.000000
0.573000
0.759000
0.902000
-1.000000
-1.000000
0.301000
0.521000
0.859000
-1.000000
0.645000
0.398000
0.462000
-1.000000
0.321000
-1.000000
-1.000000
0.301000
-1.000000
0.680000
-1.000000
0.596000
-1.000000
0.445000
-1.000000
0.362000
-1.000000
0.362000
0.471000
-1.000000
0.590000
0.811000
-1.000000
-1.000000
0.995000
0.392000
-1.000000
0.383000
-1.000000
-1.000000
0.328000
-1.000000
-1.000000
-1.000000
0.336000
-1.000000
-1.000000
0.945000
0.635000
-1.000000
0.702000
-1.000000
1.000000
-1.000000
0.886000
0.655000
0.531000
-1.000000
-1.000000
0.373000
0.857000
0.384000
-1.000000
0.563000
-1.000000
-1.000000
0.880000
-1.000000
0.354000
-1.000000
-1.000000
-1.000000
-1.000000
0.483000
-1.000000
-1.000000
1.000000
-1.000000
0.473000
0.720000
-1.000000
-1.000000
-1.000000
-1.000000
0.691000
0.715000
0.574000
-1.000000
0.643000
1.000000
-1.000000
0.741000
-1.000000
0.829000
-1.000000
0.399000
0.165000
0.565000
-1.000000
-1.000000
-1.000000
-1.000000
-1.000000
-1.000000
0.296000
0.489000
0.606000
-1.000000
-1.000000
0.418000
0.794000
0.463000
0.273000
-1.000000
0.422000
0.279000
0.968000
1.000000
-1.000000
0.676000
-1.000000
0.378000
0.165000
-1.000000
0.165000
-1.000000
-1.000000
-1.000000
0.348000
0.836000
0.907000
-1.000000
-1.000000
1.000000
0.782000
-1.000000
-1.000000
-1.000000
-1.000000
-1.000000
-1.000000
-1.000000
-1.000000
-1.000000
-1.000000
-1.000000
-1.000000
-1.000000
-1.000000
-1.000000
-1.000000
-1.000000
-1.000000
-1.000000
-1.000000
