# Supplementary material for: Nano-DMS-MaP allows isoform-specific RNA structure determination
Source: Nat Methods. 2023 Apr 27;20(6):849–59. doi: 10.1038/s41592-023-01862-7 (PMC10250195; doi:10.1038/s41592-023-01862-7)
Supplement: Supplementary file 5 — DMS reactivities as csv files for all experiments and isoforms. –1 represents no information at position. [file 41592_2023_1862_MOESM5_ESM.zip › reactivity_csvs/Nanopore_RT-FS_per_isoform/Rep1/Nanopore_RT-FS_Rep1_RT3_17mM_cell_RT2_Tat6_RT3_Tat2_AC.csv]

-1.000000
-1.000000
-1.000000
-1.000000
-1.000000
-1.000000
-1.000000
-1.000000
-1.000000
-1.000000
-1.000000
-1.000000
-1.000000
-1.000000
-1.000000
-1.000000
-1.000000
-1.000000
-1.000000
-1.000000
-1.000000
-1.000000
-1.000000
-1.000000
-1.000000
-1.000000
-1.000000
0.231000
0.259000
-1.000000
-1.000000
-1.000000
-1.000000
0.678000
-1.000000
0.231000
-1.000000
0.231000
-1.000000
0.231000
-1.000000
-1.000000
-1.000000
0.374000
-1.000000
0.293000
0.293000
0.244000
-1.000000
0.293000
-1.000000
-1.000000
-1.000000
0.303000
0.293000
0.423000
0.296000
0.442000
0.293000
0.515000
-1.000000
-1.000000
0.846000
-1.000000
-1.000000
0.752000
0.746000
-1.000000
0.701000
0.449000
-1.000000
0.360000
0.622000
0.372000
-1.000000
0.574000
0.893000
0.424000
-1.000000
1.000000
-1.000000
-1.000000
-1.000000
0.780000
0.420000
-1.000000
-1.000000
-1.000000
0.406000
-1.000000
-1.000000
-1.000000
0.544000
-1.000000
0.377000
0.300000
0.320000
0.375000
-1.000000
-1.000000
0.743000
-1.000000
-1.000000
-1.000000
-1.000000
-1.000000
-1.000000
-1.000000
0.777000
0.645000
0.734000
-1.000000
-1.000000
0.544000
-1.000000
-1.000000
-1.000000
-1.000000
-1.000000
-1.000000
-1.000000
-1.000000
-1.000000
0.695000
0.502000
-1.000000
0.490000
-1.000000
-1.000000
-1.000000
-1.000000
0.902000
0.990000
0.584000
-1.000000
0.312000
-1.000000
0.293000
-1.000000
0.570000
-1.000000
0.385000
0.320000
0.432000
-1.000000
0.423000
0.481000
-1.000000
0.746000
0.540000
1.000000
0.805000
-1.000000
-1.000000
-1.000000
-1.000000
0.684000
-1.000000
-1.000000
0.480000
0.489000
-1.000000
-1.000000
-1.000000
-1.000000
-1.000000
-1.000000
0.461000
0.437000
0.875000
0.630000
-1.000000
0.480000
-1.000000
0.464000
-1.000000
0.327000
-1.000000
0.809000
0.625000
-1.000000
-1.000000
-1.000000
-1.000000
0.851000
-1.000000
0.561000
0.384000
0.311000
-1.000000
0.860000
0.626000
0.843000
0.683000
-1.000000
-1.000000
-1.000000
0.697000
1.000000
-1.000000
-1.000000
-1.000000
0.489000
0.748000
0.557000
-1.000000
0.900000
-1.000000
0.656000
0.959000
0.689000
-1.000000
-1.000000
0.677000
0.691000
1.000000
-1.000000
0.726000
0.412000
0.458000
-1.000000
0.446000
-1.000000
-1.000000
0.707000
-1.000000
0.768000
-1.000000
0.556000
-1.000000
0.344000
-1.000000
0.526000
-1.000000
0.617000
0.654000
-1.000000
0.462000
0.639000
-1.000000
-1.000000
0.808000
0.532000
-1.000000
0.530000
-1.000000
-1.000000
0.566000
-1.000000
-1.000000
-1.000000
0.521000
-1.000000
-1.000000
1.000000
0.535000
-1.000000
0.898000
-1.000000
0.737000
-1.000000
0.921000
1.000000
0.985000
-1.000000
-1.000000
0.426000
0.718000
0.537000
-1.000000
0.710000
-1.000000
-1.000000
0.506000
-1.000000
0.482000
-1.000000
-1.000000
-1.000000
-1.000000
0.497000
-1.000000
-1.000000
1.000000
-1.000000
0.423000
0.574000
-1.000000
-1.000000
-1.000000
-1.000000
0.762000
0.725000
0.613000
-1.000000
0.660000
0.799000
-1.000000
0.939000
-1.000000
0.952000
-1.000000
0.378000
0.419000
0.811000
-1.000000
-1.000000
-1.000000
-1.000000
-1.000000
-1.000000
0.320000
0.965000
0.758000
-1.000000
-1.000000
0.675000
0.995000
0.770000
0.778000
-1.000000
0.796000
0.460000
1.000000
0.873000
-1.000000
0.563000
-1.000000
0.360000
0.438000
-1.000000
0.415000
-1.000000
-1.000000
-1.000000
0.485000
0.572000
0.634000
-1.000000
0.749000
0.762000
-1.000000
-1.000000
-1.000000
-1.000000
-1.000000
-1.000000
-1.000000
-1.000000
0.691000
-1.000000
0.691000
0.752000
0.459000
-1.000000
0.612000
-1.000000
0.583000
0.720000
-1.000000
0.955000
0.867000
-1.000000
0.685000
-1.000000
-1.000000
0.696000
-1.000000
-1.000000
-1.000000
0.554000
0.671000
-1.000000
0.631000
-1.000000
0.902000
0.671000
0.695000
-1.000000
0.580000
-1.000000
-1.000000
0.500000
-1.000000
0.710000
-1.000000
0.634000
0.839000
0.587000
-1.000000
0.382000
0.680000
0.324000
-1.000000
-1.000000
-1.000000
0.907000
-1.000000
0.806000
0.709000
0.390000
-1.000000
-1.000000
0.496000
-1.000000
0.606000
-1.000000
0.628000
0.401000
-1.000000
0.440000
-1.000000
0.408000
0.787000
-1.000000
0.305000
-1.000000
0.790000
-1.000000
0.700000
0.287000
0.231000
-1.000000
-1.000000
-1.000000
0.658000
1.000000
-1.000000
1.000000
0.888000
-1.000000
0.312000
0.231000
0.293000
-1.000000
-1.000000
0.965000
0.428000
-1.000000
-1.000000
0.368000
0.597000
-1.000000
0.580000
0.340000
-1.000000
0.321000
0.293000
0.727000
0.571000
0.485000
-1.000000
-1.000000
0.566000
-1.000000
-1.000000
-1.000000
-1.000000
0.855000
0.985000
0.704000
0.604000
0.642000
-1.000000
-1.000000
-1.000000
0.720000
-1.000000
0.831000
-1.000000
-1.000000
-1.000000
-1.000000
0.381000
0.453000
0.735000
0.846000
0.634000
-1.000000
-1.000000
-1.000000
-1.000000
-1.000000
-1.000000
0.507000
-1.000000
-1.000000
-1.000000
0.640000
0.465000
-1.000000
-1.000000
-1.000000
0.448000
0.974000
0.695000
0.924000
-1.000000
-1.000000
-1.000000
-1.000000
-1.000000
-1.000000
-1.000000
-1.000000
0.484000
0.677000
0.757000
0.360000
0.605000
0.831000
0.347000
0.471000
0.700000
0.815000
-1.000000
0.296000
0.294000
-1.000000
-1.000000
0.365000
-1.000000
-1.000000
1.000000
1.000000
-1.000000
0.748000
-1.000000
0.637000
0.250000
-1.000000
0.311000
-1.000000
-1.000000
-1.000000
0.271000
0.582000
-1.000000
-1.000000
1.000000
1.000000
-1.000000
-1.000000
-1.000000
-1.000000
-1.000000
-1.000000
-1.000000
-1.000000
-1.000000
-1.000000
-1.000000
-1.000000
-1.000000
-1.000000
-1.000000
-1.000000
-1.000000
-1.000000
-1.000000
-1.000000
