# Supplementary material for: Nano-DMS-MaP allows isoform-specific RNA structure determination
Source: Nat Methods. 2023 Apr 27;20(6):849–59. doi: 10.1038/s41592-023-01862-7 (PMC10250195; doi:10.1038/s41592-023-01862-7)
Supplement: Supplementary file 5 — DMS reactivities as csv files for all experiments and isoforms. –1 represents no information at position. [file 41592_2023_1862_MOESM5_ESM.zip › reactivity_csvs/Nanopore_RT-FS_per_isoform/Rep1/Nanopore_RT-FS_Rep1_RT3_34mM_cell_RT3_Nef22_ACT.csv]

-1.000000
-1.000000
-1.000000
-1.000000
-1.000000
-1.000000
-1.000000
-1.000000
-1.000000
-1.000000
-1.000000
-1.000000
-1.000000
-1.000000
-1.000000
-1.000000
-1.000000
-1.000000
-1.000000
-1.000000
-1.000000
-1.000000
-1.000000
-1.000000
-1.000000
-1.000000
-1.000000
0.000000
0.000000
-1.000000
-1.000000
-1.000000
-1.000000
0.000000
-1.000000
0.000000
-1.000000
0.515000
-1.000000
0.515000
-1.000000
-1.000000
-1.000000
0.000000
-1.000000
0.000000
0.000000
0.000000
-1.000000
0.000000
-1.000000
-1.000000
-1.000000
0.000000
0.000000
0.000000
0.498000
0.000000
0.000000
0.000000
-1.000000
-1.000000
0.000000
-1.000000
-1.000000
0.492000
0.492000
-1.000000
0.498000
0.000000
-1.000000
0.498000
0.492000
0.985000
-1.000000
0.000000
0.000000
0.000000
-1.000000
1.000000
-1.000000
-1.000000
-1.000000
1.000000
0.000000
-1.000000
-1.000000
-1.000000
0.000000
-1.000000
-1.000000
-1.000000
0.000000
-1.000000
0.498000
0.000000
0.000000
0.492000
-1.000000
-1.000000
0.000000
-1.000000
-1.000000
-1.000000
-1.000000
-1.000000
-1.000000
-1.000000
0.498000
0.000000
0.799000
-1.000000
-1.000000
0.000000
-1.000000
-1.000000
-1.000000
-1.000000
-1.000000
-1.000000
-1.000000
-1.000000
-1.000000
0.000000
0.000000
-1.000000
0.000000
-1.000000
-1.000000
-1.000000
-1.000000
0.492000
0.985000
0.000000
-1.000000
0.492000
-1.000000
0.492000
-1.000000
0.000000
-1.000000
0.000000
0.000000
0.000000
-1.000000
0.498000
0.000000
-1.000000
0.000000
0.000000
0.000000
0.000000
-1.000000
-1.000000
-1.000000
-1.000000
0.985000
-1.000000
-1.000000
0.000000
0.985000
-1.000000
-1.000000
-1.000000
-1.000000
-1.000000
-1.000000
0.000000
0.000000
0.492000
0.985000
-1.000000
0.000000
-1.000000
0.000000
-1.000000
0.492000
-1.000000
0.498000
0.000000
-1.000000
-1.000000
-1.000000
-1.000000
0.996000
-1.000000
0.498000
0.000000
0.000000
-1.000000
0.000000
0.492000
0.498000
0.000000
-1.000000
-1.000000
-1.000000
0.484000
0.490000
-1.000000
-1.000000
-1.000000
0.000000
0.484000
0.484000
-1.000000
0.000000
-1.000000
0.000000
0.477000
0.000000
-1.000000
-1.000000
0.477000
0.000000
0.953000
-1.000000
0.964000
0.000000
0.000000
-1.000000
0.000000
-1.000000
-1.000000
0.000000
-1.000000
0.000000
-1.000000
0.000000
-1.000000
0.000000
-1.000000
0.498000
-1.000000
0.000000
0.000000
-1.000000
0.996000
0.000000
-1.000000
-1.000000
1.000000
0.000000
-1.000000
0.000000
-1.000000
-1.000000
0.000000
-1.000000
-1.000000
-1.000000
0.000000
-1.000000
-1.000000
0.492000
0.492000
-1.000000
0.000000
-1.000000
1.000000
-1.000000
0.000000
1.000000
0.000000
-1.000000
-1.000000
0.000000
0.000000
0.501000
-1.000000
0.509000
-1.000000
-1.000000
0.000000
-1.000000
0.509000
-1.000000
-1.000000
-1.000000
-1.000000
0.533000
-1.000000
-1.000000
0.000000
-1.000000
0.000000
0.000000
-1.000000
-1.000000
-1.000000
-1.000000
-1.000000
0.000000
-1.000000
-1.000000
0.000000
1.000000
0.000000
-1.000000
0.564000
1.000000
-1.000000
0.000000
-1.000000
0.000000
-1.000000
0.000000
0.000000
0.547000
-1.000000
-1.000000
-1.000000
-1.000000
-1.000000
-1.000000
0.000000
0.000000
1.000000
-1.000000
-1.000000
0.547000
0.000000
0.000000
0.000000
-1.000000
0.000000
0.000000
0.000000
1.000000
-1.000000
0.553000
-1.000000
0.553000
0.000000
-1.000000
0.000000
-1.000000
-1.000000
-1.000000
0.558000
0.000000
0.558000
-1.000000
-1.000000
0.568000
0.000000
-1.000000
-1.000000
-1.000000
-1.000000
-1.000000
-1.000000
-1.000000
-1.000000
-1.000000
-1.000000
-1.000000
-1.000000
-1.000000
-1.000000
-1.000000
-1.000000
-1.000000
-1.000000
-1.000000
-1.000000
