# Supplementary material for: Nano-DMS-MaP allows isoform-specific RNA structure determination
Source: Nat Methods. 2023 Apr 27;20(6):849–59. doi: 10.1038/s41592-023-01862-7 (PMC10250195; doi:10.1038/s41592-023-01862-7)
Supplement: Supplementary file 5 — DMS reactivities as csv files for all experiments and isoforms. –1 represents no information at position. [file 41592_2023_1862_MOESM5_ESM.zip › reactivity_csvs/Nanopore_RT-FS_per_isoform/Rep1/Nanopore_RT-FS_Rep1_RT3_57mM_cell_RT2_unspliced2_ACT.csv]

-1.000000
-1.000000
-1.000000
-1.000000
-1.000000
-1.000000
-1.000000
-1.000000
-1.000000
-1.000000
-1.000000
-1.000000
-1.000000
-1.000000
-1.000000
-1.000000
-1.000000
-1.000000
-1.000000
-1.000000
-1.000000
-1.000000
-1.000000
-1.000000
-1.000000
-1.000000
-1.000000
0.000000
0.000000
-1.000000
-1.000000
-1.000000
-1.000000
0.000000
-1.000000
0.000000
-1.000000
0.000000
-1.000000
0.000000
-1.000000
-1.000000
-1.000000
0.000000
-1.000000
0.000000
0.423000
0.000000
-1.000000
0.000000
-1.000000
-1.000000
-1.000000
0.423000
0.000000
0.000000
0.000000
0.000000
0.000000
0.000000
-1.000000
-1.000000
0.000000
-1.000000
-1.000000
0.000000
0.000000
-1.000000
0.000000
0.000000
-1.000000
0.792000
0.415000
0.000000
-1.000000
0.415000
0.415000
0.000000
-1.000000
0.792000
-1.000000
-1.000000
-1.000000
1.000000
0.000000
-1.000000
-1.000000
-1.000000
0.000000
-1.000000
-1.000000
-1.000000
0.000000
-1.000000
0.792000
0.000000
0.000000
0.000000
-1.000000
-1.000000
0.000000
-1.000000
-1.000000
-1.000000
-1.000000
-1.000000
-1.000000
-1.000000
0.000000
0.000000
0.808000
-1.000000
-1.000000
0.808000
-1.000000
-1.000000
-1.000000
-1.000000
-1.000000
-1.000000
-1.000000
-1.000000
-1.000000
0.000000
0.000000
-1.000000
0.808000
-1.000000
-1.000000
-1.000000
-1.000000
0.423000
0.000000
0.808000
-1.000000
0.000000
-1.000000
0.000000
-1.000000
0.000000
-1.000000
0.000000
0.000000
0.000000
-1.000000
0.792000
0.000000
-1.000000
0.000000
0.792000
0.792000
0.792000
-1.000000
-1.000000
-1.000000
-1.000000
0.000000
-1.000000
-1.000000
0.000000
0.846000
-1.000000
-1.000000
-1.000000
-1.000000
-1.000000
-1.000000
0.000000
0.000000
0.423000
0.000000
-1.000000
0.808000
-1.000000
0.808000
-1.000000
0.000000
-1.000000
0.808000
0.000000
-1.000000
-1.000000
-1.000000
-1.000000
0.000000
-1.000000
0.857000
0.000000
0.000000
-1.000000
0.000000
0.000000
0.857000
0.458000
-1.000000
-1.000000
-1.000000
0.000000
0.000000
-1.000000
-1.000000
-1.000000
0.000000
0.000000
0.000000
-1.000000
0.000000
-1.000000
0.000000
0.000000
0.000000
-1.000000
-1.000000
0.000000
0.489000
0.489000
-1.000000
0.000000
0.000000
0.000000
-1.000000
0.000000
-1.000000
-1.000000
0.000000
-1.000000
0.512000
-1.000000
0.000000
-1.000000
0.977000
-1.000000
0.000000
-1.000000
0.000000
0.000000
-1.000000
0.955000
0.000000
-1.000000
-1.000000
0.500000
0.000000
-1.000000
0.000000
-1.000000
-1.000000
0.000000
-1.000000
-1.000000
-1.000000
0.000000
-1.000000
-1.000000
0.000000
0.000000
-1.000000
0.000000
-1.000000
0.933000
-1.000000
0.000000
1.000000
0.933000
-1.000000
-1.000000
0.000000
0.000000
0.000000
-1.000000
0.000000
-1.000000
-1.000000
0.000000
-1.000000
0.000000
-1.000000
-1.000000
-1.000000
-1.000000
1.000000
-1.000000
-1.000000
0.000000
-1.000000
0.000000
0.000000
-1.000000
-1.000000
-1.000000
-1.000000
-1.000000
0.000000
-1.000000
-1.000000
1.000000
0.000000
-1.000000
0.000000
0.000000
0.000000
0.000000
0.000000
0.000000
1.000000
-1.000000
-1.000000
-1.000000
-1.000000
-1.000000
0.000000
0.000000
-1.000000
0.000000
-1.000000
0.000000
-1.000000
-1.000000
0.000000
-1.000000
-1.000000
0.000000
-1.000000
0.000000
-1.000000
0.000000
0.000000
-1.000000
-1.000000
0.000000
-1.000000
0.000000
-1.000000
0.000000
-1.000000
0.000000
-1.000000
-1.000000
-1.000000
-1.000000
-1.000000
-1.000000
0.000000
-1.000000
0.000000
-1.000000
0.000000
-1.000000
0.000000
-1.000000
-1.000000
0.000000
-1.000000
-1.000000
-1.000000
0.000000
-1.000000
-1.000000
0.000000
0.000000
-1.000000
0.000000
-1.000000
-1.000000
-1.000000
-1.000000
-1.000000
0.000000
-1.000000
0.000000
0.000000
-1.000000
-1.000000
1.000000
-1.000000
1.000000
-1.000000
0.000000
0.000000
0.000000
-1.000000
-1.000000
-1.000000
-1.000000
0.000000
0.000000
0.000000
0.000000
0.000000
0.000000
-1.000000
-1.000000
0.000000
-1.000000
-1.000000
-1.000000
-1.000000
0.000000
0.000000
-1.000000
-1.000000
0.000000
0.000000
0.000000
-1.000000
-1.000000
-1.000000
-1.000000
-1.000000
0.000000
0.000000
0.000000
-1.000000
0.000000
0.000000
0.917000
1.000000
0.000000
0.000000
-1.000000
0.000000
-1.000000
0.000000
0.000000
0.000000
0.000000
-1.000000
0.000000
0.000000
0.000000
0.917000
0.000000
0.000000
-1.000000
0.000000
-1.000000
0.000000
-1.000000
-1.000000
0.000000
-1.000000
-1.000000
-1.000000
-1.000000
0.000000
0.000000
0.000000
-1.000000
0.000000
0.000000
-1.000000
-1.000000
-1.000000
0.000000
-1.000000
0.000000
-1.000000
0.000000
-1.000000
0.000000
0.000000
1.000000
-1.000000
0.000000
-1.000000
-1.000000
1.000000
-1.000000
0.000000
0.000000
-1.000000
-1.000000
-1.000000
0.000000
0.000000
-1.000000
0.000000
0.000000
-1.000000
-1.000000
-1.000000
0.000000
0.000000
-1.000000
-1.000000
-1.000000
-1.000000
0.000000
-1.000000
0.000000
-1.000000
0.000000
1.000000
0.000000
-1.000000
0.000000
0.000000
-1.000000
0.000000
0.000000
-1.000000
-1.000000
0.000000
-1.000000
-1.000000
-1.000000
0.000000
-1.000000
0.000000
0.000000
0.000000
0.000000
0.000000
-1.000000
0.000000
0.000000
-1.000000
-1.000000
-1.000000
-1.000000
0.000000
0.000000
0.000000
-1.000000
0.000000
-1.000000
0.000000
0.000000
0.000000
0.000000
0.000000
0.000000
0.000000
-1.000000
0.000000
0.000000
0.000000
-1.000000
-1.000000
0.000000
0.000000
-1.000000
0.000000
0.000000
0.000000
-1.000000
-1.000000
0.000000
-1.000000
0.000000
0.000000
-1.000000
0.000000
0.000000
-1.000000
0.000000
0.000000
-1.000000
-1.000000
-1.000000
0.000000
-1.000000
0.000000
-1.000000
0.000000
1.000000
-1.000000
-1.000000
0.000000
-1.000000
-1.000000
-1.000000
0.000000
0.000000
-1.000000
0.000000
0.000000
0.000000
0.000000
-1.000000
0.000000
-1.000000
0.000000
0.000000
-1.000000
-1.000000
0.000000
0.000000
-1.000000
0.000000
-1.000000
0.000000
-1.000000
-1.000000
-1.000000
-1.000000
-1.000000
-1.000000
-1.000000
0.000000
0.000000
-1.000000
0.000000
0.000000
0.000000
0.000000
-1.000000
-1.000000
0.000000
-1.000000
0.000000
-1.000000
0.000000
-1.000000
-1.000000
-1.000000
0.000000
0.000000
0.000000
0.000000
-1.000000
0.000000
0.000000
0.000000
0.000000
0.000000
0.000000
0.000000
-1.000000
-1.000000
0.000000
0.000000
-1.000000
0.000000
0.000000
-1.000000
-1.000000
0.000000
-1.000000
0.000000
-1.000000
1.000000
0.000000
-1.000000
0.000000
-1.000000
0.000000
-1.000000
0.000000
-1.000000
-1.000000
0.000000
0.000000
-1.000000
0.000000
-1.000000
0.000000
0.000000
0.000000
0.000000
0.000000
0.000000
0.000000
0.000000
0.000000
1.000000
-1.000000
-1.000000
0.000000
0.000000
-1.000000
0.000000
0.000000
0.000000
0.000000
0.000000
-1.000000
-1.000000
0.000000
0.000000
0.000000
0.000000
-1.000000
0.000000
0.000000
0.000000
-1.000000
0.000000
0.000000
-1.000000
0.000000
0.000000
-1.000000
0.000000
-1.000000
-1.000000
0.000000
0.000000
0.000000
0.000000
0.000000
-1.000000
-1.000000
0.000000
0.000000
0.000000
0.000000
-1.000000
-1.000000
-1.000000
-1.000000
-1.000000
-1.000000
-1.000000
-1.000000
-1.000000
-1.000000
-1.000000
-1.000000
-1.000000
-1.000000
-1.000000
-1.000000
-1.000000
-1.000000
-1.000000
-1.000000
-1.000000
-1.000000
-1.000000
-1.000000
-1.000000
-1.000000
-1.000000
-1.000000
-1.000000
-1.000000
-1.000000
-1.000000
-1.000000
-1.000000
-1.000000
-1.000000
-1.000000
-1.000000
-1.000000
-1.000000
-1.000000
-1.000000
-1.000000
-1.000000
-1.000000
-1.000000
-1.000000
-1.000000
-1.000000
-1.000000
-1.000000
-1.000000
-1.000000
-1.000000
-1.000000
-1.000000
-1.000000
-1.000000
-1.000000
-1.000000
-1.000000
-1.000000
-1.000000
-1.000000
-1.000000
-1.000000
-1.000000
-1.000000
-1.000000
-1.000000
-1.000000
-1.000000
-1.000000
-1.000000
-1.000000
-1.000000
-1.000000
-1.000000
-1.000000
-1.000000
-1.000000
-1.000000
-1.000000
-1.000000
-1.000000
-1.000000
-1.000000
-1.000000
-1.000000
-1.000000
-1.000000
-1.000000
-1.000000
-1.000000
-1.000000
-1.000000
-1.000000
-1.000000
-1.000000
-1.000000
-1.000000
-1.000000
-1.000000
-1.000000
-1.000000
-1.000000
-1.000000
-1.000000
-1.000000
-1.000000
-1.000000
-1.000000
-1.000000
-1.000000
-1.000000
-1.000000
-1.000000
-1.000000
-1.000000
-1.000000
-1.000000
-1.000000
-1.000000
-1.000000
-1.000000
-1.000000
-1.000000
-1.000000
-1.000000
-1.000000
-1.000000
-1.000000
-1.000000
-1.000000
-1.000000
-1.000000
-1.000000
-1.000000
-1.000000
-1.000000
-1.000000
-1.000000
-1.000000
-1.000000
-1.000000
-1.000000
-1.000000
-1.000000
-1.000000
-1.000000
-1.000000
-1.000000
-1.000000
-1.000000
-1.000000
-1.000000
-1.000000
-1.000000
-1.000000
-1.000000
-1.000000
-1.000000
-1.000000
-1.000000
-1.000000
-1.000000
-1.000000
-1.000000
-1.000000
-1.000000
-1.000000
-1.000000
-1.000000
-1.000000
-1.000000
-1.000000
-1.000000
-1.000000
-1.000000
-1.000000
-1.000000
-1.000000
-1.000000
-1.000000
-1.000000
-1.000000
-1.000000
-1.000000
-1.000000
-1.000000
-1.000000
-1.000000
-1.000000
-1.000000
-1.000000
-1.000000
-1.000000
-1.000000
-1.000000
-1.000000
-1.000000
-1.000000
-1.000000
-1.000000
-1.000000
-1.000000
-1.000000
-1.000000
-1.000000
-1.000000
-1.000000
-1.000000
-1.000000
-1.000000
-1.000000
-1.000000
-1.000000
-1.000000
-1.000000
-1.000000
-1.000000
-1.000000
-1.000000
-1.000000
-1.000000
-1.000000
-1.000000
-1.000000
-1.000000
-1.000000
-1.000000
-1.000000
-1.000000
-1.000000
-1.000000
-1.000000
-1.000000
-1.000000
-1.000000
-1.000000
-1.000000
-1.000000
-1.000000
-1.000000
-1.000000
-1.000000
-1.000000
-1.000000
-1.000000
-1.000000
-1.000000
-1.000000
-1.000000
-1.000000
-1.000000
-1.000000
-1.000000
-1.000000
-1.000000
-1.000000
-1.000000
-1.000000
-1.000000
-1.000000
-1.000000
-1.000000
-1.000000
-1.000000
-1.000000
-1.000000
-1.000000
-1.000000
-1.000000
-1.000000
-1.000000
-1.000000
-1.000000
-1.000000
-1.000000
-1.000000
-1.000000
-1.000000
-1.000000
-1.000000
-1.000000
-1.000000
-1.000000
-1.000000
-1.000000
-1.000000
-1.000000
-1.000000
-1.000000
-1.000000
-1.000000
-1.000000
-1.000000
-1.000000
-1.000000
-1.000000
-1.000000
-1.000000
-1.000000
-1.000000
-1.000000
-1.000000
-1.000000
-1.000000
-1.000000
-1.000000
-1.000000
-1.000000
-1.000000
-1.000000
-1.000000
-1.000000
-1.000000
-1.000000
-1.000000
-1.000000
-1.000000
-1.000000
-1.000000
-1.000000
-1.000000
-1.000000
-1.000000
-1.000000
-1.000000
-1.000000
-1.000000
-1.000000
-1.000000
-1.000000
-1.000000
-1.000000
-1.000000
-1.000000
-1.000000
-1.000000
-1.000000
-1.000000
-1.000000
-1.000000
-1.000000
-1.000000
-1.000000
-1.000000
-1.000000
-1.000000
-1.000000
-1.000000
-1.000000
-1.000000
-1.000000
-1.000000
-1.000000
-1.000000
-1.000000
-1.000000
-1.000000
-1.000000
-1.000000
-1.000000
-1.000000
-1.000000
-1.000000
-1.000000
-1.000000
-1.000000
-1.000000
-1.000000
-1.000000
-1.000000
-1.000000
-1.000000
-1.000000
-1.000000
-1.000000
-1.000000
-1.000000
-1.000000
-1.000000
-1.000000
-1.000000
-1.000000
-1.000000
-1.000000
-1.000000
-1.000000
-1.000000
-1.000000
-1.000000
-1.000000
-1.000000
-1.000000
-1.000000
-1.000000
-1.000000
-1.000000
-1.000000
-1.000000
-1.000000
-1.000000
-1.000000
-1.000000
-1.000000
-1.000000
-1.000000
-1.000000
-1.000000
-1.000000
-1.000000
-1.000000
-1.000000
-1.000000
-1.000000
-1.000000
-1.000000
-1.000000
-1.000000
-1.000000
-1.000000
-1.000000
-1.000000
-1.000000
-1.000000
-1.000000
-1.000000
-1.000000
-1.000000
-1.000000
-1.000000
-1.000000
-1.000000
-1.000000
-1.000000
-1.000000
-1.000000
-1.000000
-1.000000
-1.000000
-1.000000
-1.000000
-1.000000
-1.000000
-1.000000
-1.000000
-1.000000
-1.000000
-1.000000
-1.000000
-1.000000
-1.000000
-1.000000
-1.000000
-1.000000
-1.000000
-1.000000
-1.000000
-1.000000
-1.000000
-1.000000
-1.000000
-1.000000
-1.000000
-1.000000
-1.000000
-1.000000
-1.000000
-1.000000
-1.000000
-1.000000
-1.000000
-1.000000
-1.000000
-1.000000
-1.000000
-1.000000
-1.000000
-1.000000
-1.000000
-1.000000
-1.000000
-1.000000
-1.000000
-1.000000
-1.000000
-1.000000
-1.000000
-1.000000
-1.000000
-1.000000
-1.000000
-1.000000
-1.000000
-1.000000
-1.000000
-1.000000
-1.000000
-1.000000
-1.000000
-1.000000
-1.000000
-1.000000
-1.000000
-1.000000
-1.000000
-1.000000
-1.000000
-1.000000
-1.000000
-1.000000
-1.000000
-1.000000
-1.000000
-1.000000
-1.000000
-1.000000
-1.000000
-1.000000
-1.000000
-1.000000
-1.000000
-1.000000
-1.000000
-1.000000
-1.000000
-1.000000
-1.000000
-1.000000
-1.000000
-1.000000
-1.000000
-1.000000
-1.000000
-1.000000
-1.000000
-1.000000
-1.000000
-1.000000
-1.000000
-1.000000
-1.000000
-1.000000
-1.000000
-1.000000
-1.000000
-1.000000
-1.000000
-1.000000
-1.000000
-1.000000
-1.000000
-1.000000
-1.000000
-1.000000
-1.000000
-1.000000
-1.000000
-1.000000
-1.000000
-1.000000
-1.000000
-1.000000
-1.000000
-1.000000
-1.000000
-1.000000
-1.000000
-1.000000
-1.000000
-1.000000
-1.000000
-1.000000
-1.000000
-1.000000
-1.000000
-1.000000
-1.000000
-1.000000
-1.000000
-1.000000
-1.000000
-1.000000
-1.000000
-1.000000
-1.000000
-1.000000
-1.000000
-1.000000
-1.000000
-1.000000
-1.000000
-1.000000
-1.000000
-1.000000
-1.000000
-1.000000
-1.000000
-1.000000
-1.000000
-1.000000
-1.000000
-1.000000
-1.000000
-1.000000
-1.000000
-1.000000
-1.000000
-1.000000
-1.000000
-1.000000
-1.000000
-1.000000
-1.000000
-1.000000
-1.000000
-1.000000
-1.000000
-1.000000
-1.000000
-1.000000
-1.000000
-1.000000
-1.000000
-1.000000
-1.000000
-1.000000
-1.000000
-1.000000
-1.000000
-1.000000
-1.000000
-1.000000
-1.000000
-1.000000
-1.000000
-1.000000
-1.000000
-1.000000
-1.000000
-1.000000
-1.000000
-1.000000
-1.000000
-1.000000
-1.000000
-1.000000
-1.000000
-1.000000
-1.000000
-1.000000
-1.000000
-1.000000
-1.000000
-1.000000
-1.000000
-1.000000
-1.000000
-1.000000
-1.000000
-1.000000
-1.000000
-1.000000
-1.000000
-1.000000
-1.000000
-1.000000
-1.000000
-1.000000
-1.000000
-1.000000
-1.000000
-1.000000
-1.000000
-1.000000
-1.000000
-1.000000
-1.000000
-1.000000
-1.000000
-1.000000
-1.000000
-1.000000
-1.000000
-1.000000
-1.000000
-1.000000
-1.000000
-1.000000
-1.000000
-1.000000
-1.000000
-1.000000
-1.000000
-1.000000
-1.000000
-1.000000
-1.000000
-1.000000
-1.000000
-1.000000
-1.000000
-1.000000
-1.000000
-1.000000
-1.000000
-1.000000
-1.000000
-1.000000
-1.000000
-1.000000
-1.000000
-1.000000
-1.000000
-1.000000
-1.000000
-1.000000
-1.000000
-1.000000
-1.000000
-1.000000
-1.000000
-1.000000
-1.000000
-1.000000
-1.000000
-1.000000
-1.000000
-1.000000
-1.000000
-1.000000
-1.000000
-1.000000
-1.000000
-1.000000
-1.000000
-1.000000
-1.000000
-1.000000
-1.000000
-1.000000
-1.000000
-1.000000
-1.000000
-1.000000
-1.000000
-1.000000
-1.000000
-1.000000
-1.000000
-1.000000
-1.000000
-1.000000
-1.000000
-1.000000
-1.000000
-1.000000
-1.000000
-1.000000
-1.000000
-1.000000
-1.000000
-1.000000
-1.000000
-1.000000
-1.000000
-1.000000
-1.000000
-1.000000
-1.000000
-1.000000
-1.000000
-1.000000
-1.000000
-1.000000
-1.000000
-1.000000
-1.000000
-1.000000
-1.000000
-1.000000
-1.000000
-1.000000
-1.000000
-1.000000
-1.000000
-1.000000
-1.000000
-1.000000
-1.000000
-1.000000
-1.000000
-1.000000
-1.000000
-1.000000
-1.000000
-1.000000
-1.000000
-1.000000
-1.000000
-1.000000
-1.000000
-1.000000
-1.000000
-1.000000
-1.000000
-1.000000
-1.000000
-1.000000
-1.000000
-1.000000
-1.000000
-1.000000
-1.000000
-1.000000
-1.000000
-1.000000
-1.000000
-1.000000
-1.000000
-1.000000
-1.000000
-1.000000
-1.000000
-1.000000
-1.000000
-1.000000
-1.000000
-1.000000
-1.000000
-1.000000
-1.000000
-1.000000
-1.000000
-1.000000
-1.000000
-1.000000
-1.000000
-1.000000
-1.000000
-1.000000
-1.000000
-1.000000
-1.000000
-1.000000
-1.000000
-1.000000
-1.000000
-1.000000
-1.000000
-1.000000
-1.000000
-1.000000
-1.000000
-1.000000
-1.000000
-1.000000
-1.000000
-1.000000
-1.000000
-1.000000
-1.000000
-1.000000
-1.000000
-1.000000
-1.000000
-1.000000
-1.000000
-1.000000
-1.000000
-1.000000
-1.000000
-1.000000
-1.000000
-1.000000
-1.000000
-1.000000
-1.000000
-1.000000
-1.000000
-1.000000
-1.000000
-1.000000
-1.000000
-1.000000
-1.000000
-1.000000
-1.000000
-1.000000
-1.000000
-1.000000
-1.000000
-1.000000
-1.000000
-1.000000
-1.000000
-1.000000
-1.000000
-1.000000
-1.000000
-1.000000
-1.000000
-1.000000
-1.000000
-1.000000
-1.000000
-1.000000
-1.000000
-1.000000
-1.000000
-1.000000
-1.000000
-1.000000
-1.000000
-1.000000
-1.000000
-1.000000
-1.000000
-1.000000
-1.000000
-1.000000
-1.000000
-1.000000
-1.000000
-1.000000
-1.000000
-1.000000
-1.000000
-1.000000
-1.000000
-1.000000
-1.000000
-1.000000
-1.000000
-1.000000
-1.000000
-1.000000
-1.000000
-1.000000
-1.000000
-1.000000
-1.000000
-1.000000
-1.000000
-1.000000
-1.000000
-1.000000
-1.000000
-1.000000
-1.000000
-1.000000
-1.000000
-1.000000
-1.000000
-1.000000
-1.000000
-1.000000
-1.000000
-1.000000
-1.000000
-1.000000
-1.000000
-1.000000
-1.000000
-1.000000
-1.000000
-1.000000
-1.000000
-1.000000
-1.000000
-1.000000
-1.000000
-1.000000
-1.000000
-1.000000
-1.000000
-1.000000
-1.000000
-1.000000
-1.000000
-1.000000
-1.000000
-1.000000
-1.000000
-1.000000
-1.000000
-1.000000
-1.000000
-1.000000
-1.000000
-1.000000
-1.000000
-1.000000
-1.000000
-1.000000
-1.000000
-1.000000
-1.000000
-1.000000
-1.000000
-1.000000
-1.000000
-1.000000
-1.000000
-1.000000
-1.000000
-1.000000
-1.000000
-1.000000
-1.000000
-1.000000
-1.000000
-1.000000
-1.000000
-1.000000
-1.000000
-1.000000
-1.000000
-1.000000
-1.000000
-1.000000
-1.000000
-1.000000
-1.000000
-1.000000
-1.000000
-1.000000
-1.000000
-1.000000
-1.000000
-1.000000
-1.000000
-1.000000
-1.000000
-1.000000
-1.000000
-1.000000
-1.000000
-1.000000
-1.000000
-1.000000
-1.000000
-1.000000
-1.000000
-1.000000
-1.000000
-1.000000
-1.000000
-1.000000
-1.000000
-1.000000
-1.000000
-1.000000
-1.000000
-1.000000
-1.000000
-1.000000
-1.000000
-1.000000
-1.000000
-1.000000
-1.000000
-1.000000
-1.000000
-1.000000
-1.000000
-1.000000
-1.000000
-1.000000
-1.000000
-1.000000
-1.000000
-1.000000
-1.000000
-1.000000
-1.000000
-1.000000
-1.000000
-1.000000
-1.000000
-1.000000
-1.000000
-1.000000
-1.000000
-1.000000
-1.000000
-1.000000
-1.000000
-1.000000
-1.000000
-1.000000
-1.000000
-1.000000
-1.000000
-1.000000
-1.000000
-1.000000
-1.000000
-1.000000
-1.000000
-1.000000
-1.000000
-1.000000
-1.000000
-1.000000
-1.000000
-1.000000
-1.000000
-1.000000
-1.000000
-1.000000
-1.000000
-1.000000
-1.000000
-1.000000
-1.000000
-1.000000
-1.000000
-1.000000
-1.000000
-1.000000
-1.000000
-1.000000
-1.000000
-1.000000
-1.000000
-1.000000
-1.000000
-1.000000
-1.000000
-1.000000
-1.000000
-1.000000
-1.000000
-1.000000
-1.000000
-1.000000
-1.000000
-1.000000
-1.000000
-1.000000
-1.000000
-1.000000
-1.000000
-1.000000
-1.000000
-1.000000
-1.000000
-1.000000
-1.000000
-1.000000
-1.000000
-1.000000
-1.000000
-1.000000
-1.000000
-1.000000
-1.000000
-1.000000
-1.000000
-1.000000
-1.000000
-1.000000
-1.000000
-1.000000
-1.000000
-1.000000
-1.000000
-1.000000
-1.000000
-1.000000
-1.000000
-1.000000
-1.000000
-1.000000
-1.000000
-1.000000
-1.000000
-1.000000
-1.000000
-1.000000
-1.000000
-1.000000
-1.000000
-1.000000
-1.000000
-1.000000
-1.000000
-1.000000
-1.000000
-1.000000
-1.000000
-1.000000
-1.000000
-1.000000
-1.000000
-1.000000
-1.000000
-1.000000
-1.000000
-1.000000
-1.000000
-1.000000
-1.000000
-1.000000
-1.000000
-1.000000
-1.000000
-1.000000
-1.000000
-1.000000
-1.000000
-1.000000
-1.000000
-1.000000
-1.000000
-1.000000
-1.000000
-1.000000
-1.000000
-1.000000
-1.000000
-1.000000
-1.000000
-1.000000
-1.000000
-1.000000
-1.000000
-1.000000
-1.000000
-1.000000
-1.000000
-1.000000
-1.000000
-1.000000
-1.000000
-1.000000
-1.000000
-1.000000
-1.000000
-1.000000
-1.000000
-1.000000
-1.000000
-1.000000
-1.000000
-1.000000
-1.000000
-1.000000
-1.000000
-1.000000
-1.000000
-1.000000
-1.000000
-1.000000
-1.000000
-1.000000
-1.000000
-1.000000
-1.000000
-1.000000
-1.000000
-1.000000
-1.000000
-1.000000
-1.000000
-1.000000
-1.000000
-1.000000
-1.000000
-1.000000
-1.000000
-1.000000
-1.000000
-1.000000
-1.000000
-1.000000
-1.000000
-1.000000
-1.000000
-1.000000
-1.000000
-1.000000
-1.000000
-1.000000
-1.000000
-1.000000
-1.000000
-1.000000
-1.000000
-1.000000
[truncated: 3,544 more rows]
