# Supplementary material for: Nano-DMS-MaP allows isoform-specific RNA structure determination
Source: Nat Methods. 2023 Apr 27;20(6):849–59. doi: 10.1038/s41592-023-01862-7 (PMC10250195; doi:10.1038/s41592-023-01862-7)
Supplement: Supplementary file 5 — DMS reactivities as csv files for all experiments and isoforms. –1 represents no information at position. [file 41592_2023_1862_MOESM5_ESM.zip › reactivity_csvs/Nanopore_RT-FS_per_isoform/Rep1/Nanopore_RT-FS_Rep1_RT3_85mM_cell_RT2_Env1_RT3_Nef2_AC.csv]

-1.000000
-1.000000
-1.000000
-1.000000
-1.000000
-1.000000
-1.000000
-1.000000
-1.000000
-1.000000
-1.000000
-1.000000
-1.000000
-1.000000
-1.000000
-1.000000
-1.000000
-1.000000
-1.000000
-1.000000
-1.000000
-1.000000
-1.000000
-1.000000
-1.000000
-1.000000
-1.000000
0.075000
0.182000
-1.000000
-1.000000
-1.000000
-1.000000
0.624000
-1.000000
0.075000
-1.000000
0.075000
-1.000000
0.075000
-1.000000
-1.000000
-1.000000
0.104000
-1.000000
0.133000
0.133000
0.078000
-1.000000
0.133000
-1.000000
-1.000000
-1.000000
0.202000
0.137000
0.159000
0.147000
0.429000
0.133000
0.230000
-1.000000
-1.000000
0.342000
-1.000000
-1.000000
1.000000
0.410000
-1.000000
0.283000
0.224000
-1.000000
0.277000
0.479000
0.434000
-1.000000
0.569000
0.776000
0.680000
-1.000000
0.866000
-1.000000
-1.000000
-1.000000
0.951000
0.670000
-1.000000
-1.000000
-1.000000
0.230000
-1.000000
-1.000000
-1.000000
0.329000
-1.000000
0.646000
0.347000
0.249000
0.189000
-1.000000
-1.000000
0.225000
-1.000000
-1.000000
-1.000000
-1.000000
-1.000000
-1.000000
-1.000000
0.666000
0.613000
1.000000
-1.000000
-1.000000
0.430000
-1.000000
-1.000000
-1.000000
-1.000000
-1.000000
-1.000000
-1.000000
-1.000000
-1.000000
0.749000
0.507000
-1.000000
0.400000
-1.000000
-1.000000
-1.000000
-1.000000
0.682000
0.829000
0.441000
-1.000000
0.162000
-1.000000
0.193000
-1.000000
0.376000
-1.000000
0.233000
0.143000
0.185000
-1.000000
0.336000
0.338000
-1.000000
0.327000
0.288000
1.000000
1.000000
-1.000000
-1.000000
-1.000000
-1.000000
0.627000
-1.000000
-1.000000
0.379000
0.497000
-1.000000
-1.000000
-1.000000
-1.000000
-1.000000
-1.000000
0.417000
0.370000
0.733000
0.288000
-1.000000
0.283000
-1.000000
0.296000
-1.000000
0.250000
-1.000000
0.920000
0.514000
-1.000000
-1.000000
-1.000000
-1.000000
0.813000
-1.000000
0.372000
0.300000
0.486000
-1.000000
0.763000
0.650000
0.941000
0.634000
-1.000000
-1.000000
-1.000000
0.623000
1.000000
-1.000000
-1.000000
-1.000000
0.415000
0.935000
0.640000
-1.000000
0.960000
-1.000000
0.661000
0.923000
0.671000
-1.000000
-1.000000
0.604000
0.749000
0.817000
-1.000000
0.390000
0.300000
0.636000
-1.000000
0.253000
-1.000000
-1.000000
0.436000
-1.000000
0.494000
-1.000000
0.372000
-1.000000
0.644000
-1.000000
0.321000
-1.000000
0.427000
0.492000
-1.000000
0.442000
0.458000
-1.000000
-1.000000
0.645000
0.307000
-1.000000
0.354000
-1.000000
-1.000000
0.320000
-1.000000
-1.000000
-1.000000
0.425000
-1.000000
-1.000000
1.000000
0.532000
-1.000000
0.641000
-1.000000
0.665000
-1.000000
0.621000
0.789000
0.756000
-1.000000
-1.000000
0.523000
1.000000
0.578000
-1.000000
0.961000
-1.000000
-1.000000
0.523000
-1.000000
0.649000
-1.000000
-1.000000
-1.000000
-1.000000
0.428000
-1.000000
-1.000000
0.685000
-1.000000
0.665000
0.779000
-1.000000
-1.000000
-1.000000
1.000000
0.590000
-1.000000
-1.000000
-1.000000
-1.000000
-1.000000
-1.000000
-1.000000
-1.000000
-1.000000
-1.000000
-1.000000
-1.000000
-1.000000
-1.000000
-1.000000
-1.000000
-1.000000
-1.000000
-1.000000
-1.000000
