# Supplementary material for: Nano-DMS-MaP allows isoform-specific RNA structure determination
Source: Nat Methods. 2023 Apr 27;20(6):849–59. doi: 10.1038/s41592-023-01862-7 (PMC10250195; doi:10.1038/s41592-023-01862-7)
Supplement: Supplementary file 5 — DMS reactivities as csv files for all experiments and isoforms. –1 represents no information at position. [file 41592_2023_1862_MOESM5_ESM.zip › reactivity_csvs/Nanopore_RT-FS_per_isoform/Rep1/Nanopore_RT-FS_Rep1_RT3_17mM_cell_RT2_Env5_RT3_Nef3_AC.csv]

-1.000000
-1.000000
-1.000000
-1.000000
-1.000000
-1.000000
-1.000000
-1.000000
-1.000000
-1.000000
-1.000000
-1.000000
-1.000000
-1.000000
-1.000000
-1.000000
-1.000000
-1.000000
-1.000000
-1.000000
-1.000000
-1.000000
-1.000000
-1.000000
-1.000000
-1.000000
-1.000000
0.215000
0.232000
-1.000000
-1.000000
-1.000000
-1.000000
0.548000
-1.000000
0.185000
-1.000000
0.185000
-1.000000
0.187000
-1.000000
-1.000000
-1.000000
0.185000
-1.000000
0.220000
0.220000
0.188000
-1.000000
0.220000
-1.000000
-1.000000
-1.000000
0.335000
0.271000
0.437000
0.214000
0.411000
0.237000
0.386000
-1.000000
-1.000000
0.727000
-1.000000
-1.000000
1.000000
0.512000
-1.000000
0.615000
0.402000
-1.000000
0.493000
0.589000
0.607000
-1.000000
0.549000
1.000000
0.939000
-1.000000
1.000000
-1.000000
-1.000000
-1.000000
0.860000
0.597000
-1.000000
-1.000000
-1.000000
0.278000
-1.000000
-1.000000
-1.000000
0.503000
-1.000000
0.433000
0.393000
0.342000
0.220000
-1.000000
-1.000000
0.387000
-1.000000
-1.000000
-1.000000
-1.000000
-1.000000
-1.000000
-1.000000
0.834000
0.475000
0.905000
-1.000000
-1.000000
0.405000
-1.000000
-1.000000
-1.000000
-1.000000
-1.000000
-1.000000
-1.000000
-1.000000
-1.000000
0.688000
0.539000
-1.000000
0.357000
-1.000000
-1.000000
-1.000000
-1.000000
0.576000
0.801000
0.536000
-1.000000
0.271000
-1.000000
0.390000
-1.000000
0.553000
-1.000000
0.383000
0.188000
0.357000
-1.000000
0.338000
0.436000
-1.000000
0.581000
0.692000
1.000000
1.000000
-1.000000
-1.000000
-1.000000
-1.000000
0.758000
-1.000000
-1.000000
0.536000
0.666000
-1.000000
-1.000000
-1.000000
-1.000000
-1.000000
-1.000000
0.510000
0.360000
0.674000
0.513000
-1.000000
0.351000
-1.000000
0.569000
-1.000000
0.378000
-1.000000
0.876000
0.665000
-1.000000
-1.000000
-1.000000
-1.000000
0.631000
-1.000000
0.420000
0.307000
0.438000
-1.000000
0.799000
0.477000
0.771000
0.666000
-1.000000
-1.000000
-1.000000
0.777000
0.987000
-1.000000
-1.000000
-1.000000
0.718000
0.908000
0.931000
-1.000000
0.983000
-1.000000
0.745000
0.945000
0.547000
-1.000000
-1.000000
0.578000
0.662000
0.753000
-1.000000
0.674000
0.422000
0.501000
-1.000000
0.338000
-1.000000
-1.000000
0.577000
-1.000000
0.803000
-1.000000
0.403000
-1.000000
0.588000
-1.000000
0.396000
-1.000000
0.546000
0.590000
-1.000000
0.700000
0.752000
-1.000000
-1.000000
0.894000
0.455000
-1.000000
0.365000
-1.000000
-1.000000
0.375000
-1.000000
-1.000000
-1.000000
0.479000
-1.000000
-1.000000
0.998000
0.764000
-1.000000
0.907000
-1.000000
0.932000
-1.000000
0.851000
0.884000
0.843000
-1.000000
-1.000000
0.562000
0.607000
0.510000
-1.000000
0.913000
-1.000000
-1.000000
0.653000
-1.000000
0.246000
-1.000000
-1.000000
-1.000000
-1.000000
0.245000
-1.000000
-1.000000
1.000000
-1.000000
0.417000
0.692000
-1.000000
-1.000000
-1.000000
-1.000000
0.662000
0.697000
0.747000
-1.000000
0.759000
0.879000
-1.000000
0.994000
-1.000000
1.000000
-1.000000
0.501000
0.400000
0.425000
-1.000000
-1.000000
-1.000000
-1.000000
-1.000000
-1.000000
0.220000
0.788000
0.684000
-1.000000
-1.000000
0.985000
0.577000
0.455000
0.454000
-1.000000
0.541000
0.417000
1.000000
0.878000
-1.000000
0.600000
-1.000000
0.185000
0.328000
-1.000000
0.327000
-1.000000
-1.000000
-1.000000
0.501000
0.922000
0.851000
-1.000000
-1.000000
1.000000
0.901000
-1.000000
-1.000000
-1.000000
-1.000000
-1.000000
-1.000000
-1.000000
-1.000000
-1.000000
-1.000000
-1.000000
-1.000000
-1.000000
-1.000000
-1.000000
-1.000000
-1.000000
-1.000000
-1.000000
-1.000000
