# Supplementary material for: Nano-DMS-MaP allows isoform-specific RNA structure determination
Source: Nat Methods. 2023 Apr 27;20(6):849–59. doi: 10.1038/s41592-023-01862-7 (PMC10250195; doi:10.1038/s41592-023-01862-7)
Supplement: Supplementary file 5 — DMS reactivities as csv files for all experiments and isoforms. –1 represents no information at position. [file 41592_2023_1862_MOESM5_ESM.zip › reactivity_csvs/Nanopore_RT-FS_per_isoform/Rep1/Nanopore_RT-FS_Rep1_RT3_34mM_cell_RT3_sORF3_ACT.csv]

-1.000000
-1.000000
-1.000000
-1.000000
-1.000000
-1.000000
-1.000000
-1.000000
-1.000000
-1.000000
-1.000000
-1.000000
-1.000000
-1.000000
-1.000000
-1.000000
-1.000000
-1.000000
-1.000000
-1.000000
-1.000000
-1.000000
-1.000000
-1.000000
-1.000000
-1.000000
-1.000000
0.091000
0.091000
-1.000000
-1.000000
-1.000000
-1.000000
0.072000
-1.000000
0.089000
-1.000000
0.000000
-1.000000
0.089000
-1.000000
-1.000000
-1.000000
0.174000
-1.000000
0.290000
0.038000
0.000000
-1.000000
0.038000
-1.000000
-1.000000
-1.000000
0.194000
0.038000
0.347000
0.000000
0.086000
0.096000
0.000000
-1.000000
-1.000000
0.691000
-1.000000
-1.000000
0.261000
0.288000
-1.000000
0.259000
0.000000
-1.000000
0.236000
0.647000
0.192000
-1.000000
0.168000
0.481000
0.191000
-1.000000
0.259000
-1.000000
-1.000000
-1.000000
0.258000
0.258000
-1.000000
-1.000000
-1.000000
0.095000
-1.000000
-1.000000
-1.000000
0.343000
-1.000000
0.343000
0.572000
0.477000
0.287000
-1.000000
-1.000000
0.263000
-1.000000
-1.000000
-1.000000
-1.000000
-1.000000
-1.000000
-1.000000
0.344000
0.258000
0.495000
-1.000000
-1.000000
0.172000
-1.000000
-1.000000
-1.000000
-1.000000
-1.000000
-1.000000
-1.000000
-1.000000
-1.000000
0.663000
0.511000
-1.000000
0.405000
-1.000000
-1.000000
-1.000000
-1.000000
0.567000
0.189000
0.256000
-1.000000
0.166000
-1.000000
0.284000
-1.000000
0.189000
-1.000000
0.064000
0.085000
0.234000
-1.000000
0.339000
0.188000
-1.000000
0.353000
0.254000
0.488000
0.339000
-1.000000
-1.000000
-1.000000
-1.000000
0.563000
-1.000000
-1.000000
0.232000
0.281000
-1.000000
-1.000000
-1.000000
-1.000000
-1.000000
-1.000000
0.038000
0.469000
0.539000
0.470000
-1.000000
0.169000
-1.000000
0.339000
-1.000000
0.283000
-1.000000
0.594000
0.283000
-1.000000
-1.000000
-1.000000
-1.000000
0.509000
-1.000000
0.255000
0.085000
0.150000
-1.000000
0.658000
0.752000
0.422000
0.375000
-1.000000
-1.000000
-1.000000
0.051000
1.000000
-1.000000
-1.000000
-1.000000
0.374000
0.749000
0.562000
-1.000000
0.845000
-1.000000
0.751000
0.824000
0.563000
-1.000000
-1.000000
0.355000
0.448000
0.260000
-1.000000
0.253000
0.422000
0.188000
-1.000000
0.472000
-1.000000
-1.000000
0.189000
-1.000000
0.283000
-1.000000
0.170000
-1.000000
0.256000
-1.000000
0.170000
-1.000000
0.095000
0.684000
-1.000000
0.066000
0.547000
-1.000000
-1.000000
0.284000
0.000000
-1.000000
0.216000
-1.000000
-1.000000
0.339000
-1.000000
-1.000000
-1.000000
0.169000
-1.000000
-1.000000
0.633000
0.562000
-1.000000
0.316000
-1.000000
0.505000
-1.000000
0.252000
0.839000
0.483000
-1.000000
-1.000000
0.065000
0.188000
0.094000
-1.000000
0.749000
-1.000000
-1.000000
0.065000
-1.000000
0.094000
-1.000000
-1.000000
-1.000000
-1.000000
0.590000
-1.000000
-1.000000
1.000000
-1.000000
0.281000
0.169000
-1.000000
-1.000000
-1.000000
-1.000000
0.667000
0.599000
0.831000
-1.000000
0.426000
0.038000
-1.000000
0.351000
-1.000000
0.374000
-1.000000
0.000000
0.421000
1.000000
-1.000000
-1.000000
-1.000000
-1.000000
-1.000000
-1.000000
0.093000
0.346000
0.649000
-1.000000
-1.000000
0.464000
0.334000
0.251000
0.185000
-1.000000
0.502000
0.279000
0.995000
0.924000
-1.000000
0.083000
-1.000000
0.000000
0.166000
-1.000000
0.000000
-1.000000
-1.000000
-1.000000
0.461000
0.369000
0.467000
-1.000000
-1.000000
-1.000000
-1.000000
0.281000
0.631000
-1.000000
-1.000000
-1.000000
-1.000000
0.000000
0.164000
-1.000000
-1.000000
1.000000
-1.000000
-1.000000
0.562000
0.038000
-1.000000
0.374000
0.925000
0.654000
0.560000
-1.000000
0.560000
-1.000000
0.841000
0.560000
-1.000000
0.374000
-1.000000
-1.000000
-1.000000
1.000000
1.000000
0.562000
-1.000000
0.187000
0.468000
0.187000
0.443000
-1.000000
-1.000000
0.281000
-1.000000
-1.000000
-1.000000
0.145000
0.755000
0.649000
0.649000
-1.000000
0.557000
0.186000
-1.000000
0.464000
0.278000
0.464000
0.742000
-1.000000
0.727000
0.370000
0.833000
0.278000
-1.000000
0.252000
-1.000000
0.501000
0.651000
-1.000000
0.670000
0.093000
-1.000000
-1.000000
-1.000000
0.372000
-1.000000
-1.000000
0.468000
-1.000000
-1.000000
-1.000000
0.138000
0.257000
0.378000
0.944000
0.595000
0.378000
-1.000000
0.757000
-1.000000
-1.000000
-1.000000
0.516000
0.666000
-1.000000
0.573000
0.764000
-1.000000
0.089000
-1.000000
-1.000000
0.446000
-1.000000
0.595000
-1.000000
0.793000
0.461000
-1.000000
0.598000
0.398000
0.364000
-1.000000
0.100000
0.691000
0.091000
0.201000
-1.000000
0.404000
-1.000000
-1.000000
0.105000
-1.000000
-1.000000
0.106000
0.287000
-1.000000
-1.000000
0.425000
-1.000000
0.745000
-1.000000
-1.000000
-1.000000
0.862000
-1.000000
-1.000000
0.098000
0.000000
-1.000000
0.109000
-1.000000
-1.000000
-1.000000
-1.000000
-1.000000
-1.000000
1.000000
0.344000
-1.000000
0.115000
-1.000000
0.518000
1.000000
0.813000
-1.000000
0.627000
0.348000
-1.000000
-1.000000
0.725000
0.435000
0.549000
-1.000000
0.992000
1.000000
0.341000
0.128000
0.527000
-1.000000
0.890000
0.361000
-1.000000
-1.000000
-1.000000
-1.000000
-1.000000
-1.000000
-1.000000
-1.000000
0.655000
-1.000000
0.725000
1.000000
0.182000
-1.000000
0.038000
-1.000000
0.494000
0.183000
-1.000000
0.731000
0.548000
-1.000000
0.548000
-1.000000
-1.000000
0.543000
-1.000000
-1.000000
-1.000000
0.181000
0.653000
-1.000000
0.108000
-1.000000
0.910000
0.983000
0.546000
-1.000000
0.728000
-1.000000
-1.000000
1.000000
-1.000000
0.551000
-1.000000
0.823000
0.367000
0.918000
-1.000000
0.734000
0.551000
0.184000
-1.000000
-1.000000
-1.000000
1.000000
-1.000000
0.772000
0.661000
0.734000
-1.000000
-1.000000
0.367000
-1.000000
0.365000
-1.000000
0.165000
0.165000
-1.000000
0.365000
-1.000000
0.301000
0.826000
-1.000000
0.184000
-1.000000
0.734000
-1.000000
0.165000
0.165000
0.000000
-1.000000
-1.000000
-1.000000
0.369000
1.000000
-1.000000
1.000000
0.553000
-1.000000
0.165000
0.000000
0.184000
-1.000000
-1.000000
0.918000
0.038000
-1.000000
-1.000000
0.331000
0.551000
-1.000000
0.331000
0.826000
-1.000000
0.038000
0.184000
0.184000
0.918000
0.165000
-1.000000
-1.000000
0.496000
-1.000000
-1.000000
-1.000000
-1.000000
1.000000
1.000000
0.830000
0.737000
0.737000
-1.000000
-1.000000
-1.000000
0.332000
-1.000000
0.369000
-1.000000
-1.000000
-1.000000
-1.000000
0.374000
0.374000
0.038000
0.374000
0.560000
-1.000000
-1.000000
-1.000000
-1.000000
-1.000000
-1.000000
0.336000
-1.000000
-1.000000
-1.000000
0.000000
0.192000
-1.000000
-1.000000
-1.000000
0.366000
0.000000
0.609000
0.609000
-1.000000
-1.000000
-1.000000
-1.000000
-1.000000
-1.000000
-1.000000
-1.000000
0.367000
0.612000
1.000000
0.406000
0.203000
0.914000
1.000000
0.609000
0.406000
0.609000
-1.000000
0.182000
0.728000
-1.000000
-1.000000
0.404000
-1.000000
-1.000000
0.367000
0.940000
-1.000000
0.483000
-1.000000
0.185000
0.369000
-1.000000
0.038000
-1.000000
-1.000000
-1.000000
0.000000
0.609000
-1.000000
-1.000000
0.624000
0.418000
-1.000000
-1.000000
-1.000000
-1.000000
-1.000000
-1.000000
-1.000000
-1.000000
-1.000000
-1.000000
-1.000000
-1.000000
-1.000000
-1.000000
-1.000000
-1.000000
-1.000000
-1.000000
-1.000000
-1.000000
