# Supplementary material for: Nano-DMS-MaP allows isoform-specific RNA structure determination
Source: Nat Methods. 2023 Apr 27;20(6):849–59. doi: 10.1038/s41592-023-01862-7 (PMC10250195; doi:10.1038/s41592-023-01862-7)
Supplement: Supplementary file 5 — DMS reactivities as csv files for all experiments and isoforms. –1 represents no information at position. [file 41592_2023_1862_MOESM5_ESM.zip › reactivity_csvs/Nanopore_RT-FS_per_isoform/Rep1/Nanopore_RT-FS_Rep1_RT3_85mM_cell_RT3_Nef20_AC.csv]

-1.000000
-1.000000
-1.000000
-1.000000
-1.000000
-1.000000
-1.000000
-1.000000
-1.000000
-1.000000
-1.000000
-1.000000
-1.000000
-1.000000
-1.000000
-1.000000
-1.000000
-1.000000
-1.000000
-1.000000
-1.000000
-1.000000
-1.000000
-1.000000
-1.000000
-1.000000
-1.000000
0.000000
0.000000
-1.000000
-1.000000
-1.000000
-1.000000
0.213000
-1.000000
0.000000
-1.000000
0.000000
-1.000000
0.000000
-1.000000
-1.000000
-1.000000
0.000000
-1.000000
0.208000
0.000000
0.000000
-1.000000
0.000000
-1.000000
-1.000000
-1.000000
0.412000
0.000000
0.000000
0.000000
0.947000
0.000000
0.000000
-1.000000
-1.000000
0.237000
-1.000000
-1.000000
1.000000
0.408000
-1.000000
0.000000
0.000000
-1.000000
0.237000
0.408000
0.204000
-1.000000
0.408000
0.204000
0.204000
-1.000000
0.000000
-1.000000
-1.000000
-1.000000
1.000000
0.718000
-1.000000
-1.000000
-1.000000
0.000000
-1.000000
-1.000000
-1.000000
0.468000
-1.000000
0.468000
0.202000
0.202000
0.055000
-1.000000
-1.000000
0.000000
-1.000000
-1.000000
-1.000000
-1.000000
-1.000000
-1.000000
-1.000000
0.918000
0.688000
1.000000
-1.000000
-1.000000
0.459000
-1.000000
-1.000000
-1.000000
-1.000000
-1.000000
-1.000000
-1.000000
-1.000000
-1.000000
0.000000
0.688000
-1.000000
0.000000
-1.000000
-1.000000
-1.000000
-1.000000
0.000000
0.198000
0.229000
-1.000000
0.000000
-1.000000
0.198000
-1.000000
0.593000
-1.000000
0.000000
0.000000
0.454000
-1.000000
0.454000
0.196000
-1.000000
0.196000
0.681000
0.681000
0.454000
-1.000000
-1.000000
-1.000000
-1.000000
0.979000
-1.000000
-1.000000
0.000000
0.391000
-1.000000
-1.000000
-1.000000
-1.000000
-1.000000
-1.000000
0.783000
0.587000
0.587000
0.196000
-1.000000
0.227000
-1.000000
0.227000
-1.000000
0.196000
-1.000000
0.000000
0.969000
-1.000000
-1.000000
-1.000000
-1.000000
0.674000
-1.000000
0.225000
0.000000
0.899000
-1.000000
0.775000
0.194000
0.450000
0.194000
-1.000000
-1.000000
-1.000000
0.387000
1.000000
-1.000000
-1.000000
-1.000000
0.192000
0.575000
0.192000
-1.000000
0.223000
-1.000000
0.192000
1.000000
0.384000
-1.000000
-1.000000
0.610000
0.575000
0.959000
-1.000000
0.223000
0.223000
0.575000
-1.000000
0.000000
-1.000000
-1.000000
0.000000
-1.000000
0.192000
-1.000000
0.223000
-1.000000
0.223000
-1.000000
0.223000
-1.000000
0.192000
0.445000
-1.000000
0.000000
0.192000
-1.000000
-1.000000
0.959000
0.000000
-1.000000
0.445000
-1.000000
-1.000000
0.223000
-1.000000
-1.000000
-1.000000
0.223000
-1.000000
-1.000000
0.192000
1.000000
-1.000000
0.223000
-1.000000
1.000000
-1.000000
0.450000
0.969000
0.450000
-1.000000
-1.000000
0.227000
0.391000
0.783000
-1.000000
0.587000
-1.000000
-1.000000
0.227000
-1.000000
0.198000
-1.000000
-1.000000
-1.000000
-1.000000
0.232000
-1.000000
-1.000000
0.695000
-1.000000
0.200000
0.000000
-1.000000
-1.000000
0.000000
0.000000
-1.000000
0.000000
-1.000000
0.000000
-1.000000
0.000000
0.688000
0.593000
-1.000000
-1.000000
-1.000000
-1.000000
-1.000000
-1.000000
0.000000
0.198000
0.198000
-1.000000
-1.000000
0.395000
0.688000
0.000000
0.000000
-1.000000
0.232000
0.000000
0.599000
0.999000
-1.000000
0.695000
-1.000000
0.000000
0.000000
-1.000000
0.232000
-1.000000
-1.000000
-1.000000
0.599000
0.599000
0.404000
-1.000000
-1.000000
1.000000
0.208000
-1.000000
-1.000000
-1.000000
-1.000000
-1.000000
-1.000000
-1.000000
-1.000000
-1.000000
-1.000000
-1.000000
-1.000000
-1.000000
-1.000000
-1.000000
-1.000000
-1.000000
-1.000000
-1.000000
-1.000000
