# Supplementary material for: Nano-DMS-MaP allows isoform-specific RNA structure determination
Source: Nat Methods. 2023 Apr 27;20(6):849–59. doi: 10.1038/s41592-023-01862-7 (PMC10250195; doi:10.1038/s41592-023-01862-7)
Supplement: Supplementary file 5 — DMS reactivities as csv files for all experiments and isoforms. –1 represents no information at position. [file 41592_2023_1862_MOESM5_ESM.zip › reactivity_csvs/Nanopore_RT-FS_per_isoform/Rep1/Nanopore_RT-FS_Rep1_RT3_57mM_cell_RT2_Env12_RT3_Rev9_ACT.csv]

-1.000000
-1.000000
-1.000000
-1.000000
-1.000000
-1.000000
-1.000000
-1.000000
-1.000000
-1.000000
-1.000000
-1.000000
-1.000000
-1.000000
-1.000000
-1.000000
-1.000000
-1.000000
-1.000000
-1.000000
-1.000000
-1.000000
-1.000000
-1.000000
-1.000000
-1.000000
-1.000000
0.129000
0.121000
-1.000000
-1.000000
-1.000000
-1.000000
0.469000
-1.000000
0.128000
-1.000000
0.171000
-1.000000
0.128000
-1.000000
-1.000000
-1.000000
0.121000
-1.000000
0.130000
0.130000
0.127000
-1.000000
0.130000
-1.000000
-1.000000
-1.000000
0.130000
0.153000
0.145000
0.335000
0.375000
0.152000
0.167000
-1.000000
-1.000000
0.292000
-1.000000
-1.000000
0.607000
0.557000
-1.000000
0.622000
0.248000
-1.000000
0.121000
0.403000
0.453000
-1.000000
0.324000
0.905000
0.453000
-1.000000
0.661000
-1.000000
-1.000000
-1.000000
0.659000
0.742000
-1.000000
-1.000000
-1.000000
0.150000
-1.000000
-1.000000
-1.000000
0.327000
-1.000000
0.409000
0.399000
0.149000
0.199000
-1.000000
-1.000000
0.150000
-1.000000
-1.000000
-1.000000
-1.000000
-1.000000
-1.000000
-1.000000
0.450000
0.491000
0.777000
-1.000000
-1.000000
0.163000
-1.000000
-1.000000
-1.000000
-1.000000
-1.000000
-1.000000
-1.000000
-1.000000
-1.000000
0.423000
0.388000
-1.000000
0.488000
-1.000000
-1.000000
-1.000000
-1.000000
0.640000
0.888000
0.342000
-1.000000
0.130000
-1.000000
0.390000
-1.000000
0.342000
-1.000000
0.121000
0.160000
0.319000
-1.000000
0.297000
0.194000
-1.000000
0.194000
0.358000
0.914000
0.672000
-1.000000
-1.000000
-1.000000
-1.000000
0.435000
-1.000000
-1.000000
0.436000
0.532000
-1.000000
-1.000000
-1.000000
-1.000000
-1.000000
-1.000000
0.409000
0.145000
0.484000
0.388000
-1.000000
0.121000
-1.000000
0.237000
-1.000000
0.130000
-1.000000
0.867000
0.235000
-1.000000
-1.000000
-1.000000
-1.000000
0.394000
-1.000000
0.399000
0.417000
0.617000
-1.000000
0.798000
0.773000
0.612000
0.627000
-1.000000
-1.000000
-1.000000
0.842000
0.731000
-1.000000
-1.000000
-1.000000
0.722000
1.000000
0.625000
-1.000000
0.672000
-1.000000
0.578000
0.723000
0.820000
-1.000000
-1.000000
0.506000
1.000000
0.892000
-1.000000
0.555000
0.198000
0.579000
-1.000000
0.578000
-1.000000
-1.000000
0.483000
-1.000000
0.263000
-1.000000
0.238000
-1.000000
0.216000
-1.000000
0.317000
-1.000000
0.338000
0.278000
-1.000000
0.357000
0.892000
-1.000000
-1.000000
0.582000
0.397000
-1.000000
0.396000
-1.000000
-1.000000
0.198000
-1.000000
-1.000000
-1.000000
0.159000
-1.000000
-1.000000
1.000000
0.338000
-1.000000
0.674000
-1.000000
0.914000
-1.000000
0.694000
1.000000
0.595000
-1.000000
-1.000000
0.317000
0.773000
0.458000
-1.000000
0.438000
-1.000000
-1.000000
0.297000
-1.000000
0.391000
-1.000000
-1.000000
-1.000000
-1.000000
0.282000
-1.000000
-1.000000
0.202000
-1.000000
0.490000
0.522000
-1.000000
-1.000000
0.592000
0.296000
-1.000000
0.366000
-1.000000
-1.000000
0.488000
-1.000000
0.397000
-1.000000
0.945000
0.398000
-1.000000
0.643000
0.990000
0.489000
-1.000000
0.269000
0.812000
0.203000
0.594000
-1.000000
0.695000
-1.000000
-1.000000
0.349000
-1.000000
-1.000000
0.449000
0.140000
-1.000000
-1.000000
0.747000
-1.000000
0.600000
-1.000000
-1.000000
-1.000000
0.551000
-1.000000
-1.000000
0.328000
0.205000
-1.000000
0.299000
-1.000000
-1.000000
-1.000000
-1.000000
-1.000000
-1.000000
0.700000
0.400000
-1.000000
0.550000
-1.000000
0.838000
0.350000
0.601000
-1.000000
0.575000
0.400000
-1.000000
-1.000000
0.423000
1.000000
0.324000
-1.000000
0.602000
0.725000
1.000000
1.000000
1.000000
-1.000000
-1.000000
-1.000000
-1.000000
-1.000000
-1.000000
-1.000000
-1.000000
0.711000
0.459000
1.000000
0.510000
0.713000
0.813000
0.357000
0.560000
0.560000
0.764000
-1.000000
0.378000
0.462000
-1.000000
-1.000000
0.308000
-1.000000
-1.000000
1.000000
0.829000
-1.000000
1.000000
-1.000000
0.341000
0.214000
-1.000000
0.312000
-1.000000
-1.000000
-1.000000
0.215000
0.230000
-1.000000
-1.000000
0.902000
0.426000
-1.000000
-1.000000
-1.000000
-1.000000
-1.000000
-1.000000
-1.000000
-1.000000
-1.000000
-1.000000
-1.000000
-1.000000
-1.000000
-1.000000
-1.000000
-1.000000
-1.000000
-1.000000
-1.000000
-1.000000
