# Supplementary material for: Nano-DMS-MaP allows isoform-specific RNA structure determination
Source: Nat Methods. 2023 Apr 27;20(6):849–59. doi: 10.1038/s41592-023-01862-7 (PMC10250195; doi:10.1038/s41592-023-01862-7)
Supplement: Supplementary file 5 — DMS reactivities as csv files for all experiments and isoforms. –1 represents no information at position. [file 41592_2023_1862_MOESM5_ESM.zip › reactivity_csvs/Nanopore_RT-FS_per_isoform/Rep1/Nanopore_RT-FS_Rep1_RT3_17mM_cell_RT2_Vpr4_RT3_Vpr2_ACT.csv]

-1.000000
-1.000000
-1.000000
-1.000000
-1.000000
-1.000000
-1.000000
-1.000000
-1.000000
-1.000000
-1.000000
-1.000000
-1.000000
-1.000000
-1.000000
-1.000000
-1.000000
-1.000000
-1.000000
-1.000000
-1.000000
-1.000000
-1.000000
-1.000000
-1.000000
-1.000000
-1.000000
0.095000
0.076000
-1.000000
-1.000000
-1.000000
-1.000000
0.606000
-1.000000
0.076000
-1.000000
0.108000
-1.000000
0.076000
-1.000000
-1.000000
-1.000000
0.223000
-1.000000
0.078000
0.078000
0.111000
-1.000000
0.078000
-1.000000
-1.000000
-1.000000
0.078000
0.078000
0.200000
0.225000
0.583000
0.078000
0.154000
-1.000000
-1.000000
0.233000
-1.000000
-1.000000
0.767000
0.318000
-1.000000
0.446000
0.154000
-1.000000
0.422000
1.000000
0.742000
-1.000000
0.341000
0.740000
0.687000
-1.000000
1.000000
-1.000000
-1.000000
-1.000000
0.465000
0.129000
-1.000000
-1.000000
-1.000000
0.264000
-1.000000
-1.000000
-1.000000
0.267000
-1.000000
0.420000
0.235000
0.106000
0.316000
-1.000000
-1.000000
0.316000
-1.000000
-1.000000
-1.000000
-1.000000
-1.000000
-1.000000
-1.000000
0.575000
0.076000
0.946000
-1.000000
-1.000000
0.397000
-1.000000
-1.000000
-1.000000
-1.000000
-1.000000
-1.000000
-1.000000
-1.000000
-1.000000
0.624000
0.657000
-1.000000
0.326000
-1.000000
-1.000000
-1.000000
-1.000000
0.283000
0.364000
0.370000
-1.000000
0.179000
-1.000000
0.207000
-1.000000
0.311000
-1.000000
0.304000
0.130000
0.193000
-1.000000
0.254000
0.205000
-1.000000
0.485000
0.149000
0.604000
0.518000
-1.000000
-1.000000
-1.000000
-1.000000
0.410000
-1.000000
-1.000000
0.203000
0.462000
-1.000000
-1.000000
-1.000000
-1.000000
-1.000000
-1.000000
0.557000
0.330000
0.147000
0.484000
-1.000000
0.346000
-1.000000
0.303000
-1.000000
0.078000
-1.000000
0.402000
0.872000
-1.000000
-1.000000
-1.000000
-1.000000
0.532000
-1.000000
0.216000
0.315000
0.297000
-1.000000
0.892000
0.688000
0.708000
0.892000
-1.000000
-1.000000
-1.000000
0.586000
0.881000
-1.000000
-1.000000
-1.000000
0.612000
0.713000
0.787000
-1.000000
0.705000
-1.000000
0.430000
0.864000
0.864000
-1.000000
-1.000000
0.885000
0.457000
0.508000
-1.000000
0.513000
0.299000
0.609000
-1.000000
0.078000
-1.000000
-1.000000
0.912000
-1.000000
0.529000
-1.000000
0.488000
-1.000000
0.854000
-1.000000
0.384000
-1.000000
0.633000
0.338000
-1.000000
0.190000
0.609000
-1.000000
-1.000000
0.682000
0.555000
-1.000000
0.142000
-1.000000
-1.000000
0.104000
-1.000000
-1.000000
-1.000000
0.100000
-1.000000
-1.000000
0.851000
0.601000
-1.000000
0.877000
-1.000000
0.496000
-1.000000
0.800000
1.000000
0.819000
-1.000000
-1.000000
0.271000
0.748000
0.321000
-1.000000
0.249000
-1.000000
-1.000000
0.413000
-1.000000
0.370000
-1.000000
-1.000000
-1.000000
-1.000000
0.115000
-1.000000
-1.000000
1.000000
-1.000000
0.449000
0.481000
-1.000000
-1.000000
-1.000000
-1.000000
0.226000
0.617000
0.810000
-1.000000
0.383000
1.000000
-1.000000
1.000000
-1.000000
0.402000
-1.000000
0.508000
0.381000
0.501000
-1.000000
-1.000000
-1.000000
-1.000000
-1.000000
-1.000000
0.078000
0.950000
1.000000
-1.000000
-1.000000
0.702000
1.000000
0.521000
0.473000
-1.000000
0.463000
0.095000
0.922000
0.851000
-1.000000
0.799000
-1.000000
0.313000
0.252000
-1.000000
0.439000
-1.000000
-1.000000
-1.000000
0.299000
0.649000
0.651000
-1.000000
0.899000
0.599000
-1.000000
0.378000
-1.000000
-1.000000
0.293000
-1.000000
0.570000
-1.000000
0.548000
0.749000
-1.000000
0.721000
0.372000
0.400000
-1.000000
0.671000
0.480000
0.228000
0.520000
-1.000000
0.471000
-1.000000
-1.000000
0.078000
-1.000000
-1.000000
0.601000
0.567000
-1.000000
-1.000000
0.351000
-1.000000
0.272000
-1.000000
-1.000000
-1.000000
0.601000
-1.000000
-1.000000
0.169000
0.337000
-1.000000
0.250000
-1.000000
-1.000000
-1.000000
-1.000000
-1.000000
-1.000000
1.000000
0.622000
-1.000000
0.849000
-1.000000
0.202000
0.539000
0.548000
-1.000000
0.649000
0.449000
-1.000000
-1.000000
0.521000
0.941000
0.249000
-1.000000
1.000000
0.548000
0.187000
0.449000
0.725000
-1.000000
-1.000000
-1.000000
0.506000
-1.000000
-1.000000
0.456000
-1.000000
0.451000
-1.000000
0.301000
-1.000000
0.967000
0.516000
0.102000
-1.000000
-1.000000
0.460000
0.278000
-1.000000
-1.000000
-1.000000
-1.000000
0.429000
0.510000
0.901000
-1.000000
0.459000
-1.000000
0.729000
0.764000
-1.000000
0.429000
0.713000
-1.000000
-1.000000
0.560000
0.509000
-1.000000
0.559000
0.305000
0.914000
0.762000
0.983000
0.618000
0.605000
0.610000
0.712000
0.813000
0.814000
0.662000
-1.000000
0.431000
-1.000000
0.173000
0.663000
0.612000
-1.000000
0.793000
0.535000
0.306000
0.773000
0.278000
-1.000000
-1.000000
-1.000000
-1.000000
0.816000
0.406000
-1.000000
0.279000
-1.000000
-1.000000
-1.000000
-1.000000
-1.000000
0.255000
-1.000000
-1.000000
0.306000
0.612000
0.251000
0.449000
-1.000000
-1.000000
0.711000
0.602000
0.153000
-1.000000
0.459000
-1.000000
-1.000000
0.839000
0.449000
0.612000
-1.000000
0.404000
-1.000000
-1.000000
-1.000000
1.000000
0.459000
1.000000
1.000000
0.664000
-1.000000
0.363000
0.192000
0.516000
1.000000
0.715000
-1.000000
0.614000
0.307000
-1.000000
0.358000
0.795000
0.471000
0.614000
0.512000
-1.000000
-1.000000
-1.000000
0.259000
0.388000
0.563000
0.732000
0.126000
-1.000000
0.433000
-1.000000
-1.000000
-1.000000
0.280000
-1.000000
0.431000
0.259000
0.433000
-1.000000
0.331000
0.969000
0.564000
0.382000
-1.000000
-1.000000
0.923000
1.000000
-1.000000
-1.000000
-1.000000
0.513000
0.907000
0.229000
0.691000
-1.000000
0.617000
-1.000000
0.693000
-1.000000
0.693000
-1.000000
-1.000000
-1.000000
-1.000000
0.257000
-1.000000
0.617000
-1.000000
-1.000000
0.771000
0.411000
1.000000
-1.000000
-1.000000
0.821000
0.616000
-1.000000
0.462000
-1.000000
-1.000000
-1.000000
0.821000
0.821000
-1.000000
0.322000
-1.000000
-1.000000
-1.000000
-1.000000
0.513000
-1.000000
1.000000
0.734000
0.770000
-1.000000
-1.000000
-1.000000
-1.000000
0.259000
0.082000
-1.000000
0.822000
-1.000000
-1.000000
0.122000
-1.000000
0.332000
-1.000000
-1.000000
-1.000000
0.822000
-1.000000
0.343000
0.173000
0.078000
-1.000000
0.436000
0.567000
0.150000
-1.000000
-1.000000
0.592000
-1.000000
-1.000000
0.300000
1.000000
0.517000
0.569000
0.784000
0.259000
-1.000000
0.519000
-1.000000
0.583000
-1.000000
0.179000
-1.000000
-1.000000
0.468000
0.572000
0.937000
0.805000
-1.000000
-1.000000
0.365000
1.000000
-1.000000
-1.000000
-1.000000
-1.000000
0.544000
-1.000000
0.329000
0.520000
-1.000000
-1.000000
-1.000000
-1.000000
-1.000000
0.306000
0.415000
-1.000000
-1.000000
0.622000
-1.000000
-1.000000
-1.000000
-1.000000
0.078000
0.283000
-1.000000
0.282000
0.482000
0.388000
-1.000000
0.718000
0.523000
-1.000000
0.571000
0.314000
-1.000000
0.809000
0.890000
-1.000000
-1.000000
0.308000
-1.000000
-1.000000
0.279000
0.887000
0.545000
0.854000
0.470000
0.906000
0.395000
-1.000000
-1.000000
0.526000
-1.000000
-1.000000
-1.000000
-1.000000
-1.000000
0.416000
-1.000000
0.263000
0.483000
0.232000
-1.000000
-1.000000
-1.000000
0.307000
0.885000
-1.000000
0.520000
0.624000
-1.000000
-1.000000
-1.000000
-1.000000
-1.000000
-1.000000
-1.000000
-1.000000
0.238000
-1.000000
0.365000
0.702000
0.232000
-1.000000
0.365000
-1.000000
0.439000
0.522000
-1.000000
0.914000
0.310000
-1.000000
0.262000
-1.000000
-1.000000
0.076000
-1.000000
-1.000000
-1.000000
0.602000
0.708000
-1.000000
0.728000
-1.000000
0.339000
0.662000
0.419000
-1.000000
0.494000
-1.000000
-1.000000
0.679000
-1.000000
0.200000
-1.000000
0.196000
0.262000
0.366000
-1.000000
0.547000
0.419000
0.078000
-1.000000
-1.000000
-1.000000
0.416000
-1.000000
0.484000
0.311000
0.422000
-1.000000
-1.000000
0.423000
-1.000000
0.583000
-1.000000
0.223000
0.445000
-1.000000
0.289000
-1.000000
0.530000
0.669000
-1.000000
0.260000
-1.000000
0.371000
-1.000000
0.178000
0.089000
0.076000
-1.000000
-1.000000
-1.000000
0.605000
1.000000
-1.000000
0.555000
0.341000
-1.000000
0.085000
0.076000
0.078000
-1.000000
-1.000000
0.659000
0.476000
-1.000000
-1.000000
0.352000
0.582000
-1.000000
0.579000
0.356000
-1.000000
0.078000
0.318000
0.765000
0.371000
0.223000
-1.000000
-1.000000
0.332000
-1.000000
-1.000000
-1.000000
-1.000000
0.609000
1.000000
0.552000
0.531000
0.207000
-1.000000
-1.000000
-1.000000
0.581000
-1.000000
0.154000
-1.000000
-1.000000
-1.000000
-1.000000
0.372000
0.532000
0.237000
0.479000
0.372000
-1.000000
-1.000000
-1.000000
-1.000000
-1.000000
-1.000000
0.130000
-1.000000
-1.000000
-1.000000
0.220000
0.102000
-1.000000
-1.000000
-1.000000
0.494000
0.615000
0.506000
0.362000
-1.000000
-1.000000
-1.000000
-1.000000
-1.000000
-1.000000
-1.000000
-1.000000
0.715000
0.284000
0.764000
0.681000
0.397000
0.404000
0.082000
0.398000
0.455000
1.000000
-1.000000
0.076000
0.076000
-1.000000
-1.000000
0.345000
-1.000000
-1.000000
1.000000
1.000000
-1.000000
0.513000
-1.000000
0.268000
0.076000
-1.000000
0.175000
-1.000000
-1.000000
-1.000000
0.295000
0.355000
-1.000000
-1.000000
1.000000
0.457000
-1.000000
-1.000000
-1.000000
-1.000000
-1.000000
-1.000000
-1.000000
-1.000000
-1.000000
-1.000000
-1.000000
-1.000000
-1.000000
-1.000000
-1.000000
-1.000000
-1.000000
-1.000000
-1.000000
-1.000000
