# Supplementary material for: Nano-DMS-MaP allows isoform-specific RNA structure determination
Source: Nat Methods. 2023 Apr 27;20(6):849–59. doi: 10.1038/s41592-023-01862-7 (PMC10250195; doi:10.1038/s41592-023-01862-7)
Supplement: Supplementary file 5 — DMS reactivities as csv files for all experiments and isoforms. –1 represents no information at position. [file 41592_2023_1862_MOESM5_ESM.zip › reactivity_csvs/Nanopore_RT-FS_per_isoform/Rep1/Nanopore_RT-FS_Rep1_RT3_8mM_cell_RT2_Tat6_RT3_Tat2_AC.csv]

-1.000000
-1.000000
-1.000000
-1.000000
-1.000000
-1.000000
-1.000000
-1.000000
-1.000000
-1.000000
-1.000000
-1.000000
-1.000000
-1.000000
-1.000000
-1.000000
-1.000000
-1.000000
-1.000000
-1.000000
-1.000000
-1.000000
-1.000000
-1.000000
-1.000000
-1.000000
-1.000000
0.192000
0.240000
-1.000000
-1.000000
-1.000000
-1.000000
0.558000
-1.000000
0.307000
-1.000000
0.163000
-1.000000
0.312000
-1.000000
-1.000000
-1.000000
0.406000
-1.000000
0.180000
0.180000
0.532000
-1.000000
0.287000
-1.000000
-1.000000
-1.000000
0.312000
0.376000
0.343000
0.468000
0.829000
0.180000
0.163000
-1.000000
-1.000000
0.862000
-1.000000
-1.000000
0.591000
0.507000
-1.000000
0.775000
0.573000
-1.000000
0.657000
0.454000
0.201000
-1.000000
0.664000
0.484000
0.479000
-1.000000
0.992000
-1.000000
-1.000000
-1.000000
0.970000
0.408000
-1.000000
-1.000000
-1.000000
0.247000
-1.000000
-1.000000
-1.000000
0.561000
-1.000000
0.455000
0.427000
0.213000
0.385000
-1.000000
-1.000000
0.480000
-1.000000
-1.000000
-1.000000
-1.000000
-1.000000
-1.000000
-1.000000
0.784000
0.564000
0.807000
-1.000000
-1.000000
0.320000
-1.000000
-1.000000
-1.000000
-1.000000
-1.000000
-1.000000
-1.000000
-1.000000
-1.000000
0.805000
0.674000
-1.000000
0.163000
-1.000000
-1.000000
-1.000000
-1.000000
0.747000
0.976000
0.438000
-1.000000
0.518000
-1.000000
0.336000
-1.000000
0.505000
-1.000000
0.197000
0.169000
0.430000
-1.000000
0.478000
0.373000
-1.000000
0.434000
0.641000
0.747000
0.561000
-1.000000
-1.000000
-1.000000
-1.000000
0.609000
-1.000000
-1.000000
0.517000
0.282000
-1.000000
-1.000000
-1.000000
-1.000000
-1.000000
-1.000000
1.000000
0.180000
0.548000
0.442000
-1.000000
0.353000
-1.000000
0.312000
-1.000000
0.180000
-1.000000
0.682000
0.483000
-1.000000
-1.000000
-1.000000
-1.000000
0.905000
-1.000000
0.171000
0.380000
0.163000
-1.000000
0.411000
0.309000
0.555000
0.402000
-1.000000
-1.000000
-1.000000
0.722000
1.000000
-1.000000
-1.000000
-1.000000
0.623000
0.918000
0.299000
-1.000000
0.962000
-1.000000
0.425000
0.873000
0.445000
-1.000000
-1.000000
0.283000
0.511000
0.750000
-1.000000
0.495000
0.217000
0.409000
-1.000000
0.308000
-1.000000
-1.000000
0.666000
-1.000000
0.362000
-1.000000
0.474000
-1.000000
0.638000
-1.000000
0.253000
-1.000000
0.558000
0.687000
-1.000000
0.444000
0.671000
-1.000000
-1.000000
0.818000
0.341000
-1.000000
0.564000
-1.000000
-1.000000
0.601000
-1.000000
-1.000000
-1.000000
0.689000
-1.000000
-1.000000
1.000000
0.478000
-1.000000
0.959000
-1.000000
1.000000
-1.000000
0.951000
0.926000
0.627000
-1.000000
-1.000000
0.552000
0.497000
0.180000
-1.000000
0.646000
-1.000000
-1.000000
0.620000
-1.000000
0.506000
-1.000000
-1.000000
-1.000000
-1.000000
0.291000
-1.000000
-1.000000
1.000000
-1.000000
0.390000
0.523000
-1.000000
-1.000000
-1.000000
-1.000000
0.305000
0.792000
0.336000
-1.000000
0.737000
0.499000
-1.000000
0.721000
-1.000000
0.819000
-1.000000
0.300000
0.461000
0.212000
-1.000000
-1.000000
-1.000000
-1.000000
-1.000000
-1.000000
0.373000
0.429000
1.000000
-1.000000
-1.000000
0.664000
0.516000
0.447000
0.454000
-1.000000
0.947000
0.461000
1.000000
0.581000
-1.000000
0.819000
-1.000000
0.424000
0.680000
-1.000000
0.335000
-1.000000
-1.000000
-1.000000
0.206000
0.613000
0.340000
-1.000000
0.685000
0.522000
-1.000000
-1.000000
-1.000000
-1.000000
-1.000000
-1.000000
-1.000000
-1.000000
0.444000
-1.000000
0.565000
0.796000
0.630000
-1.000000
0.496000
-1.000000
0.287000
0.567000
-1.000000
1.000000
0.678000
-1.000000
0.783000
-1.000000
-1.000000
0.900000
-1.000000
-1.000000
-1.000000
0.377000
0.281000
-1.000000
0.604000
-1.000000
0.525000
0.552000
0.529000
-1.000000
0.640000
-1.000000
-1.000000
0.343000
-1.000000
0.528000
-1.000000
0.485000
0.319000
0.428000
-1.000000
0.494000
0.670000
0.372000
-1.000000
-1.000000
-1.000000
0.759000
-1.000000
0.821000
0.636000
0.190000
-1.000000
-1.000000
0.500000
-1.000000
0.641000
-1.000000
0.502000
0.343000
-1.000000
0.180000
-1.000000
0.318000
0.731000
-1.000000
0.299000
-1.000000
0.401000
-1.000000
0.841000
0.163000
0.197000
-1.000000
-1.000000
-1.000000
0.424000
0.875000
-1.000000
1.000000
0.279000
-1.000000
0.165000
0.216000
0.270000
-1.000000
-1.000000
1.000000
0.543000
-1.000000
-1.000000
0.583000
0.449000
-1.000000
0.341000
0.571000
-1.000000
0.270000
0.180000
0.706000
0.445000
0.533000
-1.000000
-1.000000
0.440000
-1.000000
-1.000000
-1.000000
-1.000000
0.909000
1.000000
0.587000
0.471000
0.284000
-1.000000
-1.000000
-1.000000
0.550000
-1.000000
0.679000
-1.000000
-1.000000
-1.000000
-1.000000
0.340000
0.335000
0.407000
0.478000
0.982000
-1.000000
-1.000000
-1.000000
-1.000000
-1.000000
-1.000000
0.475000
-1.000000
-1.000000
-1.000000
0.795000
0.617000
-1.000000
-1.000000
-1.000000
0.291000
0.920000
0.622000
0.654000
-1.000000
-1.000000
-1.000000
-1.000000
-1.000000
-1.000000
-1.000000
-1.000000
0.419000
0.422000
0.773000
0.381000
0.558000
0.551000
0.230000
0.554000
0.701000
0.362000
-1.000000
0.185000
0.504000
-1.000000
-1.000000
0.318000
-1.000000
-1.000000
1.000000
1.000000
-1.000000
0.358000
-1.000000
0.293000
0.266000
-1.000000
0.350000
-1.000000
-1.000000
-1.000000
0.163000
0.309000
-1.000000
-1.000000
0.977000
1.000000
-1.000000
-1.000000
-1.000000
-1.000000
-1.000000
-1.000000
-1.000000
-1.000000
-1.000000
-1.000000
-1.000000
-1.000000
-1.000000
-1.000000
-1.000000
-1.000000
-1.000000
-1.000000
-1.000000
-1.000000
