# Supplementary material for: Nano-DMS-MaP allows isoform-specific RNA structure determination
Source: Nat Methods. 2023 Apr 27;20(6):849–59. doi: 10.1038/s41592-023-01862-7 (PMC10250195; doi:10.1038/s41592-023-01862-7)
Supplement: Supplementary file 5 — DMS reactivities as csv files for all experiments and isoforms. –1 represents no information at position. [file 41592_2023_1862_MOESM5_ESM.zip › reactivity_csvs/Nanopore_RT-FS_per_isoform/Rep1/Nanopore_RT-FS_Rep1_RT3_8mM_cell_RT3_Rev12_AC.csv]

-1.000000
-1.000000
-1.000000
-1.000000
-1.000000
-1.000000
-1.000000
-1.000000
-1.000000
-1.000000
-1.000000
-1.000000
-1.000000
-1.000000
-1.000000
-1.000000
-1.000000
-1.000000
-1.000000
-1.000000
-1.000000
-1.000000
-1.000000
-1.000000
-1.000000
-1.000000
-1.000000
0.277000
0.000000
-1.000000
-1.000000
-1.000000
-1.000000
0.366000
-1.000000
0.276000
-1.000000
0.550000
-1.000000
0.548000
-1.000000
-1.000000
-1.000000
0.269000
-1.000000
0.000000
0.000000
0.268000
-1.000000
0.351000
-1.000000
-1.000000
-1.000000
0.000000
0.357000
0.795000
0.269000
0.000000
0.000000
0.000000
-1.000000
-1.000000
0.527000
-1.000000
-1.000000
0.349000
0.345000
-1.000000
0.004000
0.000000
-1.000000
0.000000
0.003000
0.342000
-1.000000
0.345000
0.341000
0.000000
-1.000000
0.000000
-1.000000
-1.000000
-1.000000
0.000000
0.000000
-1.000000
-1.000000
-1.000000
0.000000
-1.000000
-1.000000
-1.000000
0.760000
-1.000000
0.253000
0.334000
0.334000
0.000000
-1.000000
-1.000000
0.000000
-1.000000
-1.000000
-1.000000
-1.000000
-1.000000
-1.000000
-1.000000
0.000000
0.000000
0.000000
-1.000000
-1.000000
0.000000
-1.000000
-1.000000
-1.000000
-1.000000
-1.000000
-1.000000
-1.000000
-1.000000
-1.000000
0.000000
0.000000
-1.000000
0.251000
-1.000000
-1.000000
-1.000000
-1.000000
0.000000
1.000000
0.252000
-1.000000
0.665000
-1.000000
0.000000
-1.000000
0.000000
-1.000000
0.504000
0.252000
0.000000
-1.000000
0.251000
0.000000
-1.000000
0.330000
0.000000
0.250000
0.000000
-1.000000
-1.000000
-1.000000
-1.000000
0.984000
-1.000000
-1.000000
1.000000
0.330000
-1.000000
-1.000000
-1.000000
-1.000000
-1.000000
-1.000000
0.332000
0.000000
0.000000
0.000000
-1.000000
0.503000
-1.000000
0.251000
-1.000000
0.995000
-1.000000
0.500000
0.000000
-1.000000
-1.000000
-1.000000
-1.000000
0.000000
-1.000000
0.754000
0.000000
0.250000
-1.000000
0.000000
0.000000
0.247000
0.000000
-1.000000
-1.000000
-1.000000
0.000000
0.740000
-1.000000
-1.000000
-1.000000
0.644000
0.322000
0.000000
-1.000000
0.488000
-1.000000
1.000000
0.000000
0.322000
-1.000000
-1.000000
0.322000
0.637000
0.000000
-1.000000
0.000000
0.245000
0.000000
-1.000000
0.648000
-1.000000
-1.000000
0.654000
-1.000000
0.328000
-1.000000
0.249000
-1.000000
0.000000
-1.000000
0.000000
-1.000000
0.326000
0.000000
-1.000000
0.000000
0.000000
-1.000000
-1.000000
0.327000
0.000000
-1.000000
0.243000
-1.000000
-1.000000
0.246000
-1.000000
-1.000000
-1.000000
0.000000
-1.000000
-1.000000
0.000000
1.000000
-1.000000
1.000000
-1.000000
0.250000
-1.000000
0.497000
0.330000
0.250000
-1.000000
-1.000000
0.249000
0.000000
0.330000
-1.000000
0.992000
-1.000000
-1.000000
0.005000
-1.000000
0.000000
-1.000000
-1.000000
-1.000000
-1.000000
0.508000
-1.000000
-1.000000
1.000000
-1.000000
0.005000
1.000000
-1.000000
-1.000000
-1.000000
-1.000000
0.334000
0.000000
0.000000
-1.000000
0.253000
0.675000
-1.000000
0.333000
-1.000000
0.000000
-1.000000
0.251000
0.251000
0.000000
-1.000000
-1.000000
-1.000000
-1.000000
-1.000000
-1.000000
0.327000
0.326000
0.326000
-1.000000
-1.000000
0.000000
0.493000
0.247000
0.000000
-1.000000
0.247000
0.000000
0.000000
0.653000
-1.000000
0.000000
-1.000000
0.000000
0.000000
-1.000000
0.000000
-1.000000
-1.000000
-1.000000
0.000000
0.000000
0.328000
-1.000000
0.327000
0.987000
-1.000000
0.000000
-1.000000
-1.000000
0.000000
-1.000000
0.000000
-1.000000
0.000000
0.330000
-1.000000
0.660000
0.990000
0.330000
-1.000000
0.000000
1.000000
0.249000
0.000000
-1.000000
0.001000
-1.000000
-1.000000
0.333000
-1.000000
-1.000000
0.000000
0.758000
-1.000000
-1.000000
1.000000
-1.000000
0.669000
-1.000000
-1.000000
-1.000000
0.000000
-1.000000
-1.000000
0.000000
0.001000
-1.000000
0.000000
-1.000000
-1.000000
-1.000000
-1.000000
-1.000000
-1.000000
0.000000
0.000000
-1.000000
0.000000
-1.000000
0.762000
0.670000
0.000000
-1.000000
0.000000
0.000000
-1.000000
-1.000000
0.336000
0.000000
0.336000
-1.000000
0.000000
0.336000
0.510000
0.000000
1.000000
-1.000000
-1.000000
-1.000000
-1.000000
-1.000000
-1.000000
-1.000000
-1.000000
0.008000
0.352000
0.000000
0.011000
0.352000
0.534000
0.352000
0.707000
0.000000
0.353000
-1.000000
0.280000
0.562000
-1.000000
-1.000000
0.000000
-1.000000
-1.000000
1.000000
1.000000
-1.000000
0.850000
-1.000000
0.570000
0.000000
-1.000000
0.000000
-1.000000
-1.000000
-1.000000
0.574000
0.000000
-1.000000
-1.000000
1.000000
0.809000
-1.000000
-1.000000
-1.000000
-1.000000
-1.000000
-1.000000
-1.000000
-1.000000
-1.000000
-1.000000
-1.000000
-1.000000
-1.000000
-1.000000
-1.000000
-1.000000
-1.000000
-1.000000
-1.000000
-1.000000
