# Supplementary material for: Nano-DMS-MaP allows isoform-specific RNA structure determination
Source: Nat Methods. 2023 Apr 27;20(6):849–59. doi: 10.1038/s41592-023-01862-7 (PMC10250195; doi:10.1038/s41592-023-01862-7)
Supplement: Supplementary file 5 — DMS reactivities as csv files for all experiments and isoforms. –1 represents no information at position. [file 41592_2023_1862_MOESM5_ESM.zip › reactivity_csvs/Nanopore_RT-FS_per_isoform/Rep1/Nanopore_RT-FS_Rep1_RT3_8mM_cell_RT2_Tat8_RT3_Tat4_ACT.csv]

-1.000000
-1.000000
-1.000000
-1.000000
-1.000000
-1.000000
-1.000000
-1.000000
-1.000000
-1.000000
-1.000000
-1.000000
-1.000000
-1.000000
-1.000000
-1.000000
-1.000000
-1.000000
-1.000000
-1.000000
-1.000000
-1.000000
-1.000000
-1.000000
-1.000000
-1.000000
-1.000000
0.174000
0.261000
-1.000000
-1.000000
-1.000000
-1.000000
0.576000
-1.000000
0.022000
-1.000000
0.172000
-1.000000
0.343000
-1.000000
-1.000000
-1.000000
0.167000
-1.000000
0.537000
0.297000
0.273000
-1.000000
0.251000
-1.000000
-1.000000
-1.000000
0.074000
0.545000
0.022000
0.022000
0.819000
0.074000
0.327000
-1.000000
-1.000000
0.662000
-1.000000
-1.000000
0.919000
0.335000
-1.000000
0.406000
0.325000
-1.000000
0.219000
0.654000
0.348000
-1.000000
0.611000
0.407000
0.609000
-1.000000
0.519000
-1.000000
-1.000000
-1.000000
0.818000
0.818000
-1.000000
-1.000000
-1.000000
0.304000
-1.000000
-1.000000
-1.000000
0.322000
-1.000000
0.172000
0.418000
0.417000
0.403000
-1.000000
-1.000000
0.257000
-1.000000
-1.000000
-1.000000
-1.000000
-1.000000
-1.000000
-1.000000
0.651000
0.479000
0.364000
-1.000000
-1.000000
0.569000
-1.000000
-1.000000
-1.000000
-1.000000
-1.000000
-1.000000
-1.000000
-1.000000
-1.000000
0.499000
0.715000
-1.000000
0.487000
-1.000000
-1.000000
-1.000000
-1.000000
1.000000
0.527000
0.977000
-1.000000
0.539000
-1.000000
0.074000
-1.000000
0.199000
-1.000000
0.327000
0.325000
0.022000
-1.000000
0.817000
0.236000
-1.000000
0.124000
0.500000
0.635000
0.567000
-1.000000
-1.000000
-1.000000
-1.000000
0.893000
-1.000000
-1.000000
0.342000
0.306000
-1.000000
-1.000000
-1.000000
-1.000000
-1.000000
-1.000000
0.307000
0.307000
0.979000
0.712000
-1.000000
0.333000
-1.000000
0.177000
-1.000000
0.898000
-1.000000
0.559000
0.701000
-1.000000
-1.000000
-1.000000
-1.000000
0.715000
-1.000000
0.314000
0.392000
0.279000
-1.000000
0.418000
0.249000
0.710000
0.488000
-1.000000
-1.000000
-1.000000
0.500000
0.785000
-1.000000
-1.000000
-1.000000
0.485000
0.982000
0.485000
-1.000000
1.000000
-1.000000
0.485000
0.401000
0.899000
-1.000000
-1.000000
0.074000
0.401000
0.692000
-1.000000
0.077000
0.098000
0.233000
-1.000000
0.194000
-1.000000
-1.000000
0.208000
-1.000000
0.208000
-1.000000
0.411000
-1.000000
0.400000
-1.000000
0.335000
-1.000000
0.981000
0.703000
-1.000000
0.647000
0.308000
-1.000000
-1.000000
1.000000
0.244000
-1.000000
0.277000
-1.000000
-1.000000
0.254000
-1.000000
-1.000000
-1.000000
0.574000
-1.000000
-1.000000
0.998000
0.444000
-1.000000
0.509000
-1.000000
1.000000
-1.000000
0.795000
0.900000
0.563000
-1.000000
-1.000000
0.254000
0.305000
0.140000
-1.000000
0.886000
-1.000000
-1.000000
0.980000
-1.000000
0.386000
-1.000000
-1.000000
-1.000000
-1.000000
0.089000
-1.000000
-1.000000
1.000000
-1.000000
0.316000
0.800000
-1.000000
-1.000000
-1.000000
-1.000000
0.402000
0.651000
0.885000
-1.000000
0.692000
0.417000
-1.000000
0.578000
-1.000000
0.962000
-1.000000
0.546000
0.185000
0.425000
-1.000000
-1.000000
-1.000000
-1.000000
-1.000000
-1.000000
0.383000
0.397000
0.959000
-1.000000
-1.000000
0.769000
1.000000
0.022000
0.509000
-1.000000
0.636000
0.289000
0.866000
0.577000
-1.000000
0.318000
-1.000000
0.229000
0.099000
-1.000000
0.306000
-1.000000
-1.000000
-1.000000
0.384000
0.976000
0.289000
-1.000000
0.249000
0.482000
-1.000000
0.264000
-1.000000
-1.000000
0.396000
-1.000000
0.483000
-1.000000
0.074000
0.305000
-1.000000
0.221000
0.580000
0.484000
-1.000000
0.499000
0.718000
0.386000
1.000000
-1.000000
0.612000
-1.000000
-1.000000
0.501000
-1.000000
-1.000000
0.307000
0.156000
-1.000000
-1.000000
0.390000
-1.000000
0.615000
-1.000000
-1.000000
-1.000000
0.598000
-1.000000
-1.000000
0.077000
0.022000
-1.000000
0.074000
-1.000000
-1.000000
-1.000000
-1.000000
-1.000000
-1.000000
0.515000
1.000000
-1.000000
0.500000
-1.000000
0.783000
0.611000
0.582000
-1.000000
0.398000
0.694000
-1.000000
-1.000000
0.775000
0.849000
1.000000
-1.000000
0.531000
0.516000
0.399000
0.614000
0.584000
-1.000000
0.488000
0.293000
-1.000000
-1.000000
-1.000000
-1.000000
-1.000000
-1.000000
-1.000000
-1.000000
0.865000
-1.000000
0.583000
0.166000
0.321000
-1.000000
0.516000
-1.000000
0.178000
0.502000
-1.000000
0.321000
0.419000
-1.000000
0.698000
-1.000000
-1.000000
0.191000
-1.000000
-1.000000
-1.000000
0.795000
0.777000
-1.000000
1.000000
-1.000000
0.974000
0.853000
0.487000
-1.000000
0.209000
-1.000000
-1.000000
0.627000
-1.000000
0.905000
-1.000000
0.399000
0.682000
0.418000
-1.000000
0.292000
0.585000
0.209000
-1.000000
-1.000000
-1.000000
1.000000
-1.000000
0.322000
0.389000
0.307000
-1.000000
-1.000000
0.339000
-1.000000
0.409000
-1.000000
0.641000
0.314000
-1.000000
0.099000
-1.000000
0.074000
0.102000
-1.000000
0.394000
-1.000000
0.884000
-1.000000
0.548000
0.235000
0.470000
-1.000000
-1.000000
-1.000000
0.411000
0.495000
-1.000000
1.000000
0.412000
-1.000000
0.316000
0.091000
0.074000
-1.000000
-1.000000
1.000000
0.498000
-1.000000
-1.000000
0.221000
0.815000
-1.000000
0.239000
0.251000
-1.000000
0.115000
0.414000
0.698000
0.913000
0.476000
-1.000000
-1.000000
0.022000
-1.000000
-1.000000
-1.000000
-1.000000
0.415000
0.570000
0.491000
0.801000
0.300000
-1.000000
-1.000000
-1.000000
0.412000
-1.000000
0.920000
-1.000000
-1.000000
-1.000000
-1.000000
0.201000
0.216000
0.402000
0.604000
0.534000
-1.000000
-1.000000
-1.000000
-1.000000
-1.000000
-1.000000
0.544000
-1.000000
-1.000000
-1.000000
0.349000
0.632000
-1.000000
-1.000000
-1.000000
0.522000
0.522000
0.891000
0.673000
-1.000000
-1.000000
-1.000000
-1.000000
-1.000000
-1.000000
-1.000000
-1.000000
0.610000
0.329000
1.000000
0.549000
0.439000
0.378000
0.110000
0.330000
1.000000
0.074000
-1.000000
0.457000
0.103000
-1.000000
-1.000000
0.222000
-1.000000
-1.000000
0.992000
1.000000
-1.000000
0.302000
-1.000000
0.271000
0.542000
-1.000000
0.379000
-1.000000
-1.000000
-1.000000
0.022000
0.748000
-1.000000
-1.000000
0.971000
0.885000
-1.000000
-1.000000
-1.000000
-1.000000
-1.000000
-1.000000
-1.000000
-1.000000
-1.000000
-1.000000
-1.000000
-1.000000
-1.000000
-1.000000
-1.000000
-1.000000
-1.000000
-1.000000
-1.000000
-1.000000
