# Supplementary material for: Nano-DMS-MaP allows isoform-specific RNA structure determination
Source: Nat Methods. 2023 Apr 27;20(6):849–59. doi: 10.1038/s41592-023-01862-7 (PMC10250195; doi:10.1038/s41592-023-01862-7)
Supplement: Supplementary file 5 — DMS reactivities as csv files for all experiments and isoforms. –1 represents no information at position. [file 41592_2023_1862_MOESM5_ESM.zip › reactivity_csvs/Nanopore_RT-FS_per_isoform/Rep1/Nanopore_RT-FS_Rep1_RT3_34mM_cell_RT2_Env19_RT3_Nef12_ACT.csv]

-1.000000
-1.000000
-1.000000
-1.000000
-1.000000
-1.000000
-1.000000
-1.000000
-1.000000
-1.000000
-1.000000
-1.000000
-1.000000
-1.000000
-1.000000
-1.000000
-1.000000
-1.000000
-1.000000
-1.000000
-1.000000
-1.000000
-1.000000
-1.000000
-1.000000
-1.000000
-1.000000
0.000000
0.000000
-1.000000
-1.000000
-1.000000
-1.000000
0.397000
-1.000000
0.000000
-1.000000
0.000000
-1.000000
0.000000
-1.000000
-1.000000
-1.000000
0.501000
-1.000000
0.000000
0.000000
0.000000
-1.000000
0.000000
-1.000000
-1.000000
-1.000000
0.000000
0.000000
1.000000
0.494000
0.000000
0.000000
0.494000
-1.000000
-1.000000
0.494000
-1.000000
-1.000000
0.386000
0.000000
-1.000000
0.494000
0.000000
-1.000000
0.988000
0.771000
0.386000
-1.000000
0.386000
0.000000
0.000000
-1.000000
0.973000
-1.000000
-1.000000
-1.000000
1.000000
0.487000
-1.000000
-1.000000
-1.000000
0.000000
-1.000000
-1.000000
-1.000000
0.473000
-1.000000
0.473000
0.369000
0.000000
0.369000
-1.000000
-1.000000
0.000000
-1.000000
-1.000000
-1.000000
-1.000000
-1.000000
-1.000000
-1.000000
0.000000
0.000000
0.946000
-1.000000
-1.000000
0.000000
-1.000000
-1.000000
-1.000000
-1.000000
-1.000000
-1.000000
-1.000000
-1.000000
-1.000000
0.728000
0.466000
-1.000000
0.000000
-1.000000
-1.000000
-1.000000
-1.000000
1.000000
0.000000
0.000000
-1.000000
0.359000
-1.000000
0.359000
-1.000000
0.000000
-1.000000
0.460000
0.000000
0.000000
-1.000000
0.000000
0.718000
-1.000000
0.359000
0.000000
0.919000
0.000000
-1.000000
-1.000000
-1.000000
-1.000000
0.000000
-1.000000
-1.000000
0.460000
0.718000
-1.000000
-1.000000
-1.000000
-1.000000
-1.000000
-1.000000
0.000000
0.000000
0.000000
0.359000
-1.000000
0.460000
-1.000000
0.000000
-1.000000
0.000000
-1.000000
0.919000
0.718000
-1.000000
-1.000000
-1.000000
-1.000000
0.919000
-1.000000
0.000000
0.000000
0.000000
-1.000000
0.359000
0.359000
0.460000
0.359000
-1.000000
-1.000000
-1.000000
0.718000
0.460000
-1.000000
-1.000000
-1.000000
0.359000
0.359000
0.000000
-1.000000
0.460000
-1.000000
0.718000
1.000000
0.000000
-1.000000
-1.000000
0.359000
0.000000
0.718000
-1.000000
0.919000
0.000000
0.000000
-1.000000
0.000000
-1.000000
-1.000000
0.000000
-1.000000
0.359000
-1.000000
0.000000
-1.000000
0.000000
-1.000000
0.000000
-1.000000
0.364000
0.466000
-1.000000
0.000000
0.364000
-1.000000
-1.000000
0.000000
0.000000
-1.000000
0.466000
-1.000000
-1.000000
0.000000
-1.000000
-1.000000
-1.000000
0.000000
-1.000000
-1.000000
1.000000
0.738000
-1.000000
0.473000
-1.000000
1.000000
-1.000000
1.000000
0.000000
0.946000
-1.000000
-1.000000
0.000000
0.369000
0.000000
-1.000000
0.749000
-1.000000
-1.000000
0.000000
-1.000000
0.374000
-1.000000
-1.000000
-1.000000
-1.000000
0.480000
-1.000000
-1.000000
0.959000
-1.000000
0.374000
0.000000
-1.000000
-1.000000
-1.000000
-1.000000
-1.000000
1.000000
-1.000000
0.000000
0.000000
-1.000000
-1.000000
-1.000000
-1.000000
-1.000000
-1.000000
-1.000000
-1.000000
-1.000000
-1.000000
-1.000000
-1.000000
-1.000000
-1.000000
-1.000000
-1.000000
-1.000000
-1.000000
-1.000000
-1.000000
