# Supplementary material for: Nano-DMS-MaP allows isoform-specific RNA structure determination
Source: Nat Methods. 2023 Apr 27;20(6):849–59. doi: 10.1038/s41592-023-01862-7 (PMC10250195; doi:10.1038/s41592-023-01862-7)
Supplement: Supplementary file 5 — DMS reactivities as csv files for all experiments and isoforms. –1 represents no information at position. [file 41592_2023_1862_MOESM5_ESM.zip › reactivity_csvs/Nanopore_RT-FS_per_isoform/Rep1/Nanopore_RT-FS_Rep1_RT3_34mM_cell_RT2_Env9_RT3_Nef4_ACT.csv]

-1.000000
-1.000000
-1.000000
-1.000000
-1.000000
-1.000000
-1.000000
-1.000000
-1.000000
-1.000000
-1.000000
-1.000000
-1.000000
-1.000000
-1.000000
-1.000000
-1.000000
-1.000000
-1.000000
-1.000000
-1.000000
-1.000000
-1.000000
-1.000000
-1.000000
-1.000000
-1.000000
0.153000
0.212000
-1.000000
-1.000000
-1.000000
-1.000000
0.758000
-1.000000
0.153000
-1.000000
0.153000
-1.000000
0.153000
-1.000000
-1.000000
-1.000000
0.176000
-1.000000
0.214000
0.214000
0.154000
-1.000000
0.214000
-1.000000
-1.000000
-1.000000
0.266000
0.258000
0.250000
0.260000
0.521000
0.214000
0.303000
-1.000000
-1.000000
0.511000
-1.000000
-1.000000
1.000000
0.588000
-1.000000
0.505000
0.296000
-1.000000
0.395000
0.522000
0.384000
-1.000000
0.664000
0.797000
0.775000
-1.000000
0.902000
-1.000000
-1.000000
-1.000000
0.899000
0.657000
-1.000000
-1.000000
-1.000000
0.359000
-1.000000
-1.000000
-1.000000
0.412000
-1.000000
0.734000
0.375000
0.261000
0.328000
-1.000000
-1.000000
0.311000
-1.000000
-1.000000
-1.000000
-1.000000
-1.000000
-1.000000
-1.000000
0.794000
0.699000
0.996000
-1.000000
-1.000000
0.433000
-1.000000
-1.000000
-1.000000
-1.000000
-1.000000
-1.000000
-1.000000
-1.000000
-1.000000
0.761000
0.619000
-1.000000
0.376000
-1.000000
-1.000000
-1.000000
-1.000000
0.756000
1.000000
0.492000
-1.000000
0.214000
-1.000000
0.339000
-1.000000
0.347000
-1.000000
0.323000
0.241000
0.279000
-1.000000
0.390000
0.386000
-1.000000
0.567000
0.404000
1.000000
1.000000
-1.000000
-1.000000
-1.000000
-1.000000
0.665000
-1.000000
-1.000000
0.364000
0.607000
-1.000000
-1.000000
-1.000000
-1.000000
-1.000000
-1.000000
0.444000
0.412000
0.663000
0.400000
-1.000000
0.431000
-1.000000
0.458000
-1.000000
0.240000
-1.000000
0.866000
0.648000
-1.000000
-1.000000
-1.000000
-1.000000
0.806000
-1.000000
0.431000
0.286000
0.543000
-1.000000
0.895000
0.586000
0.941000
0.716000
-1.000000
-1.000000
-1.000000
0.667000
1.000000
-1.000000
-1.000000
-1.000000
0.574000
0.859000
0.719000
-1.000000
0.944000
-1.000000
0.748000
1.000000
0.673000
-1.000000
-1.000000
0.580000
0.815000
0.851000
-1.000000
0.588000
0.484000
0.568000
-1.000000
0.389000
-1.000000
-1.000000
0.539000
-1.000000
0.495000
-1.000000
0.403000
-1.000000
0.472000
-1.000000
0.446000
-1.000000
0.532000
0.585000
-1.000000
0.403000
0.746000
-1.000000
-1.000000
0.802000
0.393000
-1.000000
0.533000
-1.000000
-1.000000
0.364000
-1.000000
-1.000000
-1.000000
0.429000
-1.000000
-1.000000
0.964000
0.740000
-1.000000
0.894000
-1.000000
0.883000
-1.000000
0.646000
0.969000
0.629000
-1.000000
-1.000000
0.478000
0.895000
0.587000
-1.000000
0.718000
-1.000000
-1.000000
0.636000
-1.000000
0.604000
-1.000000
-1.000000
-1.000000
-1.000000
0.443000
-1.000000
-1.000000
0.529000
-1.000000
0.690000
0.749000
-1.000000
-1.000000
0.863000
0.739000
-1.000000
0.301000
-1.000000
-1.000000
0.497000
-1.000000
0.715000
-1.000000
0.829000
0.809000
-1.000000
0.855000
0.807000
0.593000
-1.000000
0.724000
0.830000
0.449000
0.883000
-1.000000
0.824000
-1.000000
-1.000000
0.307000
-1.000000
-1.000000
0.386000
0.491000
-1.000000
-1.000000
0.934000
-1.000000
0.907000
-1.000000
-1.000000
-1.000000
0.747000
-1.000000
-1.000000
0.210000
0.224000
-1.000000
0.325000
-1.000000
-1.000000
-1.000000
-1.000000
-1.000000
-1.000000
1.000000
0.700000
-1.000000
0.620000
-1.000000
0.942000
0.948000
0.788000
-1.000000
0.664000
0.632000
-1.000000
-1.000000
0.844000
1.000000
0.695000
-1.000000
0.906000
0.765000
0.855000
0.972000
0.800000
-1.000000
-1.000000
1.000000
0.998000
-1.000000
-1.000000
-1.000000
-1.000000
-1.000000
-1.000000
-1.000000
-1.000000
-1.000000
-1.000000
-1.000000
-1.000000
-1.000000
-1.000000
-1.000000
-1.000000
-1.000000
-1.000000
-1.000000
-1.000000
