# Supplementary material for: Nano-DMS-MaP allows isoform-specific RNA structure determination
Source: Nat Methods. 2023 Apr 27;20(6):849–59. doi: 10.1038/s41592-023-01862-7 (PMC10250195; doi:10.1038/s41592-023-01862-7)
Supplement: Supplementary file 5 — DMS reactivities as csv files for all experiments and isoforms. –1 represents no information at position. [file 41592_2023_1862_MOESM5_ESM.zip › reactivity_csvs/Nanopore_RT-FS_per_isoform/Rep1/Nanopore_RT-FS_Rep1_RT3_8mM_cell_RT2_Env15_RT3_Rev11_ACT.csv]

-1.000000
-1.000000
-1.000000
-1.000000
-1.000000
-1.000000
-1.000000
-1.000000
-1.000000
-1.000000
-1.000000
-1.000000
-1.000000
-1.000000
-1.000000
-1.000000
-1.000000
-1.000000
-1.000000
-1.000000
-1.000000
-1.000000
-1.000000
-1.000000
-1.000000
-1.000000
-1.000000
0.148000
0.147000
-1.000000
-1.000000
-1.000000
-1.000000
0.000000
-1.000000
0.259000
-1.000000
0.274000
-1.000000
0.127000
-1.000000
-1.000000
-1.000000
0.493000
-1.000000
0.369000
0.026000
0.394000
-1.000000
0.000000
-1.000000
-1.000000
-1.000000
0.235000
0.039000
0.256000
0.741000
0.603000
0.129000
0.120000
-1.000000
-1.000000
0.372000
-1.000000
-1.000000
0.706000
0.115000
-1.000000
0.611000
0.863000
-1.000000
0.730000
0.346000
0.140000
-1.000000
0.461000
0.115000
0.473000
-1.000000
0.833000
-1.000000
-1.000000
-1.000000
0.714000
0.251000
-1.000000
-1.000000
-1.000000
0.114000
-1.000000
-1.000000
-1.000000
0.262000
-1.000000
0.395000
0.496000
0.000000
0.114000
-1.000000
-1.000000
0.342000
-1.000000
-1.000000
-1.000000
-1.000000
-1.000000
-1.000000
-1.000000
0.706000
0.588000
0.601000
-1.000000
-1.000000
0.366000
-1.000000
-1.000000
-1.000000
-1.000000
-1.000000
-1.000000
-1.000000
-1.000000
-1.000000
0.339000
0.365000
-1.000000
0.131000
-1.000000
-1.000000
-1.000000
-1.000000
0.253000
0.354000
0.406000
-1.000000
0.051000
-1.000000
0.113000
-1.000000
0.679000
-1.000000
0.026000
0.350000
0.156000
-1.000000
0.580000
0.460000
-1.000000
0.224000
0.694000
1.000000
0.959000
-1.000000
-1.000000
-1.000000
-1.000000
0.456000
-1.000000
-1.000000
0.254000
0.222000
-1.000000
-1.000000
-1.000000
-1.000000
-1.000000
-1.000000
0.234000
0.000000
1.000000
0.123000
-1.000000
0.025000
-1.000000
0.231000
-1.000000
0.446000
-1.000000
0.371000
0.000000
-1.000000
-1.000000
-1.000000
-1.000000
0.512000
-1.000000
0.009000
0.047000
0.009000
-1.000000
0.356000
0.467000
0.230000
0.023000
-1.000000
-1.000000
-1.000000
0.012000
0.486000
-1.000000
-1.000000
-1.000000
0.222000
0.333000
0.690000
-1.000000
1.000000
-1.000000
0.345000
0.332000
0.234000
-1.000000
-1.000000
0.000000
0.000000
0.996000
-1.000000
0.472000
0.472000
0.111000
-1.000000
0.555000
-1.000000
-1.000000
0.000000
-1.000000
0.555000
-1.000000
0.255000
-1.000000
0.461000
-1.000000
0.128000
-1.000000
0.359000
0.923000
-1.000000
0.115000
0.346000
-1.000000
-1.000000
0.891000
0.345000
-1.000000
0.179000
-1.000000
-1.000000
0.473000
-1.000000
-1.000000
-1.000000
0.485000
-1.000000
-1.000000
0.911000
0.555000
-1.000000
0.052000
-1.000000
0.819000
-1.000000
0.243000
0.346000
0.384000
-1.000000
-1.000000
0.577000
0.347000
0.000000
-1.000000
0.809000
-1.000000
-1.000000
0.980000
-1.000000
0.000000
-1.000000
-1.000000
-1.000000
-1.000000
0.300000
-1.000000
-1.000000
1.000000
-1.000000
0.574000
0.377000
-1.000000
-1.000000
-1.000000
-1.000000
0.337000
0.698000
0.785000
-1.000000
0.349000
1.000000
-1.000000
0.224000
-1.000000
0.797000
-1.000000
0.027000
0.490000
0.026000
-1.000000
-1.000000
-1.000000
-1.000000
-1.000000
-1.000000
0.013000
1.000000
0.238000
-1.000000
-1.000000
0.238000
0.827000
0.957000
0.000000
-1.000000
0.593000
0.039000
1.000000
0.671000
-1.000000
0.349000
-1.000000
0.116000
0.349000
-1.000000
0.245000
-1.000000
-1.000000
-1.000000
0.225000
0.563000
0.453000
-1.000000
0.227000
0.793000
-1.000000
0.251000
-1.000000
-1.000000
0.382000
-1.000000
0.342000
-1.000000
0.343000
0.242000
-1.000000
0.715000
0.115000
0.499000
-1.000000
0.230000
0.610000
0.266000
0.231000
-1.000000
0.936000
-1.000000
-1.000000
0.347000
-1.000000
-1.000000
0.232000
0.134000
-1.000000
-1.000000
0.598000
-1.000000
0.468000
-1.000000
-1.000000
-1.000000
0.234000
-1.000000
-1.000000
0.009000
0.363000
-1.000000
0.467000
-1.000000
-1.000000
-1.000000
-1.000000
-1.000000
-1.000000
0.351000
0.599000
-1.000000
0.000000
-1.000000
1.000000
0.235000
0.000000
-1.000000
0.974000
0.470000
-1.000000
-1.000000
1.000000
0.867000
0.706000
-1.000000
0.706000
1.000000
0.367000
0.472000
0.486000
-1.000000
0.014000
0.382000
-1.000000
-1.000000
0.384000
-1.000000
-1.000000
1.000000
0.988000
-1.000000
0.639000
-1.000000
0.009000
0.009000
-1.000000
0.248000
-1.000000
-1.000000
-1.000000
0.403000
0.533000
-1.000000
-1.000000
0.541000
0.678000
-1.000000
-1.000000
-1.000000
-1.000000
-1.000000
-1.000000
-1.000000
-1.000000
-1.000000
-1.000000
-1.000000
-1.000000
-1.000000
-1.000000
-1.000000
-1.000000
-1.000000
-1.000000
-1.000000
-1.000000
