# Supplementary material for: Nano-DMS-MaP allows isoform-specific RNA structure determination
Source: Nat Methods. 2023 Apr 27;20(6):849–59. doi: 10.1038/s41592-023-01862-7 (PMC10250195; doi:10.1038/s41592-023-01862-7)
Supplement: Supplementary file 5 — DMS reactivities as csv files for all experiments and isoforms. –1 represents no information at position. [file 41592_2023_1862_MOESM5_ESM.zip › reactivity_csvs/Nanopore_RT-FS_per_isoform/Rep1/Nanopore_RT-FS_Rep1_RT3_34mM_cell_RT2_Env17_RT3_Nef9_AC.csv]

-1.000000
-1.000000
-1.000000
-1.000000
-1.000000
-1.000000
-1.000000
-1.000000
-1.000000
-1.000000
-1.000000
-1.000000
-1.000000
-1.000000
-1.000000
-1.000000
-1.000000
-1.000000
-1.000000
-1.000000
-1.000000
-1.000000
-1.000000
-1.000000
-1.000000
-1.000000
-1.000000
0.470000
0.234000
-1.000000
-1.000000
-1.000000
-1.000000
0.452000
-1.000000
0.233000
-1.000000
0.233000
-1.000000
0.233000
-1.000000
-1.000000
-1.000000
0.116000
-1.000000
0.225000
0.000000
0.232000
-1.000000
0.000000
-1.000000
-1.000000
-1.000000
0.000000
0.112000
0.232000
0.068000
0.068000
0.336000
0.231000
-1.000000
-1.000000
1.000000
-1.000000
-1.000000
0.672000
0.560000
-1.000000
0.346000
0.231000
-1.000000
0.285000
0.165000
0.000000
-1.000000
0.223000
0.670000
0.670000
-1.000000
1.000000
-1.000000
-1.000000
-1.000000
0.577000
0.461000
-1.000000
-1.000000
-1.000000
0.448000
-1.000000
-1.000000
-1.000000
0.346000
-1.000000
0.807000
0.560000
0.558000
0.336000
-1.000000
-1.000000
0.334000
-1.000000
-1.000000
-1.000000
-1.000000
-1.000000
-1.000000
-1.000000
0.737000
0.068000
1.000000
-1.000000
-1.000000
0.227000
-1.000000
-1.000000
-1.000000
-1.000000
-1.000000
-1.000000
-1.000000
-1.000000
-1.000000
1.000000
0.678000
-1.000000
0.678000
-1.000000
-1.000000
-1.000000
-1.000000
0.605000
0.440000
0.068000
-1.000000
0.108000
-1.000000
0.437000
-1.000000
0.217000
-1.000000
0.335000
0.334000
0.559000
-1.000000
0.446000
0.324000
-1.000000
0.324000
0.556000
0.667000
0.556000
-1.000000
-1.000000
-1.000000
-1.000000
0.051000
-1.000000
-1.000000
0.667000
0.648000
-1.000000
-1.000000
-1.000000
-1.000000
-1.000000
-1.000000
0.108000
0.432000
0.265000
0.752000
-1.000000
0.161000
-1.000000
0.332000
-1.000000
0.047000
-1.000000
0.443000
0.107000
-1.000000
-1.000000
-1.000000
-1.000000
0.823000
-1.000000
0.775000
0.332000
0.272000
-1.000000
0.695000
0.479000
0.444000
0.372000
-1.000000
-1.000000
-1.000000
0.431000
1.000000
-1.000000
-1.000000
-1.000000
0.322000
1.000000
0.215000
-1.000000
0.886000
-1.000000
0.860000
0.646000
0.646000
-1.000000
-1.000000
0.323000
1.000000
0.969000
-1.000000
0.777000
0.222000
0.754000
-1.000000
0.000000
-1.000000
-1.000000
0.000000
-1.000000
0.649000
-1.000000
0.335000
-1.000000
0.896000
-1.000000
0.567000
-1.000000
0.221000
0.619000
-1.000000
0.569000
0.442000
-1.000000
-1.000000
0.331000
0.114000
-1.000000
0.798000
-1.000000
-1.000000
0.684000
-1.000000
-1.000000
-1.000000
0.570000
-1.000000
-1.000000
0.443000
0.996000
-1.000000
0.798000
-1.000000
0.914000
-1.000000
0.571000
0.887000
0.914000
-1.000000
-1.000000
0.686000
0.776000
0.333000
-1.000000
1.000000
-1.000000
-1.000000
0.574000
-1.000000
0.334000
-1.000000
-1.000000
-1.000000
-1.000000
0.742000
-1.000000
-1.000000
0.345000
-1.000000
0.670000
0.512000
-1.000000
-1.000000
-1.000000
-1.000000
-1.000000
-1.000000
-1.000000
-1.000000
-1.000000
-1.000000
-1.000000
-1.000000
-1.000000
-1.000000
-1.000000
-1.000000
-1.000000
-1.000000
-1.000000
-1.000000
-1.000000
