# Supplementary material for: Nano-DMS-MaP allows isoform-specific RNA structure determination
Source: Nat Methods. 2023 Apr 27;20(6):849–59. doi: 10.1038/s41592-023-01862-7 (PMC10250195; doi:10.1038/s41592-023-01862-7)
Supplement: Supplementary file 5 — DMS reactivities as csv files for all experiments and isoforms. –1 represents no information at position. [file 41592_2023_1862_MOESM5_ESM.zip › reactivity_csvs/Nanopore_RT-FS_per_isoform/Rep1/Nanopore_RT-FS_Rep1_RT3_85mM_cell_RT3_Nef15_ACT.csv]

-1.000000
-1.000000
-1.000000
-1.000000
-1.000000
-1.000000
-1.000000
-1.000000
-1.000000
-1.000000
-1.000000
-1.000000
-1.000000
-1.000000
-1.000000
-1.000000
-1.000000
-1.000000
-1.000000
-1.000000
-1.000000
-1.000000
-1.000000
-1.000000
-1.000000
-1.000000
-1.000000
0.000000
0.260000
-1.000000
-1.000000
-1.000000
-1.000000
0.621000
-1.000000
0.257000
-1.000000
0.000000
-1.000000
0.000000
-1.000000
-1.000000
-1.000000
0.000000
-1.000000
0.000000
0.000000
0.000000
-1.000000
0.000000
-1.000000
-1.000000
-1.000000
0.610000
0.000000
0.000000
0.000000
0.253000
0.000000
0.253000
-1.000000
-1.000000
0.506000
-1.000000
-1.000000
0.407000
0.407000
-1.000000
0.000000
0.253000
-1.000000
0.000000
0.343000
0.610000
-1.000000
0.000000
1.000000
0.407000
-1.000000
0.759000
-1.000000
-1.000000
-1.000000
1.000000
0.253000
-1.000000
-1.000000
-1.000000
0.814000
-1.000000
-1.000000
-1.000000
0.506000
-1.000000
0.759000
0.202000
0.000000
0.202000
-1.000000
-1.000000
0.000000
-1.000000
-1.000000
-1.000000
-1.000000
-1.000000
-1.000000
-1.000000
0.000000
0.502000
0.752000
-1.000000
-1.000000
0.502000
-1.000000
-1.000000
-1.000000
-1.000000
-1.000000
-1.000000
-1.000000
-1.000000
-1.000000
0.807000
0.251000
-1.000000
0.752000
-1.000000
-1.000000
-1.000000
-1.000000
0.800000
0.400000
0.249000
-1.000000
0.400000
-1.000000
0.200000
-1.000000
0.600000
-1.000000
0.249000
0.746000
0.000000
-1.000000
0.746000
0.400000
-1.000000
0.000000
0.249000
1.000000
0.746000
-1.000000
-1.000000
-1.000000
-1.000000
0.200000
-1.000000
-1.000000
0.000000
0.600000
-1.000000
-1.000000
-1.000000
-1.000000
-1.000000
-1.000000
0.600000
0.200000
0.600000
0.600000
-1.000000
0.249000
-1.000000
0.746000
-1.000000
0.000000
-1.000000
0.497000
0.600000
-1.000000
-1.000000
-1.000000
-1.000000
0.740000
-1.000000
0.497000
0.249000
0.711000
-1.000000
0.800000
1.000000
0.995000
0.564000
-1.000000
-1.000000
-1.000000
0.595000
0.987000
-1.000000
-1.000000
-1.000000
0.198000
0.595000
0.397000
-1.000000
0.493000
-1.000000
0.793000
0.793000
0.793000
-1.000000
-1.000000
0.198000
0.992000
0.397000
-1.000000
0.247000
0.000000
0.198000
-1.000000
0.198000
-1.000000
-1.000000
0.000000
-1.000000
0.400000
-1.000000
0.249000
-1.000000
0.249000
-1.000000
0.249000
-1.000000
0.200000
0.000000
-1.000000
0.249000
0.200000
-1.000000
-1.000000
0.600000
0.249000
-1.000000
0.249000
-1.000000
-1.000000
0.000000
-1.000000
-1.000000
-1.000000
0.249000
-1.000000
-1.000000
0.600000
0.800000
-1.000000
0.000000
-1.000000
0.746000
-1.000000
0.249000
0.400000
0.249000
-1.000000
-1.000000
0.746000
0.000000
0.000000
-1.000000
0.605000
-1.000000
-1.000000
1.000000
-1.000000
0.000000
-1.000000
-1.000000
-1.000000
-1.000000
0.251000
-1.000000
-1.000000
1.000000
-1.000000
0.000000
0.251000
-1.000000
-1.000000
-1.000000
-1.000000
-1.000000
0.000000
0.502000
0.138000
-1.000000
0.400000
-1.000000
0.400000
-1.000000
0.249000
0.000000
0.400000
-1.000000
-1.000000
-1.000000
-1.000000
-1.000000
-1.000000
0.600000
0.400000
0.400000
-1.000000
-1.000000
0.400000
0.249000
0.249000
0.400000
-1.000000
0.746000
0.200000
1.000000
1.000000
-1.000000
0.251000
-1.000000
0.000000
0.000000
-1.000000
0.502000
-1.000000
-1.000000
-1.000000
0.407000
0.407000
0.821000
-1.000000
-1.000000
1.000000
0.621000
-1.000000
-1.000000
-1.000000
-1.000000
-1.000000
-1.000000
-1.000000
-1.000000
-1.000000
-1.000000
-1.000000
-1.000000
-1.000000
-1.000000
-1.000000
-1.000000
-1.000000
-1.000000
-1.000000
-1.000000
