# Supplementary material for: Nano-DMS-MaP allows isoform-specific RNA structure determination
Source: Nat Methods. 2023 Apr 27;20(6):849–59. doi: 10.1038/s41592-023-01862-7 (PMC10250195; doi:10.1038/s41592-023-01862-7)
Supplement: Supplementary file 5 — DMS reactivities as csv files for all experiments and isoforms. –1 represents no information at position. [file 41592_2023_1862_MOESM5_ESM.zip › reactivity_csvs/Nanopore_RT-FS_per_isoform/Rep1/Nanopore_RT-FS_Rep1_RT3_57mM_cell_RT2_Env5_RT3_Nef3_ACT.csv]

-1.000000
-1.000000
-1.000000
-1.000000
-1.000000
-1.000000
-1.000000
-1.000000
-1.000000
-1.000000
-1.000000
-1.000000
-1.000000
-1.000000
-1.000000
-1.000000
-1.000000
-1.000000
-1.000000
-1.000000
-1.000000
-1.000000
-1.000000
-1.000000
-1.000000
-1.000000
-1.000000
0.113000
0.197000
-1.000000
-1.000000
-1.000000
-1.000000
0.610000
-1.000000
0.125000
-1.000000
0.113000
-1.000000
0.114000
-1.000000
-1.000000
-1.000000
0.113000
-1.000000
0.146000
0.146000
0.113000
-1.000000
0.146000
-1.000000
-1.000000
-1.000000
0.210000
0.146000
0.247000
0.123000
0.375000
0.152000
0.320000
-1.000000
-1.000000
0.378000
-1.000000
-1.000000
1.000000
0.556000
-1.000000
0.343000
0.210000
-1.000000
0.350000
0.473000
0.419000
-1.000000
0.591000
0.741000
0.731000
-1.000000
0.860000
-1.000000
-1.000000
-1.000000
0.849000
0.572000
-1.000000
-1.000000
-1.000000
0.259000
-1.000000
-1.000000
-1.000000
0.323000
-1.000000
0.673000
0.313000
0.318000
0.167000
-1.000000
-1.000000
0.213000
-1.000000
-1.000000
-1.000000
-1.000000
-1.000000
-1.000000
-1.000000
0.633000
0.462000
0.858000
-1.000000
-1.000000
0.425000
-1.000000
-1.000000
-1.000000
-1.000000
-1.000000
-1.000000
-1.000000
-1.000000
-1.000000
0.722000
0.508000
-1.000000
0.345000
-1.000000
-1.000000
-1.000000
-1.000000
0.604000
0.823000
0.477000
-1.000000
0.146000
-1.000000
0.291000
-1.000000
0.311000
-1.000000
0.248000
0.159000
0.267000
-1.000000
0.347000
0.306000
-1.000000
0.329000
0.354000
1.000000
0.888000
-1.000000
-1.000000
-1.000000
-1.000000
0.533000
-1.000000
-1.000000
0.377000
0.479000
-1.000000
-1.000000
-1.000000
-1.000000
-1.000000
-1.000000
0.416000
0.405000
0.673000
0.419000
-1.000000
0.303000
-1.000000
0.298000
-1.000000
0.267000
-1.000000
0.975000
0.591000
-1.000000
-1.000000
-1.000000
-1.000000
0.796000
-1.000000
0.312000
0.250000
0.528000
-1.000000
0.883000
0.602000
0.813000
0.568000
-1.000000
-1.000000
-1.000000
0.668000
1.000000
-1.000000
-1.000000
-1.000000
0.459000
0.910000
0.724000
-1.000000
0.952000
-1.000000
0.688000
0.828000
0.786000
-1.000000
-1.000000
0.586000
0.716000
0.722000
-1.000000
0.317000
0.276000
0.558000
-1.000000
0.284000
-1.000000
-1.000000
0.431000
-1.000000
0.592000
-1.000000
0.439000
-1.000000
0.592000
-1.000000
0.292000
-1.000000
0.508000
0.530000
-1.000000
0.392000
0.743000
-1.000000
-1.000000
0.773000
0.391000
-1.000000
0.416000
-1.000000
-1.000000
0.325000
-1.000000
-1.000000
-1.000000
0.456000
-1.000000
-1.000000
0.982000
0.646000
-1.000000
0.995000
-1.000000
1.000000
-1.000000
0.892000
1.000000
0.816000
-1.000000
-1.000000
0.447000
0.703000
0.532000
-1.000000
0.785000
-1.000000
-1.000000
0.654000
-1.000000
0.326000
-1.000000
-1.000000
-1.000000
-1.000000
0.247000
-1.000000
-1.000000
1.000000
-1.000000
0.535000
0.536000
-1.000000
-1.000000
-1.000000
-1.000000
0.632000
0.682000
0.961000
-1.000000
0.787000
0.852000
-1.000000
0.848000
-1.000000
0.822000
-1.000000
0.315000
0.355000
0.640000
-1.000000
-1.000000
-1.000000
-1.000000
-1.000000
-1.000000
0.259000
0.852000
0.802000
-1.000000
-1.000000
0.762000
0.575000
0.372000
0.231000
-1.000000
0.490000
0.405000
1.000000
1.000000
-1.000000
0.441000
-1.000000
0.274000
0.316000
-1.000000
0.282000
-1.000000
-1.000000
-1.000000
0.385000
0.804000
0.768000
-1.000000
-1.000000
1.000000
0.850000
-1.000000
-1.000000
-1.000000
-1.000000
-1.000000
-1.000000
-1.000000
-1.000000
-1.000000
-1.000000
-1.000000
-1.000000
-1.000000
-1.000000
-1.000000
-1.000000
-1.000000
-1.000000
-1.000000
-1.000000
