# Supplementary material for: Nano-DMS-MaP allows isoform-specific RNA structure determination
Source: Nat Methods. 2023 Apr 27;20(6):849–59. doi: 10.1038/s41592-023-01862-7 (PMC10250195; doi:10.1038/s41592-023-01862-7)
Supplement: Supplementary file 5 — DMS reactivities as csv files for all experiments and isoforms. –1 represents no information at position. [file 41592_2023_1862_MOESM5_ESM.zip › reactivity_csvs/Nanopore_RT-FS_per_isoform/Rep1/Nanopore_RT-FS_Rep1_RT3_57mM_cell_RT2_Tat8_RT3_Tat4_AC.csv]

-1.000000
-1.000000
-1.000000
-1.000000
-1.000000
-1.000000
-1.000000
-1.000000
-1.000000
-1.000000
-1.000000
-1.000000
-1.000000
-1.000000
-1.000000
-1.000000
-1.000000
-1.000000
-1.000000
-1.000000
-1.000000
-1.000000
-1.000000
-1.000000
-1.000000
-1.000000
-1.000000
0.121000
0.191000
-1.000000
-1.000000
-1.000000
-1.000000
0.579000
-1.000000
0.121000
-1.000000
0.121000
-1.000000
0.121000
-1.000000
-1.000000
-1.000000
0.121000
-1.000000
0.236000
0.236000
0.121000
-1.000000
0.236000
-1.000000
-1.000000
-1.000000
0.236000
0.236000
0.344000
0.142000
0.483000
0.291000
0.275000
-1.000000
-1.000000
0.489000
-1.000000
-1.000000
0.970000
0.584000
-1.000000
0.331000
0.274000
-1.000000
0.337000
0.504000
0.403000
-1.000000
0.725000
0.774000
0.950000
-1.000000
0.887000
-1.000000
-1.000000
-1.000000
0.913000
0.551000
-1.000000
-1.000000
-1.000000
0.299000
-1.000000
-1.000000
-1.000000
0.451000
-1.000000
0.662000
0.357000
0.236000
0.236000
-1.000000
-1.000000
0.236000
-1.000000
-1.000000
-1.000000
-1.000000
-1.000000
-1.000000
-1.000000
0.468000
0.628000
0.895000
-1.000000
-1.000000
0.423000
-1.000000
-1.000000
-1.000000
-1.000000
-1.000000
-1.000000
-1.000000
-1.000000
-1.000000
0.663000
0.423000
-1.000000
0.510000
-1.000000
-1.000000
-1.000000
-1.000000
0.754000
1.000000
0.339000
-1.000000
0.236000
-1.000000
0.254000
-1.000000
0.355000
-1.000000
0.174000
0.218000
0.269000
-1.000000
0.365000
0.268000
-1.000000
0.296000
0.419000
1.000000
0.652000
-1.000000
-1.000000
-1.000000
-1.000000
0.612000
-1.000000
-1.000000
0.264000
0.707000
-1.000000
-1.000000
-1.000000
-1.000000
-1.000000
-1.000000
0.586000
0.381000
0.890000
0.437000
-1.000000
0.201000
-1.000000
0.331000
-1.000000
0.236000
-1.000000
0.757000
0.725000
-1.000000
-1.000000
-1.000000
-1.000000
0.507000
-1.000000
0.260000
0.346000
0.431000
-1.000000
0.670000
0.698000
0.859000
0.712000
-1.000000
-1.000000
-1.000000
0.624000
1.000000
-1.000000
-1.000000
-1.000000
0.414000
0.623000
0.697000
-1.000000
0.880000
-1.000000
0.614000
0.883000
0.773000
-1.000000
-1.000000
0.496000
0.648000
0.647000
-1.000000
0.548000
0.241000
0.273000
-1.000000
0.320000
-1.000000
-1.000000
0.446000
-1.000000
0.613000
-1.000000
0.521000
-1.000000
0.600000
-1.000000
0.425000
-1.000000
0.475000
0.528000
-1.000000
0.317000
0.780000
-1.000000
-1.000000
0.848000
0.363000
-1.000000
0.385000
-1.000000
-1.000000
0.219000
-1.000000
-1.000000
-1.000000
0.430000
-1.000000
-1.000000
0.853000
0.634000
-1.000000
0.575000
-1.000000
0.844000
-1.000000
0.623000
1.000000
0.632000
-1.000000
-1.000000
0.281000
0.464000
0.329000
-1.000000
0.535000
-1.000000
-1.000000
0.505000
-1.000000
0.433000
-1.000000
-1.000000
-1.000000
-1.000000
0.241000
-1.000000
-1.000000
1.000000
-1.000000
0.368000
0.597000
-1.000000
-1.000000
-1.000000
-1.000000
0.669000
0.655000
0.763000
-1.000000
0.578000
0.525000
-1.000000
0.990000
-1.000000
0.766000
-1.000000
0.414000
0.344000
0.720000
-1.000000
-1.000000
-1.000000
-1.000000
-1.000000
-1.000000
0.306000
0.656000
0.695000
-1.000000
-1.000000
0.966000
0.761000
0.464000
0.488000
-1.000000
0.625000
0.494000
1.000000
1.000000
-1.000000
0.360000
-1.000000
0.331000
0.250000
-1.000000
0.245000
-1.000000
-1.000000
-1.000000
0.364000
0.725000
0.696000
-1.000000
0.836000
0.731000
-1.000000
0.313000
-1.000000
-1.000000
0.222000
-1.000000
0.390000
-1.000000
1.000000
0.721000
-1.000000
0.670000
0.700000
0.297000
-1.000000
0.555000
0.588000
0.562000
0.715000
-1.000000
0.722000
-1.000000
-1.000000
0.284000
-1.000000
-1.000000
0.535000
0.457000
-1.000000
-1.000000
0.827000
-1.000000
0.833000
-1.000000
-1.000000
-1.000000
0.678000
-1.000000
-1.000000
0.217000
0.430000
-1.000000
0.363000
-1.000000
-1.000000
-1.000000
-1.000000
-1.000000
-1.000000
1.000000
0.660000
-1.000000
0.519000
-1.000000
0.709000
0.897000
0.546000
-1.000000
0.752000
0.733000
-1.000000
-1.000000
0.582000
0.852000
0.746000
-1.000000
0.945000
0.639000
0.572000
0.917000
0.677000
-1.000000
0.842000
0.903000
-1.000000
-1.000000
-1.000000
-1.000000
-1.000000
-1.000000
-1.000000
-1.000000
0.895000
-1.000000
0.789000
0.802000
0.443000
-1.000000
0.310000
-1.000000
0.248000
0.422000
-1.000000
0.882000
0.785000
-1.000000
0.447000
-1.000000
-1.000000
0.435000
-1.000000
-1.000000
-1.000000
0.643000
0.731000
-1.000000
0.698000
-1.000000
0.788000
0.595000
0.473000
-1.000000
0.457000
-1.000000
-1.000000
0.608000
-1.000000
0.794000
-1.000000
0.877000
0.702000
0.587000
-1.000000
0.364000
0.582000
0.640000
-1.000000
-1.000000
-1.000000
0.921000
-1.000000
1.000000
0.698000
0.522000
-1.000000
-1.000000
0.529000
-1.000000
0.414000
-1.000000
0.476000
0.456000
-1.000000
0.627000
-1.000000
0.478000
0.585000
-1.000000
0.479000
-1.000000
0.455000
-1.000000
0.714000
0.134000
0.121000
-1.000000
-1.000000
-1.000000
0.514000
1.000000
-1.000000
1.000000
0.786000
-1.000000
0.358000
0.232000
0.240000
-1.000000
-1.000000
0.838000
0.591000
-1.000000
-1.000000
0.535000
0.676000
-1.000000
0.314000
0.289000
-1.000000
0.405000
0.368000
0.952000
0.578000
0.472000
-1.000000
-1.000000
0.346000
-1.000000
-1.000000
-1.000000
-1.000000
0.828000
1.000000
0.650000
0.484000
0.632000
-1.000000
-1.000000
-1.000000
0.697000
-1.000000
0.669000
-1.000000
-1.000000
-1.000000
-1.000000
0.374000
0.322000
0.637000
0.986000
0.781000
-1.000000
-1.000000
-1.000000
-1.000000
-1.000000
-1.000000
0.395000
-1.000000
-1.000000
-1.000000
0.886000
0.681000
-1.000000
-1.000000
-1.000000
0.433000
0.692000
0.706000
0.656000
-1.000000
-1.000000
-1.000000
-1.000000
-1.000000
-1.000000
-1.000000
-1.000000
0.765000
0.739000
0.966000
0.752000
0.714000
0.607000
0.377000
0.481000
1.000000
0.878000
-1.000000
0.235000
0.270000
-1.000000
-1.000000
0.605000
-1.000000
-1.000000
1.000000
1.000000
-1.000000
0.706000
-1.000000
0.375000
0.121000
-1.000000
0.419000
-1.000000
-1.000000
-1.000000
0.387000
0.770000
-1.000000
-1.000000
1.000000
0.914000
-1.000000
-1.000000
-1.000000
-1.000000
-1.000000
-1.000000
-1.000000
-1.000000
-1.000000
-1.000000
-1.000000
-1.000000
-1.000000
-1.000000
-1.000000
-1.000000
-1.000000
-1.000000
-1.000000
-1.000000
