# Supplementary material for: Nano-DMS-MaP allows isoform-specific RNA structure determination
Source: Nat Methods. 2023 Apr 27;20(6):849–59. doi: 10.1038/s41592-023-01862-7 (PMC10250195; doi:10.1038/s41592-023-01862-7)
Supplement: Supplementary file 5 — DMS reactivities as csv files for all experiments and isoforms. –1 represents no information at position. [file 41592_2023_1862_MOESM5_ESM.zip › reactivity_csvs/Nanopore_RT-FS_per_isoform/Rep1/Nanopore_RT-FS_Rep1_RT3_57mM_cell_RT2_Env15_RT3_Rev11_AC.csv]

-1.000000
-1.000000
-1.000000
-1.000000
-1.000000
-1.000000
-1.000000
-1.000000
-1.000000
-1.000000
-1.000000
-1.000000
-1.000000
-1.000000
-1.000000
-1.000000
-1.000000
-1.000000
-1.000000
-1.000000
-1.000000
-1.000000
-1.000000
-1.000000
-1.000000
-1.000000
-1.000000
0.090000
0.209000
-1.000000
-1.000000
-1.000000
-1.000000
0.702000
-1.000000
0.090000
-1.000000
0.093000
-1.000000
0.090000
-1.000000
-1.000000
-1.000000
0.090000
-1.000000
0.180000
0.180000
0.090000
-1.000000
0.180000
-1.000000
-1.000000
-1.000000
0.210000
0.180000
0.118000
0.145000
0.342000
0.180000
0.232000
-1.000000
-1.000000
0.390000
-1.000000
-1.000000
1.000000
0.526000
-1.000000
0.225000
0.192000
-1.000000
0.320000
0.525000
0.416000
-1.000000
0.412000
0.729000
0.817000
-1.000000
0.783000
-1.000000
-1.000000
-1.000000
0.755000
0.453000
-1.000000
-1.000000
-1.000000
0.237000
-1.000000
-1.000000
-1.000000
0.367000
-1.000000
0.484000
0.203000
0.326000
0.222000
-1.000000
-1.000000
0.237000
-1.000000
-1.000000
-1.000000
-1.000000
-1.000000
-1.000000
-1.000000
0.497000
0.376000
0.908000
-1.000000
-1.000000
0.423000
-1.000000
-1.000000
-1.000000
-1.000000
-1.000000
-1.000000
-1.000000
-1.000000
-1.000000
0.812000
0.367000
-1.000000
0.261000
-1.000000
-1.000000
-1.000000
-1.000000
0.663000
0.952000
0.327000
-1.000000
0.180000
-1.000000
0.204000
-1.000000
0.407000
-1.000000
0.203000
0.187000
0.211000
-1.000000
0.279000
0.274000
-1.000000
0.450000
0.476000
0.893000
0.948000
-1.000000
-1.000000
-1.000000
-1.000000
0.535000
-1.000000
-1.000000
0.596000
0.479000
-1.000000
-1.000000
-1.000000
-1.000000
-1.000000
-1.000000
0.488000
0.525000
0.752000
0.458000
-1.000000
0.200000
-1.000000
0.316000
-1.000000
0.232000
-1.000000
0.713000
0.574000
-1.000000
-1.000000
-1.000000
-1.000000
0.454000
-1.000000
0.266000
0.282000
0.453000
-1.000000
0.789000
0.695000
0.695000
0.510000
-1.000000
-1.000000
-1.000000
0.652000
0.994000
-1.000000
-1.000000
-1.000000
0.580000
0.992000
0.675000
-1.000000
1.000000
-1.000000
0.682000
0.946000
0.832000
-1.000000
-1.000000
0.781000
0.659000
0.717000
-1.000000
0.229000
0.229000
0.411000
-1.000000
0.366000
-1.000000
-1.000000
0.371000
-1.000000
0.580000
-1.000000
0.288000
-1.000000
0.415000
-1.000000
0.229000
-1.000000
0.445000
0.715000
-1.000000
0.455000
0.482000
-1.000000
-1.000000
0.595000
0.364000
-1.000000
0.207000
-1.000000
-1.000000
0.397000
-1.000000
-1.000000
-1.000000
0.612000
-1.000000
-1.000000
0.932000
0.519000
-1.000000
0.643000
-1.000000
0.685000
-1.000000
0.959000
0.881000
0.753000
-1.000000
-1.000000
0.442000
0.436000
0.491000
-1.000000
0.704000
-1.000000
-1.000000
0.433000
-1.000000
0.307000
-1.000000
-1.000000
-1.000000
-1.000000
0.362000
-1.000000
-1.000000
1.000000
-1.000000
0.542000
0.379000
-1.000000
-1.000000
-1.000000
-1.000000
0.563000
0.700000
0.639000
-1.000000
0.518000
0.728000
-1.000000
1.000000
-1.000000
0.813000
-1.000000
0.261000
0.287000
0.609000
-1.000000
-1.000000
-1.000000
-1.000000
-1.000000
-1.000000
0.251000
0.850000
0.814000
-1.000000
-1.000000
0.814000
0.655000
0.313000
0.348000
-1.000000
0.655000
0.421000
1.000000
0.850000
-1.000000
0.376000
-1.000000
0.285000
0.272000
-1.000000
0.189000
-1.000000
-1.000000
-1.000000
0.442000
0.793000
0.580000
-1.000000
0.948000
0.750000
-1.000000
0.347000
-1.000000
-1.000000
0.368000
-1.000000
0.553000
-1.000000
0.785000
0.734000
-1.000000
0.666000
0.912000
0.305000
-1.000000
0.542000
0.707000
0.371000
0.776000
-1.000000
0.676000
-1.000000
-1.000000
0.248000
-1.000000
-1.000000
0.343000
0.726000
-1.000000
-1.000000
0.680000
-1.000000
0.765000
-1.000000
-1.000000
-1.000000
0.625000
-1.000000
-1.000000
0.146000
0.186000
-1.000000
0.453000
-1.000000
-1.000000
-1.000000
-1.000000
-1.000000
-1.000000
0.955000
0.839000
-1.000000
0.610000
-1.000000
0.715000
1.000000
0.674000
-1.000000
0.681000
0.470000
-1.000000
-1.000000
0.846000
1.000000
0.894000
-1.000000
0.895000
0.738000
1.000000
0.864000
0.811000
-1.000000
0.170000
0.285000
-1.000000
-1.000000
0.439000
-1.000000
-1.000000
1.000000
1.000000
-1.000000
0.857000
-1.000000
0.381000
0.319000
-1.000000
0.415000
-1.000000
-1.000000
-1.000000
0.444000
0.672000
-1.000000
-1.000000
1.000000
0.847000
-1.000000
-1.000000
-1.000000
-1.000000
-1.000000
-1.000000
-1.000000
-1.000000
-1.000000
-1.000000
-1.000000
-1.000000
-1.000000
-1.000000
-1.000000
-1.000000
-1.000000
-1.000000
-1.000000
-1.000000
