# Supplementary material for: Nano-DMS-MaP allows isoform-specific RNA structure determination
Source: Nat Methods. 2023 Apr 27;20(6):849–59. doi: 10.1038/s41592-023-01862-7 (PMC10250195; doi:10.1038/s41592-023-01862-7)
Supplement: Supplementary file 5 — DMS reactivities as csv files for all experiments and isoforms. –1 represents no information at position. [file 41592_2023_1862_MOESM5_ESM.zip › reactivity_csvs/Nanopore_RT-FS_per_isoform/Rep1/Nanopore_RT-FS_Rep1_RT3_8mM_cell_RT2_Env12_RT3_Rev9_AC.csv]

-1.000000
-1.000000
-1.000000
-1.000000
-1.000000
-1.000000
-1.000000
-1.000000
-1.000000
-1.000000
-1.000000
-1.000000
-1.000000
-1.000000
-1.000000
-1.000000
-1.000000
-1.000000
-1.000000
-1.000000
-1.000000
-1.000000
-1.000000
-1.000000
-1.000000
-1.000000
-1.000000
0.000000
0.000000
-1.000000
-1.000000
-1.000000
-1.000000
0.000000
-1.000000
0.285000
-1.000000
0.285000
-1.000000
0.282000
-1.000000
-1.000000
-1.000000
0.000000
-1.000000
0.355000
0.015000
0.000000
-1.000000
0.015000
-1.000000
-1.000000
-1.000000
0.000000
0.336000
0.550000
0.269000
0.000000
0.000000
0.267000
-1.000000
-1.000000
0.534000
-1.000000
-1.000000
0.664000
0.662000
-1.000000
0.800000
0.266000
-1.000000
0.802000
1.000000
0.000000
-1.000000
0.337000
0.328000
0.000000
-1.000000
0.000000
-1.000000
-1.000000
-1.000000
0.526000
1.000000
-1.000000
-1.000000
-1.000000
0.650000
-1.000000
-1.000000
-1.000000
0.262000
-1.000000
0.000000
0.325000
0.000000
0.649000
-1.000000
-1.000000
0.000000
-1.000000
-1.000000
-1.000000
-1.000000
-1.000000
-1.000000
-1.000000
1.000000
0.260000
0.521000
-1.000000
-1.000000
0.260000
-1.000000
-1.000000
-1.000000
-1.000000
-1.000000
-1.000000
-1.000000
-1.000000
-1.000000
0.000000
1.000000
-1.000000
0.522000
-1.000000
-1.000000
-1.000000
-1.000000
0.652000
0.978000
0.015000
-1.000000
0.996000
-1.000000
0.000000
-1.000000
0.326000
-1.000000
0.262000
0.000000
0.000000
-1.000000
0.014000
0.649000
-1.000000
0.649000
0.783000
0.522000
0.000000
-1.000000
-1.000000
-1.000000
-1.000000
0.324000
-1.000000
-1.000000
0.260000
0.647000
-1.000000
-1.000000
-1.000000
-1.000000
-1.000000
-1.000000
0.000000
0.650000
0.650000
0.325000
-1.000000
0.525000
-1.000000
0.524000
-1.000000
0.339000
-1.000000
0.000000
0.030000
-1.000000
-1.000000
-1.000000
-1.000000
0.551000
-1.000000
0.000000
0.273000
0.011000
-1.000000
0.016000
0.968000
0.000000
0.968000
-1.000000
-1.000000
-1.000000
0.016000
0.792000
-1.000000
-1.000000
-1.000000
0.322000
0.000000
0.970000
-1.000000
0.521000
-1.000000
0.000000
0.322000
0.644000
-1.000000
-1.000000
0.983000
0.336000
0.662000
-1.000000
0.259000
0.000000
1.000000
-1.000000
0.322000
-1.000000
-1.000000
0.323000
-1.000000
0.018000
-1.000000
0.000000
-1.000000
0.015000
-1.000000
0.262000
-1.000000
0.000000
0.262000
-1.000000
0.000000
0.018000
-1.000000
-1.000000
0.324000
0.000000
-1.000000
0.260000
-1.000000
-1.000000
0.000000
-1.000000
-1.000000
-1.000000
0.260000
-1.000000
-1.000000
0.325000
0.652000
-1.000000
0.525000
-1.000000
0.789000
-1.000000
0.543000
0.655000
0.264000
-1.000000
-1.000000
0.000000
0.659000
0.000000
-1.000000
0.329000
-1.000000
-1.000000
0.316000
-1.000000
0.660000
-1.000000
-1.000000
-1.000000
-1.000000
0.000000
-1.000000
-1.000000
0.267000
-1.000000
0.000000
0.000000
-1.000000
-1.000000
0.667000
0.334000
-1.000000
0.000000
-1.000000
-1.000000
0.271000
-1.000000
0.671000
-1.000000
0.336000
0.000000
-1.000000
0.335000
0.000000
0.000000
-1.000000
0.687000
0.269000
0.269000
0.667000
-1.000000
0.334000
-1.000000
-1.000000
0.000000
-1.000000
-1.000000
0.667000
0.011000
-1.000000
-1.000000
0.000000
-1.000000
0.000000
-1.000000
-1.000000
-1.000000
1.000000
-1.000000
-1.000000
0.000000
0.000000
-1.000000
0.333000
-1.000000
-1.000000
-1.000000
-1.000000
-1.000000
-1.000000
0.000000
0.000000
-1.000000
0.000000
-1.000000
0.547000
0.333000
0.333000
-1.000000
0.804000
0.333000
-1.000000
-1.000000
0.346000
1.000000
0.344000
-1.000000
0.666000
0.013000
0.267000
0.996000
0.013000
-1.000000
-1.000000
-1.000000
-1.000000
-1.000000
-1.000000
-1.000000
-1.000000
0.830000
0.000000
0.277000
0.344000
1.000000
0.000000
0.345000
1.000000
0.346000
0.347000
-1.000000
0.287000
0.573000
-1.000000
-1.000000
0.000000
-1.000000
-1.000000
1.000000
1.000000
-1.000000
0.016000
-1.000000
0.875000
0.000000
-1.000000
0.000000
-1.000000
-1.000000
-1.000000
0.294000
0.000000
-1.000000
-1.000000
0.000000
0.770000
-1.000000
-1.000000
-1.000000
-1.000000
-1.000000
-1.000000
-1.000000
-1.000000
-1.000000
-1.000000
-1.000000
-1.000000
-1.000000
-1.000000
-1.000000
-1.000000
-1.000000
-1.000000
-1.000000
-1.000000
