# Supplementary material for: Nano-DMS-MaP allows isoform-specific RNA structure determination
Source: Nat Methods. 2023 Apr 27;20(6):849–59. doi: 10.1038/s41592-023-01862-7 (PMC10250195; doi:10.1038/s41592-023-01862-7)
Supplement: Supplementary file 5 — DMS reactivities as csv files for all experiments and isoforms. –1 represents no information at position. [file 41592_2023_1862_MOESM5_ESM.zip › reactivity_csvs/Nanopore_RT-FS_per_isoform/Rep1/Nanopore_RT-FS_Rep1_RT3_17mM_cell_RT2_Env10_RT3_Rev7_ACT.csv]

-1.000000
-1.000000
-1.000000
-1.000000
-1.000000
-1.000000
-1.000000
-1.000000
-1.000000
-1.000000
-1.000000
-1.000000
-1.000000
-1.000000
-1.000000
-1.000000
-1.000000
-1.000000
-1.000000
-1.000000
-1.000000
-1.000000
-1.000000
-1.000000
-1.000000
-1.000000
-1.000000
0.265000
0.202000
-1.000000
-1.000000
-1.000000
-1.000000
0.228000
-1.000000
0.169000
-1.000000
0.169000
-1.000000
0.187000
-1.000000
-1.000000
-1.000000
0.575000
-1.000000
0.286000
0.293000
0.445000
-1.000000
0.228000
-1.000000
-1.000000
-1.000000
0.337000
0.228000
0.505000
0.169000
0.542000
0.228000
0.439000
-1.000000
-1.000000
0.755000
-1.000000
-1.000000
0.967000
0.254000
-1.000000
0.525000
0.695000
-1.000000
0.279000
0.347000
0.333000
-1.000000
0.647000
0.859000
0.733000
-1.000000
1.000000
-1.000000
-1.000000
-1.000000
0.687000
0.504000
-1.000000
-1.000000
-1.000000
0.511000
-1.000000
-1.000000
-1.000000
0.434000
-1.000000
0.651000
0.479000
0.497000
0.232000
-1.000000
-1.000000
0.318000
-1.000000
-1.000000
-1.000000
-1.000000
-1.000000
-1.000000
-1.000000
0.737000
0.593000
0.786000
-1.000000
-1.000000
0.169000
-1.000000
-1.000000
-1.000000
-1.000000
-1.000000
-1.000000
-1.000000
-1.000000
-1.000000
0.575000
0.670000
-1.000000
0.477000
-1.000000
-1.000000
-1.000000
-1.000000
0.681000
0.511000
0.217000
-1.000000
0.286000
-1.000000
0.391000
-1.000000
0.423000
-1.000000
0.204000
0.240000
0.418000
-1.000000
0.368000
0.634000
-1.000000
0.543000
0.760000
0.949000
0.503000
-1.000000
-1.000000
-1.000000
-1.000000
0.446000
-1.000000
-1.000000
0.386000
0.711000
-1.000000
-1.000000
-1.000000
-1.000000
-1.000000
-1.000000
0.305000
0.421000
0.727000
0.629000
-1.000000
0.541000
-1.000000
0.855000
-1.000000
0.228000
-1.000000
0.669000
0.407000
-1.000000
-1.000000
-1.000000
-1.000000
0.590000
-1.000000
0.522000
0.276000
0.478000
-1.000000
0.703000
0.426000
0.764000
0.425000
-1.000000
-1.000000
-1.000000
0.868000
1.000000
-1.000000
-1.000000
-1.000000
0.411000
1.000000
0.702000
-1.000000
0.994000
-1.000000
0.675000
0.996000
0.881000
-1.000000
-1.000000
0.491000
0.761000
0.696000
-1.000000
0.392000
0.661000
0.857000
-1.000000
0.336000
-1.000000
-1.000000
0.472000
-1.000000
0.355000
-1.000000
0.540000
-1.000000
0.424000
-1.000000
0.338000
-1.000000
0.410000
0.911000
-1.000000
0.757000
0.921000
-1.000000
-1.000000
1.000000
0.583000
-1.000000
0.493000
-1.000000
-1.000000
0.253000
-1.000000
-1.000000
-1.000000
0.443000
-1.000000
-1.000000
0.816000
0.840000
-1.000000
0.939000
-1.000000
1.000000
-1.000000
0.577000
0.894000
0.756000
-1.000000
-1.000000
0.486000
0.714000
0.286000
-1.000000
0.747000
-1.000000
-1.000000
0.851000
-1.000000
0.481000
-1.000000
-1.000000
-1.000000
-1.000000
0.465000
-1.000000
-1.000000
0.582000
-1.000000
0.588000
0.735000
-1.000000
-1.000000
0.647000
0.686000
-1.000000
0.344000
-1.000000
-1.000000
0.624000
-1.000000
0.553000
-1.000000
0.455000
0.635000
-1.000000
0.428000
0.701000
0.557000
-1.000000
0.356000
0.889000
0.566000
0.771000
-1.000000
0.681000
-1.000000
-1.000000
0.336000
-1.000000
-1.000000
0.573000
0.756000
-1.000000
-1.000000
0.703000
-1.000000
0.745000
-1.000000
-1.000000
-1.000000
0.836000
-1.000000
-1.000000
0.417000
0.169000
-1.000000
0.354000
-1.000000
-1.000000
-1.000000
-1.000000
-1.000000
-1.000000
1.000000
0.305000
-1.000000
0.638000
-1.000000
0.991000
0.780000
0.644000
-1.000000
0.868000
0.475000
-1.000000
-1.000000
0.870000
0.902000
0.708000
-1.000000
0.612000
0.668000
1.000000
0.851000
0.532000
-1.000000
-1.000000
1.000000
1.000000
-1.000000
0.654000
-1.000000
0.350000
0.582000
-1.000000
0.540000
-1.000000
-1.000000
-1.000000
0.398000
0.544000
-1.000000
-1.000000
0.937000
1.000000
-1.000000
-1.000000
-1.000000
-1.000000
-1.000000
-1.000000
-1.000000
-1.000000
-1.000000
-1.000000
-1.000000
-1.000000
-1.000000
-1.000000
-1.000000
-1.000000
-1.000000
-1.000000
-1.000000
-1.000000
