# Supplementary material for: Nano-DMS-MaP allows isoform-specific RNA structure determination
Source: Nat Methods. 2023 Apr 27;20(6):849–59. doi: 10.1038/s41592-023-01862-7 (PMC10250195; doi:10.1038/s41592-023-01862-7)
Supplement: Supplementary file 5 — DMS reactivities as csv files for all experiments and isoforms. –1 represents no information at position. [file 41592_2023_1862_MOESM5_ESM.zip › reactivity_csvs/Nanopore_RT-FS_per_isoform/Rep1/Nanopore_RT-FS_Rep1_RT3_17mM_cell_RT2_Env7_RT3_Rev5_AC.csv]

-1.000000
-1.000000
-1.000000
-1.000000
-1.000000
-1.000000
-1.000000
-1.000000
-1.000000
-1.000000
-1.000000
-1.000000
-1.000000
-1.000000
-1.000000
-1.000000
-1.000000
-1.000000
-1.000000
-1.000000
-1.000000
-1.000000
-1.000000
-1.000000
-1.000000
-1.000000
-1.000000
0.239000
0.000000
-1.000000
-1.000000
-1.000000
-1.000000
0.000000
-1.000000
0.000000
-1.000000
0.119000
-1.000000
0.000000
-1.000000
-1.000000
-1.000000
0.000000
-1.000000
0.265000
0.251000
0.104000
-1.000000
0.000000
-1.000000
-1.000000
-1.000000
0.262000
0.131000
0.344000
0.229000
0.457000
0.130000
0.000000
-1.000000
-1.000000
0.571000
-1.000000
-1.000000
0.518000
0.389000
-1.000000
0.455000
0.454000
-1.000000
0.570000
0.246000
0.130000
-1.000000
0.246000
0.389000
0.647000
-1.000000
0.330000
-1.000000
-1.000000
-1.000000
0.569000
0.797000
-1.000000
-1.000000
-1.000000
0.259000
-1.000000
-1.000000
-1.000000
0.341000
-1.000000
0.306000
0.116000
0.257000
0.116000
-1.000000
-1.000000
0.385000
-1.000000
-1.000000
-1.000000
-1.000000
-1.000000
-1.000000
-1.000000
0.224000
0.449000
1.000000
-1.000000
-1.000000
0.560000
-1.000000
-1.000000
-1.000000
-1.000000
-1.000000
-1.000000
-1.000000
-1.000000
-1.000000
0.254000
0.223000
-1.000000
0.087000
-1.000000
-1.000000
-1.000000
-1.000000
0.761000
0.127000
0.099000
-1.000000
0.633000
-1.000000
0.380000
-1.000000
0.759000
-1.000000
0.984000
0.221000
0.111000
-1.000000
0.209000
0.000000
-1.000000
0.253000
0.444000
0.778000
1.000000
-1.000000
-1.000000
-1.000000
-1.000000
0.127000
-1.000000
-1.000000
0.000000
1.000000
-1.000000
-1.000000
-1.000000
-1.000000
-1.000000
-1.000000
0.892000
0.255000
1.000000
0.369000
-1.000000
0.112000
-1.000000
0.112000
-1.000000
0.368000
-1.000000
0.781000
0.367000
-1.000000
-1.000000
-1.000000
-1.000000
0.559000
-1.000000
0.223000
0.223000
0.335000
-1.000000
0.254000
0.254000
0.779000
0.632000
-1.000000
-1.000000
-1.000000
0.634000
1.000000
-1.000000
-1.000000
-1.000000
0.506000
0.000000
1.000000
-1.000000
0.667000
-1.000000
0.506000
0.127000
0.127000
-1.000000
-1.000000
0.468000
0.114000
0.253000
-1.000000
0.444000
0.333000
0.253000
-1.000000
0.127000
-1.000000
-1.000000
0.253000
-1.000000
0.126000
-1.000000
0.222000
-1.000000
0.223000
-1.000000
0.559000
-1.000000
0.115000
0.447000
-1.000000
0.335000
0.254000
-1.000000
-1.000000
0.115000
0.000000
-1.000000
0.783000
-1.000000
-1.000000
0.560000
-1.000000
-1.000000
-1.000000
0.112000
-1.000000
-1.000000
1.000000
0.623000
-1.000000
0.882000
-1.000000
0.757000
-1.000000
0.769000
0.467000
0.769000
-1.000000
-1.000000
0.111000
0.380000
0.365000
-1.000000
0.998000
-1.000000
-1.000000
0.308000
-1.000000
0.380000
-1.000000
-1.000000
-1.000000
-1.000000
0.445000
-1.000000
-1.000000
1.000000
-1.000000
0.492000
0.309000
-1.000000
-1.000000
-1.000000
-1.000000
0.255000
0.561000
0.639000
-1.000000
0.897000
0.625000
-1.000000
0.640000
-1.000000
0.385000
-1.000000
0.112000
0.337000
0.243000
-1.000000
-1.000000
-1.000000
-1.000000
-1.000000
-1.000000
0.000000
0.385000
0.642000
-1.000000
-1.000000
0.514000
0.553000
0.101000
0.514000
-1.000000
0.564000
0.386000
0.901000
0.000000
-1.000000
0.452000
-1.000000
0.226000
0.000000
-1.000000
0.113000
-1.000000
-1.000000
-1.000000
0.000000
0.258000
1.000000
-1.000000
0.231000
0.116000
-1.000000
-1.000000
0.000000
-1.000000
-1.000000
1.000000
0.666000
-1.000000
0.818000
-1.000000
0.117000
0.219000
-1.000000
0.400000
-1.000000
-1.000000
-1.000000
0.821000
0.000000
-1.000000
-1.000000
0.680000
0.958000
-1.000000
-1.000000
-1.000000
-1.000000
-1.000000
-1.000000
-1.000000
-1.000000
-1.000000
-1.000000
-1.000000
-1.000000
-1.000000
-1.000000
-1.000000
-1.000000
-1.000000
-1.000000
-1.000000
-1.000000
