# Supplementary material for: Nano-DMS-MaP allows isoform-specific RNA structure determination
Source: Nat Methods. 2023 Apr 27;20(6):849–59. doi: 10.1038/s41592-023-01862-7 (PMC10250195; doi:10.1038/s41592-023-01862-7)
Supplement: Supplementary file 5 — DMS reactivities as csv files for all experiments and isoforms. –1 represents no information at position. [file 41592_2023_1862_MOESM5_ESM.zip › reactivity_csvs/Nanopore_RT-FS_per_isoform/Rep1/Nanopore_RT-FS_Rep1_RT3_17mM_cell_RT2_Env12_RT3_Rev9_AC.csv]

-1.000000
-1.000000
-1.000000
-1.000000
-1.000000
-1.000000
-1.000000
-1.000000
-1.000000
-1.000000
-1.000000
-1.000000
-1.000000
-1.000000
-1.000000
-1.000000
-1.000000
-1.000000
-1.000000
-1.000000
-1.000000
-1.000000
-1.000000
-1.000000
-1.000000
-1.000000
-1.000000
0.177000
0.352000
-1.000000
-1.000000
-1.000000
-1.000000
0.000000
-1.000000
0.176000
-1.000000
0.351000
-1.000000
0.348000
-1.000000
-1.000000
-1.000000
0.305000
-1.000000
0.000000
0.000000
0.167000
-1.000000
0.000000
-1.000000
-1.000000
-1.000000
0.166000
0.498000
0.458000
0.658000
0.329000
0.166000
0.820000
-1.000000
-1.000000
0.326000
-1.000000
-1.000000
0.650000
0.325000
-1.000000
0.644000
0.161000
-1.000000
0.286000
0.813000
0.650000
-1.000000
0.000000
0.811000
0.809000
-1.000000
0.160000
-1.000000
-1.000000
-1.000000
1.000000
0.320000
-1.000000
-1.000000
-1.000000
0.000000
-1.000000
-1.000000
-1.000000
0.480000
-1.000000
0.962000
0.000000
0.322000
0.484000
-1.000000
-1.000000
0.484000
-1.000000
-1.000000
-1.000000
-1.000000
-1.000000
-1.000000
-1.000000
0.639000
0.319000
0.958000
-1.000000
-1.000000
0.477000
-1.000000
-1.000000
-1.000000
-1.000000
-1.000000
-1.000000
-1.000000
-1.000000
-1.000000
0.446000
0.000000
-1.000000
0.317000
-1.000000
-1.000000
-1.000000
-1.000000
0.320000
0.480000
0.602000
-1.000000
0.445000
-1.000000
0.000000
-1.000000
0.317000
-1.000000
0.158000
0.157000
0.000000
-1.000000
0.440000
0.635000
-1.000000
0.317000
0.315000
1.000000
0.725000
-1.000000
-1.000000
-1.000000
-1.000000
0.317000
-1.000000
-1.000000
0.472000
0.475000
-1.000000
-1.000000
-1.000000
-1.000000
-1.000000
-1.000000
0.757000
0.950000
0.792000
0.633000
-1.000000
0.000000
-1.000000
0.000000
-1.000000
0.000000
-1.000000
0.399000
0.878000
-1.000000
-1.000000
-1.000000
-1.000000
0.088000
-1.000000
0.633000
0.597000
0.440000
-1.000000
0.762000
0.477000
0.599000
0.000000
-1.000000
-1.000000
-1.000000
0.127000
1.000000
-1.000000
-1.000000
-1.000000
0.159000
0.635000
0.317000
-1.000000
0.633000
-1.000000
0.478000
0.319000
0.796000
-1.000000
-1.000000
0.286000
0.127000
0.126000
-1.000000
0.631000
0.317000
0.319000
-1.000000
0.319000
-1.000000
-1.000000
0.320000
-1.000000
0.000000
-1.000000
0.159000
-1.000000
0.000000
-1.000000
0.000000
-1.000000
0.648000
0.804000
-1.000000
0.481000
0.000000
-1.000000
-1.000000
0.806000
0.479000
-1.000000
0.319000
-1.000000
-1.000000
0.479000
-1.000000
-1.000000
-1.000000
0.960000
-1.000000
-1.000000
0.323000
0.646000
-1.000000
0.962000
-1.000000
0.964000
-1.000000
0.453000
1.000000
0.483000
-1.000000
-1.000000
0.484000
0.650000
0.297000
-1.000000
1.000000
-1.000000
-1.000000
0.000000
-1.000000
0.488000
-1.000000
-1.000000
-1.000000
-1.000000
0.323000
-1.000000
-1.000000
0.647000
-1.000000
0.816000
0.267000
-1.000000
-1.000000
0.824000
0.496000
-1.000000
0.165000
-1.000000
-1.000000
0.827000
-1.000000
0.167000
-1.000000
1.000000
0.167000
-1.000000
0.837000
0.335000
0.000000
-1.000000
0.137000
0.166000
0.997000
0.167000
-1.000000
0.335000
-1.000000
-1.000000
0.000000
-1.000000
-1.000000
0.168000
0.304000
-1.000000
-1.000000
1.000000
-1.000000
0.338000
-1.000000
-1.000000
-1.000000
0.169000
-1.000000
-1.000000
0.670000
0.168000
-1.000000
0.000000
-1.000000
-1.000000
-1.000000
-1.000000
-1.000000
-1.000000
0.675000
0.674000
-1.000000
0.000000
-1.000000
0.967000
0.335000
0.503000
-1.000000
0.666000
0.335000
-1.000000
-1.000000
0.809000
1.000000
1.000000
-1.000000
1.000000
0.304000
0.333000
0.671000
0.640000
-1.000000
-1.000000
-1.000000
-1.000000
-1.000000
-1.000000
-1.000000
-1.000000
0.683000
0.000000
0.514000
0.517000
0.345000
0.139000
0.346000
0.519000
0.519000
0.697000
-1.000000
0.714000
0.357000
-1.000000
-1.000000
0.000000
-1.000000
-1.000000
1.000000
0.728000
-1.000000
0.332000
-1.000000
0.181000
0.181000
-1.000000
0.184000
-1.000000
-1.000000
-1.000000
0.736000
0.000000
-1.000000
-1.000000
0.193000
0.587000
-1.000000
-1.000000
-1.000000
-1.000000
-1.000000
-1.000000
-1.000000
-1.000000
-1.000000
-1.000000
-1.000000
-1.000000
-1.000000
-1.000000
-1.000000
-1.000000
-1.000000
-1.000000
-1.000000
-1.000000
