# Supplementary material for: Nano-DMS-MaP allows isoform-specific RNA structure determination
Source: Nat Methods. 2023 Apr 27;20(6):849–59. doi: 10.1038/s41592-023-01862-7 (PMC10250195; doi:10.1038/s41592-023-01862-7)
Supplement: Supplementary file 5 — DMS reactivities as csv files for all experiments and isoforms. –1 represents no information at position. [file 41592_2023_1862_MOESM5_ESM.zip › reactivity_csvs/Nanopore_RT-FS_per_isoform/Rep1/Nanopore_RT-FS_Rep1_RT3_8mM_cell_RT2_unspliced2_AC.csv]

-1.000000
-1.000000
-1.000000
-1.000000
-1.000000
-1.000000
-1.000000
-1.000000
-1.000000
-1.000000
-1.000000
-1.000000
-1.000000
-1.000000
-1.000000
-1.000000
-1.000000
-1.000000
-1.000000
-1.000000
-1.000000
-1.000000
-1.000000
-1.000000
-1.000000
-1.000000
-1.000000
1.000000
0.000000
-1.000000
-1.000000
-1.000000
-1.000000
0.000000
-1.000000
0.000000
-1.000000
0.000000
-1.000000
0.000000
-1.000000
-1.000000
-1.000000
0.000000
-1.000000
0.000000
0.000000
0.000000
-1.000000
0.000000
-1.000000
-1.000000
-1.000000
0.000000
0.000000
0.000000
0.000000
0.000000
0.000000
0.000000
-1.000000
-1.000000
0.000000
-1.000000
-1.000000
0.481000
0.000000
-1.000000
0.000000
0.000000
-1.000000
0.000000
0.000000
0.000000
-1.000000
0.000000
0.000000
0.000000
-1.000000
0.000000
-1.000000
-1.000000
-1.000000
0.000000
0.000000
-1.000000
-1.000000
-1.000000
0.000000
-1.000000
-1.000000
-1.000000
0.000000
-1.000000
1.000000
0.000000
0.000000
0.000000
-1.000000
-1.000000
0.000000
-1.000000
-1.000000
-1.000000
-1.000000
-1.000000
-1.000000
-1.000000
0.000000
0.000000
0.000000
-1.000000
-1.000000
0.000000
-1.000000
-1.000000
-1.000000
-1.000000
-1.000000
-1.000000
-1.000000
-1.000000
-1.000000
0.000000
0.000000
-1.000000
0.000000
-1.000000
-1.000000
-1.000000
-1.000000
0.000000
0.000000
0.000000
-1.000000
0.000000
-1.000000
0.000000
-1.000000
0.000000
-1.000000
0.000000
0.000000
0.000000
-1.000000
0.000000
0.000000
-1.000000
0.000000
0.000000
0.000000
0.000000
-1.000000
-1.000000
-1.000000
-1.000000
0.000000
-1.000000
-1.000000
0.000000
0.000000
-1.000000
-1.000000
-1.000000
-1.000000
-1.000000
-1.000000
0.000000
0.000000
0.000000
0.000000
-1.000000
0.000000
-1.000000
1.000000
-1.000000
0.000000
-1.000000
0.000000
0.000000
-1.000000
-1.000000
-1.000000
-1.000000
0.000000
-1.000000
0.000000
0.000000
0.000000
-1.000000
0.000000
0.000000
0.000000
0.000000
-1.000000
-1.000000
-1.000000
0.000000
0.000000
-1.000000
-1.000000
-1.000000
0.000000
0.500000
0.000000
-1.000000
0.000000
-1.000000
0.000000
0.000000
0.000000
-1.000000
-1.000000
0.000000
0.000000
0.000000
-1.000000
0.000000
0.000000
0.000000
-1.000000
0.000000
-1.000000
-1.000000
0.000000
-1.000000
0.000000
-1.000000
0.000000
-1.000000
0.000000
-1.000000
0.000000
-1.000000
0.000000
0.000000
-1.000000
0.000000
0.000000
-1.000000
-1.000000
0.000000
0.000000
-1.000000
0.000000
-1.000000
-1.000000
0.000000
-1.000000
-1.000000
-1.000000
0.000000
-1.000000
-1.000000
0.000000
0.000000
-1.000000
0.000000
-1.000000
0.000000
-1.000000
0.000000
0.000000
0.000000
-1.000000
-1.000000
0.000000
0.000000
0.000000
-1.000000
0.000000
-1.000000
-1.000000
0.000000
-1.000000
0.000000
-1.000000
-1.000000
-1.000000
-1.000000
0.000000
-1.000000
-1.000000
0.000000
-1.000000
0.000000
0.000000
-1.000000
-1.000000
-1.000000
-1.000000
-1.000000
0.000000
-1.000000
-1.000000
0.000000
0.000000
-1.000000
0.000000
0.000000
0.000000
0.000000
0.000000
0.000000
0.000000
-1.000000
-1.000000
-1.000000
-1.000000
-1.000000
0.000000
0.000000
-1.000000
0.000000
-1.000000
0.000000
-1.000000
-1.000000
0.000000
-1.000000
-1.000000
0.000000
-1.000000
0.000000
-1.000000
1.000000
0.000000
-1.000000
-1.000000
0.000000
-1.000000
1.000000
-1.000000
0.000000
-1.000000
0.000000
-1.000000
-1.000000
-1.000000
-1.000000
-1.000000
-1.000000
0.000000
-1.000000
0.000000
-1.000000
0.000000
-1.000000
0.000000
-1.000000
-1.000000
0.000000
-1.000000
-1.000000
-1.000000
1.000000
-1.000000
-1.000000
0.000000
0.000000
-1.000000
0.000000
-1.000000
-1.000000
-1.000000
-1.000000
-1.000000
0.000000
-1.000000
0.000000
0.000000
-1.000000
-1.000000
0.000000
-1.000000
0.000000
-1.000000
0.000000
0.000000
0.000000
-1.000000
-1.000000
-1.000000
-1.000000
0.000000
0.000000
0.000000
0.000000
1.000000
0.000000
-1.000000
-1.000000
0.000000
-1.000000
-1.000000
-1.000000
-1.000000
0.000000
0.000000
-1.000000
-1.000000
0.000000
0.000000
0.000000
-1.000000
-1.000000
-1.000000
-1.000000
-1.000000
0.000000
0.000000
0.000000
-1.000000
0.000000
0.000000
0.000000
0.000000
0.000000
0.000000
-1.000000
0.000000
-1.000000
0.000000
0.000000
1.000000
0.000000
-1.000000
0.000000
1.000000
0.000000
0.000000
0.000000
1.000000
-1.000000
0.000000
-1.000000
0.000000
-1.000000
-1.000000
1.000000
-1.000000
-1.000000
-1.000000
-1.000000
0.000000
1.000000
0.000000
-1.000000
0.000000
0.000000
-1.000000
-1.000000
-1.000000
0.000000
-1.000000
0.000000
-1.000000
0.000000
-1.000000
0.000000
0.000000
1.000000
-1.000000
0.000000
-1.000000
-1.000000
1.000000
-1.000000
0.000000
0.000000
-1.000000
-1.000000
-1.000000
0.000000
0.000000
-1.000000
0.000000
0.000000
-1.000000
-1.000000
-1.000000
0.000000
0.000000
-1.000000
-1.000000
-1.000000
-1.000000
0.000000
-1.000000
1.000000
-1.000000
0.000000
0.000000
0.000000
-1.000000
1.000000
1.000000
-1.000000
0.000000
0.000000
-1.000000
-1.000000
0.000000
-1.000000
-1.000000
-1.000000
0.000000
-1.000000
0.000000
0.000000
0.000000
0.000000
0.000000
-1.000000
0.000000
0.000000
-1.000000
-1.000000
-1.000000
-1.000000
0.000000
0.000000
0.000000
-1.000000
0.000000
-1.000000
0.000000
0.000000
0.000000
0.000000
0.000000
0.000000
0.000000
-1.000000
0.000000
0.000000
0.000000
-1.000000
-1.000000
0.000000
0.000000
-1.000000
0.000000
0.000000
0.000000
-1.000000
-1.000000
0.000000
-1.000000
0.000000
0.000000
-1.000000
0.000000
0.000000
-1.000000
0.000000
0.000000
-1.000000
-1.000000
-1.000000
0.000000
-1.000000
0.000000
-1.000000
0.000000
0.000000
-1.000000
-1.000000
0.000000
-1.000000
-1.000000
-1.000000
0.000000
0.000000
-1.000000
0.000000
0.000000
0.000000
0.000000
-1.000000
0.000000
-1.000000
0.000000
1.000000
-1.000000
-1.000000
-1.000000
-1.000000
-1.000000
-1.000000
-1.000000
-1.000000
-1.000000
-1.000000
-1.000000
-1.000000
-1.000000
-1.000000
-1.000000
-1.000000
-1.000000
-1.000000
-1.000000
-1.000000
-1.000000
-1.000000
-1.000000
-1.000000
-1.000000
-1.000000
-1.000000
-1.000000
-1.000000
-1.000000
-1.000000
-1.000000
-1.000000
-1.000000
-1.000000
-1.000000
-1.000000
-1.000000
-1.000000
-1.000000
-1.000000
-1.000000
-1.000000
-1.000000
-1.000000
-1.000000
-1.000000
-1.000000
-1.000000
-1.000000
-1.000000
-1.000000
-1.000000
-1.000000
-1.000000
-1.000000
-1.000000
-1.000000
-1.000000
-1.000000
-1.000000
-1.000000
-1.000000
-1.000000
-1.000000
-1.000000
-1.000000
-1.000000
-1.000000
-1.000000
-1.000000
-1.000000
-1.000000
-1.000000
-1.000000
-1.000000
-1.000000
-1.000000
-1.000000
-1.000000
-1.000000
-1.000000
-1.000000
-1.000000
-1.000000
-1.000000
-1.000000
-1.000000
-1.000000
-1.000000
-1.000000
-1.000000
-1.000000
-1.000000
-1.000000
-1.000000
-1.000000
-1.000000
-1.000000
-1.000000
-1.000000
-1.000000
-1.000000
-1.000000
-1.000000
-1.000000
-1.000000
-1.000000
-1.000000
-1.000000
-1.000000
-1.000000
-1.000000
-1.000000
-1.000000
-1.000000
-1.000000
-1.000000
-1.000000
-1.000000
-1.000000
-1.000000
-1.000000
-1.000000
-1.000000
-1.000000
-1.000000
-1.000000
-1.000000
-1.000000
-1.000000
-1.000000
-1.000000
-1.000000
-1.000000
-1.000000
-1.000000
-1.000000
-1.000000
-1.000000
-1.000000
-1.000000
-1.000000
-1.000000
-1.000000
-1.000000
-1.000000
-1.000000
-1.000000
-1.000000
-1.000000
-1.000000
-1.000000
-1.000000
-1.000000
-1.000000
-1.000000
-1.000000
-1.000000
-1.000000
-1.000000
-1.000000
-1.000000
-1.000000
-1.000000
-1.000000
-1.000000
-1.000000
-1.000000
-1.000000
-1.000000
-1.000000
-1.000000
-1.000000
-1.000000
-1.000000
-1.000000
-1.000000
-1.000000
-1.000000
-1.000000
-1.000000
-1.000000
-1.000000
-1.000000
-1.000000
-1.000000
-1.000000
-1.000000
-1.000000
-1.000000
-1.000000
-1.000000
-1.000000
-1.000000
-1.000000
-1.000000
-1.000000
-1.000000
-1.000000
-1.000000
-1.000000
-1.000000
-1.000000
-1.000000
-1.000000
-1.000000
-1.000000
-1.000000
-1.000000
-1.000000
-1.000000
-1.000000
-1.000000
-1.000000
-1.000000
-1.000000
-1.000000
-1.000000
-1.000000
-1.000000
-1.000000
-1.000000
-1.000000
-1.000000
-1.000000
-1.000000
-1.000000
-1.000000
-1.000000
-1.000000
-1.000000
-1.000000
-1.000000
-1.000000
-1.000000
-1.000000
-1.000000
-1.000000
-1.000000
-1.000000
-1.000000
-1.000000
-1.000000
-1.000000
-1.000000
-1.000000
-1.000000
-1.000000
-1.000000
-1.000000
-1.000000
-1.000000
-1.000000
-1.000000
-1.000000
-1.000000
-1.000000
-1.000000
-1.000000
-1.000000
-1.000000
-1.000000
-1.000000
-1.000000
-1.000000
-1.000000
-1.000000
-1.000000
-1.000000
-1.000000
-1.000000
-1.000000
-1.000000
-1.000000
-1.000000
-1.000000
-1.000000
-1.000000
-1.000000
-1.000000
-1.000000
-1.000000
-1.000000
-1.000000
-1.000000
-1.000000
-1.000000
-1.000000
-1.000000
-1.000000
-1.000000
-1.000000
-1.000000
-1.000000
-1.000000
-1.000000
-1.000000
-1.000000
-1.000000
-1.000000
-1.000000
-1.000000
-1.000000
-1.000000
-1.000000
-1.000000
-1.000000
-1.000000
-1.000000
-1.000000
-1.000000
-1.000000
-1.000000
-1.000000
-1.000000
-1.000000
-1.000000
-1.000000
-1.000000
-1.000000
-1.000000
-1.000000
-1.000000
-1.000000
-1.000000
-1.000000
-1.000000
-1.000000
-1.000000
-1.000000
-1.000000
-1.000000
-1.000000
-1.000000
-1.000000
-1.000000
-1.000000
-1.000000
-1.000000
-1.000000
-1.000000
-1.000000
-1.000000
-1.000000
-1.000000
-1.000000
-1.000000
-1.000000
-1.000000
-1.000000
-1.000000
-1.000000
-1.000000
-1.000000
-1.000000
-1.000000
-1.000000
-1.000000
-1.000000
-1.000000
-1.000000
-1.000000
-1.000000
-1.000000
-1.000000
-1.000000
-1.000000
-1.000000
-1.000000
-1.000000
-1.000000
-1.000000
-1.000000
-1.000000
-1.000000
-1.000000
-1.000000
-1.000000
-1.000000
-1.000000
-1.000000
-1.000000
-1.000000
-1.000000
-1.000000
-1.000000
-1.000000
-1.000000
-1.000000
-1.000000
-1.000000
-1.000000
-1.000000
-1.000000
-1.000000
-1.000000
-1.000000
-1.000000
-1.000000
-1.000000
-1.000000
-1.000000
-1.000000
-1.000000
-1.000000
-1.000000
-1.000000
-1.000000
-1.000000
-1.000000
-1.000000
-1.000000
-1.000000
-1.000000
-1.000000
-1.000000
-1.000000
-1.000000
-1.000000
-1.000000
-1.000000
-1.000000
-1.000000
-1.000000
-1.000000
-1.000000
-1.000000
-1.000000
-1.000000
-1.000000
-1.000000
-1.000000
-1.000000
-1.000000
-1.000000
-1.000000
-1.000000
-1.000000
-1.000000
-1.000000
-1.000000
-1.000000
-1.000000
-1.000000
-1.000000
-1.000000
-1.000000
-1.000000
-1.000000
-1.000000
-1.000000
-1.000000
-1.000000
-1.000000
-1.000000
-1.000000
-1.000000
-1.000000
-1.000000
-1.000000
-1.000000
-1.000000
-1.000000
-1.000000
-1.000000
-1.000000
-1.000000
-1.000000
-1.000000
-1.000000
-1.000000
-1.000000
-1.000000
-1.000000
-1.000000
-1.000000
-1.000000
-1.000000
-1.000000
-1.000000
-1.000000
-1.000000
-1.000000
-1.000000
-1.000000
-1.000000
-1.000000
-1.000000
-1.000000
-1.000000
-1.000000
-1.000000
-1.000000
-1.000000
-1.000000
-1.000000
-1.000000
-1.000000
-1.000000
-1.000000
-1.000000
-1.000000
-1.000000
-1.000000
-1.000000
-1.000000
-1.000000
-1.000000
-1.000000
-1.000000
-1.000000
-1.000000
-1.000000
-1.000000
-1.000000
-1.000000
-1.000000
-1.000000
-1.000000
-1.000000
-1.000000
-1.000000
-1.000000
-1.000000
-1.000000
-1.000000
-1.000000
-1.000000
-1.000000
-1.000000
-1.000000
-1.000000
-1.000000
-1.000000
-1.000000
-1.000000
-1.000000
-1.000000
-1.000000
-1.000000
-1.000000
-1.000000
-1.000000
-1.000000
-1.000000
-1.000000
-1.000000
-1.000000
-1.000000
-1.000000
-1.000000
-1.000000
-1.000000
-1.000000
-1.000000
-1.000000
-1.000000
-1.000000
-1.000000
-1.000000
-1.000000
-1.000000
-1.000000
-1.000000
-1.000000
-1.000000
-1.000000
-1.000000
-1.000000
-1.000000
-1.000000
-1.000000
-1.000000
-1.000000
-1.000000
-1.000000
-1.000000
-1.000000
-1.000000
-1.000000
-1.000000
-1.000000
-1.000000
-1.000000
-1.000000
-1.000000
-1.000000
-1.000000
-1.000000
-1.000000
-1.000000
-1.000000
-1.000000
-1.000000
-1.000000
-1.000000
-1.000000
-1.000000
-1.000000
-1.000000
-1.000000
-1.000000
-1.000000
-1.000000
-1.000000
-1.000000
-1.000000
-1.000000
-1.000000
-1.000000
-1.000000
-1.000000
-1.000000
-1.000000
-1.000000
-1.000000
-1.000000
-1.000000
-1.000000
-1.000000
-1.000000
-1.000000
-1.000000
-1.000000
-1.000000
-1.000000
-1.000000
-1.000000
-1.000000
-1.000000
-1.000000
-1.000000
-1.000000
-1.000000
-1.000000
-1.000000
-1.000000
-1.000000
-1.000000
-1.000000
-1.000000
-1.000000
-1.000000
-1.000000
-1.000000
-1.000000
-1.000000
-1.000000
-1.000000
-1.000000
-1.000000
-1.000000
-1.000000
-1.000000
-1.000000
-1.000000
-1.000000
-1.000000
-1.000000
-1.000000
-1.000000
-1.000000
-1.000000
-1.000000
-1.000000
-1.000000
-1.000000
-1.000000
-1.000000
-1.000000
-1.000000
-1.000000
-1.000000
-1.000000
-1.000000
-1.000000
-1.000000
-1.000000
-1.000000
-1.000000
-1.000000
-1.000000
-1.000000
-1.000000
-1.000000
-1.000000
-1.000000
-1.000000
-1.000000
-1.000000
-1.000000
-1.000000
-1.000000
-1.000000
-1.000000
-1.000000
-1.000000
-1.000000
-1.000000
-1.000000
-1.000000
-1.000000
-1.000000
-1.000000
-1.000000
-1.000000
-1.000000
-1.000000
-1.000000
-1.000000
-1.000000
-1.000000
-1.000000
-1.000000
-1.000000
-1.000000
-1.000000
-1.000000
-1.000000
-1.000000
-1.000000
-1.000000
-1.000000
-1.000000
-1.000000
-1.000000
-1.000000
-1.000000
-1.000000
-1.000000
-1.000000
-1.000000
-1.000000
-1.000000
-1.000000
-1.000000
-1.000000
-1.000000
-1.000000
-1.000000
-1.000000
-1.000000
-1.000000
-1.000000
-1.000000
-1.000000
-1.000000
-1.000000
-1.000000
-1.000000
-1.000000
-1.000000
-1.000000
-1.000000
-1.000000
-1.000000
-1.000000
-1.000000
-1.000000
-1.000000
-1.000000
-1.000000
-1.000000
-1.000000
-1.000000
-1.000000
-1.000000
-1.000000
-1.000000
-1.000000
-1.000000
-1.000000
-1.000000
-1.000000
-1.000000
-1.000000
-1.000000
-1.000000
-1.000000
-1.000000
-1.000000
-1.000000
-1.000000
-1.000000
-1.000000
-1.000000
-1.000000
-1.000000
-1.000000
-1.000000
-1.000000
-1.000000
-1.000000
-1.000000
-1.000000
-1.000000
-1.000000
-1.000000
-1.000000
-1.000000
-1.000000
-1.000000
-1.000000
-1.000000
-1.000000
-1.000000
-1.000000
-1.000000
-1.000000
-1.000000
-1.000000
-1.000000
-1.000000
-1.000000
-1.000000
-1.000000
-1.000000
-1.000000
-1.000000
-1.000000
-1.000000
-1.000000
-1.000000
-1.000000
-1.000000
-1.000000
-1.000000
-1.000000
-1.000000
-1.000000
-1.000000
-1.000000
-1.000000
-1.000000
-1.000000
-1.000000
-1.000000
-1.000000
-1.000000
-1.000000
-1.000000
-1.000000
-1.000000
-1.000000
-1.000000
-1.000000
-1.000000
-1.000000
-1.000000
-1.000000
-1.000000
-1.000000
-1.000000
-1.000000
-1.000000
-1.000000
-1.000000
-1.000000
-1.000000
-1.000000
-1.000000
-1.000000
-1.000000
-1.000000
-1.000000
-1.000000
-1.000000
-1.000000
-1.000000
-1.000000
-1.000000
-1.000000
-1.000000
-1.000000
-1.000000
-1.000000
-1.000000
-1.000000
-1.000000
-1.000000
-1.000000
-1.000000
-1.000000
-1.000000
-1.000000
-1.000000
-1.000000
-1.000000
-1.000000
-1.000000
-1.000000
-1.000000
-1.000000
-1.000000
-1.000000
-1.000000
-1.000000
-1.000000
-1.000000
-1.000000
-1.000000
-1.000000
-1.000000
-1.000000
-1.000000
-1.000000
-1.000000
-1.000000
-1.000000
-1.000000
-1.000000
-1.000000
-1.000000
-1.000000
-1.000000
-1.000000
-1.000000
-1.000000
-1.000000
-1.000000
-1.000000
-1.000000
-1.000000
-1.000000
-1.000000
-1.000000
-1.000000
-1.000000
-1.000000
-1.000000
-1.000000
-1.000000
-1.000000
-1.000000
-1.000000
-1.000000
-1.000000
-1.000000
-1.000000
-1.000000
-1.000000
-1.000000
-1.000000
-1.000000
-1.000000
-1.000000
-1.000000
-1.000000
-1.000000
-1.000000
-1.000000
-1.000000
-1.000000
-1.000000
-1.000000
-1.000000
-1.000000
-1.000000
-1.000000
-1.000000
-1.000000
-1.000000
-1.000000
-1.000000
-1.000000
-1.000000
-1.000000
-1.000000
-1.000000
-1.000000
-1.000000
-1.000000
-1.000000
-1.000000
-1.000000
-1.000000
-1.000000
-1.000000
-1.000000
-1.000000
-1.000000
-1.000000
-1.000000
-1.000000
-1.000000
-1.000000
-1.000000
-1.000000
-1.000000
-1.000000
-1.000000
-1.000000
-1.000000
-1.000000
-1.000000
-1.000000
-1.000000
-1.000000
-1.000000
-1.000000
-1.000000
-1.000000
-1.000000
-1.000000
-1.000000
-1.000000
-1.000000
-1.000000
-1.000000
-1.000000
-1.000000
-1.000000
-1.000000
-1.000000
-1.000000
-1.000000
-1.000000
-1.000000
-1.000000
-1.000000
-1.000000
-1.000000
-1.000000
-1.000000
-1.000000
-1.000000
-1.000000
-1.000000
-1.000000
-1.000000
-1.000000
-1.000000
-1.000000
-1.000000
-1.000000
-1.000000
-1.000000
-1.000000
-1.000000
-1.000000
-1.000000
-1.000000
-1.000000
-1.000000
-1.000000
-1.000000
-1.000000
-1.000000
-1.000000
-1.000000
-1.000000
-1.000000
-1.000000
-1.000000
-1.000000
-1.000000
-1.000000
-1.000000
-1.000000
-1.000000
-1.000000
-1.000000
-1.000000
-1.000000
-1.000000
-1.000000
-1.000000
-1.000000
-1.000000
-1.000000
-1.000000
-1.000000
-1.000000
-1.000000
-1.000000
-1.000000
-1.000000
-1.000000
-1.000000
-1.000000
-1.000000
-1.000000
-1.000000
-1.000000
-1.000000
-1.000000
-1.000000
-1.000000
-1.000000
-1.000000
-1.000000
-1.000000
-1.000000
-1.000000
-1.000000
-1.000000
-1.000000
-1.000000
-1.000000
-1.000000
-1.000000
-1.000000
-1.000000
-1.000000
-1.000000
-1.000000
-1.000000
-1.000000
-1.000000
-1.000000
-1.000000
-1.000000
-1.000000
-1.000000
-1.000000
-1.000000
-1.000000
-1.000000
-1.000000
-1.000000
-1.000000
-1.000000
-1.000000
-1.000000
-1.000000
-1.000000
-1.000000
-1.000000
-1.000000
-1.000000
-1.000000
-1.000000
-1.000000
-1.000000
-1.000000
-1.000000
-1.000000
-1.000000
-1.000000
-1.000000
-1.000000
-1.000000
-1.000000
-1.000000
-1.000000
-1.000000
-1.000000
-1.000000
-1.000000
-1.000000
-1.000000
-1.000000
-1.000000
-1.000000
-1.000000
-1.000000
-1.000000
-1.000000
-1.000000
-1.000000
-1.000000
-1.000000
-1.000000
-1.000000
-1.000000
-1.000000
-1.000000
-1.000000
-1.000000
-1.000000
-1.000000
-1.000000
-1.000000
-1.000000
-1.000000
-1.000000
-1.000000
-1.000000
-1.000000
-1.000000
-1.000000
-1.000000
-1.000000
-1.000000
-1.000000
-1.000000
-1.000000
-1.000000
-1.000000
-1.000000
-1.000000
-1.000000
-1.000000
-1.000000
-1.000000
-1.000000
-1.000000
-1.000000
-1.000000
-1.000000
-1.000000
-1.000000
-1.000000
-1.000000
-1.000000
-1.000000
-1.000000
-1.000000
-1.000000
-1.000000
-1.000000
-1.000000
-1.000000
-1.000000
-1.000000
-1.000000
-1.000000
-1.000000
-1.000000
-1.000000
-1.000000
-1.000000
-1.000000
-1.000000
-1.000000
-1.000000
-1.000000
-1.000000
-1.000000
-1.000000
-1.000000
-1.000000
-1.000000
-1.000000
-1.000000
-1.000000
-1.000000
-1.000000
-1.000000
-1.000000
-1.000000
-1.000000
-1.000000
-1.000000
-1.000000
-1.000000
-1.000000
-1.000000
-1.000000
-1.000000
-1.000000
-1.000000
-1.000000
-1.000000
-1.000000
-1.000000
-1.000000
-1.000000
-1.000000
-1.000000
-1.000000
-1.000000
-1.000000
-1.000000
-1.000000
-1.000000
-1.000000
-1.000000
-1.000000
-1.000000
-1.000000
-1.000000
-1.000000
-1.000000
-1.000000
-1.000000
-1.000000
-1.000000
-1.000000
-1.000000
-1.000000
-1.000000
-1.000000
-1.000000
-1.000000
-1.000000
-1.000000
-1.000000
-1.000000
-1.000000
-1.000000
-1.000000
-1.000000
-1.000000
-1.000000
-1.000000
-1.000000
-1.000000
-1.000000
-1.000000
-1.000000
-1.000000
-1.000000
-1.000000
-1.000000
-1.000000
-1.000000
-1.000000
-1.000000
-1.000000
-1.000000
-1.000000
-1.000000
-1.000000
-1.000000
-1.000000
-1.000000
-1.000000
-1.000000
-1.000000
-1.000000
-1.000000
-1.000000
-1.000000
-1.000000
-1.000000
-1.000000
-1.000000
-1.000000
-1.000000
-1.000000
-1.000000
-1.000000
-1.000000
-1.000000
-1.000000
-1.000000
-1.000000
-1.000000
-1.000000
-1.000000
-1.000000
-1.000000
-1.000000
-1.000000
-1.000000
-1.000000
-1.000000
-1.000000
-1.000000
-1.000000
-1.000000
-1.000000
-1.000000
-1.000000
-1.000000
-1.000000
-1.000000
-1.000000
-1.000000
-1.000000
-1.000000
-1.000000
-1.000000
-1.000000
-1.000000
-1.000000
-1.000000
-1.000000
-1.000000
-1.000000
-1.000000
-1.000000
-1.000000
-1.000000
-1.000000
-1.000000
-1.000000
-1.000000
-1.000000
-1.000000
-1.000000
-1.000000
-1.000000
-1.000000
-1.000000
-1.000000
-1.000000
-1.000000
-1.000000
-1.000000
-1.000000
-1.000000
-1.000000
-1.000000
-1.000000
-1.000000
-1.000000
-1.000000
-1.000000
-1.000000
-1.000000
-1.000000
-1.000000
-1.000000
-1.000000
-1.000000
-1.000000
-1.000000
-1.000000
-1.000000
-1.000000
-1.000000
-1.000000
-1.000000
[truncated: 3,544 more rows]
