# Supplementary material for: Nano-DMS-MaP allows isoform-specific RNA structure determination
Source: Nat Methods. 2023 Apr 27;20(6):849–59. doi: 10.1038/s41592-023-01862-7 (PMC10250195; doi:10.1038/s41592-023-01862-7)
Supplement: Supplementary file 5 — DMS reactivities as csv files for all experiments and isoforms. –1 represents no information at position. [file 41592_2023_1862_MOESM5_ESM.zip › reactivity_csvs/Nanopore_RT-FS_per_isoform/Rep1/Nanopore_RT-FS_Rep1_RT3_57mM_cell_RT2_Env10_RT3_Rev7_AC.csv]

-1.000000
-1.000000
-1.000000
-1.000000
-1.000000
-1.000000
-1.000000
-1.000000
-1.000000
-1.000000
-1.000000
-1.000000
-1.000000
-1.000000
-1.000000
-1.000000
-1.000000
-1.000000
-1.000000
-1.000000
-1.000000
-1.000000
-1.000000
-1.000000
-1.000000
-1.000000
-1.000000
0.130000
0.220000
-1.000000
-1.000000
-1.000000
-1.000000
0.730000
-1.000000
0.130000
-1.000000
0.130000
-1.000000
0.130000
-1.000000
-1.000000
-1.000000
0.157000
-1.000000
0.209000
0.209000
0.130000
-1.000000
0.209000
-1.000000
-1.000000
-1.000000
0.254000
0.209000
0.174000
0.196000
0.453000
0.234000
0.359000
-1.000000
-1.000000
0.483000
-1.000000
-1.000000
1.000000
0.475000
-1.000000
0.468000
0.300000
-1.000000
0.248000
0.693000
0.426000
-1.000000
0.586000
0.778000
0.821000
-1.000000
0.845000
-1.000000
-1.000000
-1.000000
0.944000
0.755000
-1.000000
-1.000000
-1.000000
0.371000
-1.000000
-1.000000
-1.000000
0.478000
-1.000000
0.585000
0.419000
0.211000
0.365000
-1.000000
-1.000000
0.451000
-1.000000
-1.000000
-1.000000
-1.000000
-1.000000
-1.000000
-1.000000
0.653000
0.435000
0.993000
-1.000000
-1.000000
0.623000
-1.000000
-1.000000
-1.000000
-1.000000
-1.000000
-1.000000
-1.000000
-1.000000
-1.000000
0.913000
0.537000
-1.000000
0.352000
-1.000000
-1.000000
-1.000000
-1.000000
0.844000
0.793000
0.414000
-1.000000
0.209000
-1.000000
0.238000
-1.000000
0.361000
-1.000000
0.372000
0.263000
0.293000
-1.000000
0.421000
0.444000
-1.000000
0.448000
0.374000
1.000000
0.915000
-1.000000
-1.000000
-1.000000
-1.000000
0.682000
-1.000000
-1.000000
0.267000
0.631000
-1.000000
-1.000000
-1.000000
-1.000000
-1.000000
-1.000000
0.485000
0.555000
0.767000
0.466000
-1.000000
0.429000
-1.000000
0.484000
-1.000000
0.226000
-1.000000
0.758000
0.659000
-1.000000
-1.000000
-1.000000
-1.000000
0.693000
-1.000000
0.498000
0.254000
0.532000
-1.000000
0.889000
0.771000
0.949000
0.574000
-1.000000
-1.000000
-1.000000
0.835000
1.000000
-1.000000
-1.000000
-1.000000
0.642000
0.955000
0.620000
-1.000000
0.965000
-1.000000
0.843000
1.000000
0.773000
-1.000000
-1.000000
0.553000
0.824000
0.721000
-1.000000
0.601000
0.350000
0.516000
-1.000000
0.286000
-1.000000
-1.000000
0.571000
-1.000000
0.525000
-1.000000
0.402000
-1.000000
0.628000
-1.000000
0.359000
-1.000000
0.414000
0.488000
-1.000000
0.428000
0.831000
-1.000000
-1.000000
0.900000
0.444000
-1.000000
0.373000
-1.000000
-1.000000
0.402000
-1.000000
-1.000000
-1.000000
0.534000
-1.000000
-1.000000
1.000000
0.805000
-1.000000
0.802000
-1.000000
0.998000
-1.000000
0.669000
1.000000
0.768000
-1.000000
-1.000000
0.448000
0.889000
0.632000
-1.000000
0.768000
-1.000000
-1.000000
0.581000
-1.000000
0.492000
-1.000000
-1.000000
-1.000000
-1.000000
0.416000
-1.000000
-1.000000
0.639000
-1.000000
0.689000
1.000000
-1.000000
-1.000000
0.551000
0.547000
-1.000000
0.366000
-1.000000
-1.000000
0.587000
-1.000000
0.554000
-1.000000
0.709000
0.700000
-1.000000
0.533000
0.798000
0.472000
-1.000000
0.731000
0.867000
0.539000
0.990000
-1.000000
0.858000
-1.000000
-1.000000
0.289000
-1.000000
-1.000000
0.521000
0.448000
-1.000000
-1.000000
0.604000
-1.000000
0.861000
-1.000000
-1.000000
-1.000000
0.678000
-1.000000
-1.000000
0.317000
0.225000
-1.000000
0.412000
-1.000000
-1.000000
-1.000000
-1.000000
-1.000000
-1.000000
1.000000
0.834000
-1.000000
0.558000
-1.000000
0.783000
0.962000
0.544000
-1.000000
0.832000
0.553000
-1.000000
-1.000000
0.952000
1.000000
0.675000
-1.000000
0.845000
0.933000
1.000000
0.700000
0.826000
-1.000000
-1.000000
0.802000
0.837000
-1.000000
0.523000
-1.000000
0.377000
0.523000
-1.000000
0.638000
-1.000000
-1.000000
-1.000000
0.561000
0.564000
-1.000000
-1.000000
0.864000
0.794000
-1.000000
-1.000000
-1.000000
-1.000000
-1.000000
-1.000000
-1.000000
-1.000000
-1.000000
-1.000000
-1.000000
-1.000000
-1.000000
-1.000000
-1.000000
-1.000000
-1.000000
-1.000000
-1.000000
-1.000000
