# Supplementary material for: Nano-DMS-MaP allows isoform-specific RNA structure determination
Source: Nat Methods. 2023 Apr 27;20(6):849–59. doi: 10.1038/s41592-023-01862-7 (PMC10250195; doi:10.1038/s41592-023-01862-7)
Supplement: Supplementary file 5 — DMS reactivities as csv files for all experiments and isoforms. –1 represents no information at position. [file 41592_2023_1862_MOESM5_ESM.zip › reactivity_csvs/Nanopore_RT-FS_per_isoform/Rep1/Nanopore_RT-FS_Rep1_RT3_85mM_cell_RT2_Env2_RT3_Rev1_ACT.csv]

-1.000000
-1.000000
-1.000000
-1.000000
-1.000000
-1.000000
-1.000000
-1.000000
-1.000000
-1.000000
-1.000000
-1.000000
-1.000000
-1.000000
-1.000000
-1.000000
-1.000000
-1.000000
-1.000000
-1.000000
-1.000000
-1.000000
-1.000000
-1.000000
-1.000000
-1.000000
-1.000000
0.083000
0.195000
-1.000000
-1.000000
-1.000000
-1.000000
0.686000
-1.000000
0.083000
-1.000000
0.083000
-1.000000
0.083000
-1.000000
-1.000000
-1.000000
0.161000
-1.000000
0.186000
0.186000
0.087000
-1.000000
0.186000
-1.000000
-1.000000
-1.000000
0.246000
0.229000
0.212000
0.217000
0.753000
0.186000
0.407000
-1.000000
-1.000000
0.596000
-1.000000
-1.000000
1.000000
0.491000
-1.000000
0.568000
0.317000
-1.000000
0.328000
0.629000
0.373000
-1.000000
0.554000
0.801000
0.670000
-1.000000
0.926000
-1.000000
-1.000000
-1.000000
0.926000
0.759000
-1.000000
-1.000000
-1.000000
0.375000
-1.000000
-1.000000
-1.000000
0.480000
-1.000000
0.732000
0.296000
0.359000
0.285000
-1.000000
-1.000000
0.397000
-1.000000
-1.000000
-1.000000
-1.000000
-1.000000
-1.000000
-1.000000
0.775000
0.650000
0.924000
-1.000000
-1.000000
0.569000
-1.000000
-1.000000
-1.000000
-1.000000
-1.000000
-1.000000
-1.000000
-1.000000
-1.000000
0.716000
0.930000
-1.000000
0.494000
-1.000000
-1.000000
-1.000000
-1.000000
0.705000
0.766000
0.500000
-1.000000
0.255000
-1.000000
0.436000
-1.000000
0.457000
-1.000000
0.372000
0.287000
0.442000
-1.000000
0.516000
0.425000
-1.000000
0.462000
0.455000
1.000000
0.928000
-1.000000
-1.000000
-1.000000
-1.000000
0.492000
-1.000000
-1.000000
0.623000
0.641000
-1.000000
-1.000000
-1.000000
-1.000000
-1.000000
-1.000000
0.436000
0.426000
0.700000
0.516000
-1.000000
0.493000
-1.000000
0.511000
-1.000000
0.303000
-1.000000
0.863000
0.563000
-1.000000
-1.000000
-1.000000
-1.000000
0.872000
-1.000000
0.690000
0.437000
0.518000
-1.000000
0.921000
0.647000
0.972000
0.668000
-1.000000
-1.000000
-1.000000
0.586000
1.000000
-1.000000
-1.000000
-1.000000
0.555000
1.000000
0.656000
-1.000000
0.937000
-1.000000
0.696000
1.000000
0.865000
-1.000000
-1.000000
0.632000
0.796000
0.787000
-1.000000
0.514000
0.435000
0.555000
-1.000000
0.416000
-1.000000
-1.000000
0.564000
-1.000000
0.427000
-1.000000
0.522000
-1.000000
0.552000
-1.000000
0.462000
-1.000000
0.467000
0.661000
-1.000000
0.519000
0.635000
-1.000000
-1.000000
0.869000
0.521000
-1.000000
0.590000
-1.000000
-1.000000
0.494000
-1.000000
-1.000000
-1.000000
0.567000
-1.000000
-1.000000
0.935000
0.747000
-1.000000
1.000000
-1.000000
1.000000
-1.000000
0.887000
1.000000
0.925000
-1.000000
-1.000000
0.535000
0.642000
0.598000
-1.000000
0.749000
-1.000000
-1.000000
0.619000
-1.000000
0.441000
-1.000000
-1.000000
-1.000000
-1.000000
0.602000
-1.000000
-1.000000
0.430000
-1.000000
0.391000
0.920000
-1.000000
-1.000000
-1.000000
0.862000
0.536000
-1.000000
0.460000
-1.000000
0.282000
0.406000
-1.000000
0.555000
-1.000000
-1.000000
-1.000000
0.496000
0.460000
-1.000000
-1.000000
0.846000
0.955000
-1.000000
-1.000000
-1.000000
-1.000000
-1.000000
-1.000000
-1.000000
-1.000000
-1.000000
-1.000000
-1.000000
-1.000000
-1.000000
-1.000000
-1.000000
-1.000000
-1.000000
-1.000000
-1.000000
-1.000000
