# Supplementary material for: Nano-DMS-MaP allows isoform-specific RNA structure determination
Source: Nat Methods. 2023 Apr 27;20(6):849–59. doi: 10.1038/s41592-023-01862-7 (PMC10250195; doi:10.1038/s41592-023-01862-7)
Supplement: Supplementary file 5 — DMS reactivities as csv files for all experiments and isoforms. –1 represents no information at position. [file 41592_2023_1862_MOESM5_ESM.zip › reactivity_csvs/Nanopore_RT-FS_per_isoform/Rep1/Nanopore_RT-FS_Rep1_RT3_85mM_cell_RT2_Vif2_RT3_Vif1_AC.csv]

-1.000000
-1.000000
-1.000000
-1.000000
-1.000000
-1.000000
-1.000000
-1.000000
-1.000000
-1.000000
-1.000000
-1.000000
-1.000000
-1.000000
-1.000000
-1.000000
-1.000000
-1.000000
-1.000000
-1.000000
-1.000000
-1.000000
-1.000000
-1.000000
-1.000000
-1.000000
-1.000000
0.000000
0.213000
-1.000000
-1.000000
-1.000000
-1.000000
0.548000
-1.000000
0.000000
-1.000000
0.000000
-1.000000
0.000000
-1.000000
-1.000000
-1.000000
0.000000
-1.000000
0.000000
0.150000
0.000000
-1.000000
0.150000
-1.000000
-1.000000
-1.000000
0.000000
0.000000
0.000000
0.000000
0.202000
0.000000
0.000000
-1.000000
-1.000000
0.000000
-1.000000
-1.000000
0.717000
0.000000
-1.000000
0.202000
0.000000
-1.000000
0.000000
0.000000
0.000000
-1.000000
0.000000
0.000000
0.189000
-1.000000
0.607000
-1.000000
-1.000000
-1.000000
0.740000
0.350000
-1.000000
-1.000000
-1.000000
0.000000
-1.000000
-1.000000
-1.000000
0.000000
-1.000000
0.350000
0.000000
0.364000
0.000000
-1.000000
-1.000000
0.182000
-1.000000
-1.000000
-1.000000
-1.000000
-1.000000
-1.000000
-1.000000
0.740000
0.000000
0.155000
-1.000000
-1.000000
0.309000
-1.000000
-1.000000
-1.000000
-1.000000
-1.000000
-1.000000
-1.000000
-1.000000
-1.000000
0.145000
0.390000
-1.000000
0.000000
-1.000000
-1.000000
-1.000000
-1.000000
0.360000
0.502000
0.000000
-1.000000
0.000000
-1.000000
0.000000
-1.000000
0.356000
-1.000000
0.191000
0.000000
0.000000
-1.000000
0.188000
0.176000
-1.000000
0.176000
0.188000
0.337000
0.149000
-1.000000
-1.000000
-1.000000
-1.000000
0.000000
-1.000000
-1.000000
0.000000
0.000000
-1.000000
-1.000000
-1.000000
-1.000000
-1.000000
-1.000000
0.000000
0.352000
0.352000
0.703000
-1.000000
0.188000
-1.000000
0.188000
-1.000000
0.000000
-1.000000
0.635000
0.352000
-1.000000
-1.000000
-1.000000
-1.000000
0.149000
-1.000000
0.149000
0.000000
0.000000
-1.000000
0.352000
0.315000
0.188000
0.491000
-1.000000
-1.000000
-1.000000
0.000000
0.338000
-1.000000
-1.000000
-1.000000
0.176000
0.879000
0.000000
-1.000000
0.715000
-1.000000
0.000000
0.455000
0.000000
-1.000000
-1.000000
0.176000
0.315000
0.344000
-1.000000
0.369000
0.000000
0.172000
-1.000000
0.000000
-1.000000
-1.000000
0.000000
-1.000000
0.000000
-1.000000
0.291000
-1.000000
0.000000
-1.000000
0.106000
-1.000000
0.000000
0.468000
-1.000000
0.325000
0.170000
-1.000000
-1.000000
0.170000
0.547000
-1.000000
0.547000
-1.000000
-1.000000
0.000000
-1.000000
-1.000000
-1.000000
0.182000
-1.000000
-1.000000
0.474000
0.000000
-1.000000
0.691000
-1.000000
0.000000
-1.000000
0.000000
0.680000
0.250000
-1.000000
-1.000000
0.000000
0.174000
0.695000
-1.000000
0.660000
-1.000000
-1.000000
0.110000
-1.000000
0.000000
-1.000000
-1.000000
-1.000000
-1.000000
0.000000
-1.000000
-1.000000
0.381000
-1.000000
0.000000
0.191000
-1.000000
-1.000000
-1.000000
-1.000000
0.000000
0.000000
0.000000
-1.000000
0.191000
0.173000
-1.000000
0.645000
-1.000000
0.215000
-1.000000
0.000000
0.691000
0.000000
-1.000000
-1.000000
-1.000000
-1.000000
-1.000000
-1.000000
0.000000
0.848000
0.636000
-1.000000
-1.000000
0.212000
0.415000
0.000000
0.175000
-1.000000
0.000000
0.175000
1.000000
0.424000
-1.000000
0.227000
-1.000000
0.227000
0.000000
-1.000000
0.000000
-1.000000
-1.000000
-1.000000
0.000000
0.000000
0.231000
-1.000000
-1.000000
-1.000000
-1.000000
0.242000
0.000000
-1.000000
-1.000000
-1.000000
-1.000000
0.259000
0.168000
-1.000000
-1.000000
0.205000
-1.000000
-1.000000
0.000000
1.000000
-1.000000
0.000000
0.777000
0.242000
0.967000
-1.000000
0.000000
-1.000000
0.476000
0.238000
-1.000000
0.201000
-1.000000
-1.000000
-1.000000
0.476000
1.000000
0.238000
-1.000000
0.238000
0.238000
0.000000
0.714000
-1.000000
-1.000000
0.000000
-1.000000
-1.000000
-1.000000
0.765000
0.000000
1.000000
0.201000
-1.000000
0.000000
0.714000
-1.000000
0.238000
0.238000
0.000000
0.238000
-1.000000
0.216000
0.000000
0.000000
0.238000
-1.000000
0.238000
-1.000000
0.000000
0.205000
-1.000000
1.000000
0.000000
-1.000000
-1.000000
-1.000000
1.000000
-1.000000
-1.000000
0.000000
-1.000000
-1.000000
-1.000000
0.238000
0.000000
0.000000
0.714000
0.000000
0.238000
-1.000000
0.476000
-1.000000
-1.000000
-1.000000
0.000000
0.000000
-1.000000
-1.000000
-1.000000
-1.000000
0.714000
-1.000000
-1.000000
0.476000
-1.000000
-1.000000
-1.000000
-1.000000
-1.000000
-1.000000
-1.000000
-1.000000
0.526000
1.000000
0.000000
-1.000000
-1.000000
0.246000
-1.000000
0.491000
0.750000
0.491000
-1.000000
-1.000000
0.209000
-1.000000
-1.000000
0.491000
-1.000000
-1.000000
0.000000
-1.000000
-1.000000
0.737000
0.246000
0.263000
0.454000
0.790000
0.246000
-1.000000
-1.000000
-1.000000
0.491000
0.000000
0.000000
0.000000
-1.000000
0.737000
-1.000000
-1.000000
0.000000
-1.000000
-1.000000
0.246000
0.246000
0.000000
0.246000
0.263000
0.000000
0.750000
0.000000
1.000000
-1.000000
0.737000
-1.000000
-1.000000
-1.000000
0.246000
-1.000000
0.982000
-1.000000
-1.000000
-1.000000
0.710000
1.000000
0.000000
-1.000000
-1.000000
0.000000
0.246000
0.491000
-1.000000
0.000000
-1.000000
0.982000
0.246000
-1.000000
-1.000000
0.982000
0.263000
-1.000000
-1.000000
-1.000000
-1.000000
-1.000000
-1.000000
-1.000000
0.000000
-1.000000
0.246000
-1.000000
0.246000
1.000000
0.000000
-1.000000
0.223000
0.000000
1.000000
-1.000000
1.000000
-1.000000
-1.000000
0.000000
0.000000
0.246000
-1.000000
-1.000000
0.491000
0.000000
-1.000000
0.737000
0.454000
-1.000000
1.000000
0.000000
0.000000
0.246000
0.737000
0.000000
0.737000
-1.000000
0.246000
0.982000
-1.000000
-1.000000
-1.000000
0.526000
0.000000
-1.000000
0.699000
0.000000
-1.000000
-1.000000
0.000000
0.263000
1.000000
0.223000
0.000000
-1.000000
0.000000
0.000000
0.000000
0.000000
1.000000
-1.000000
0.000000
-1.000000
-1.000000
-1.000000
-1.000000
0.000000
-1.000000
-1.000000
0.000000
-1.000000
0.000000
0.208000
0.000000
-1.000000
-1.000000
0.000000
-1.000000
-1.000000
1.000000
0.491000
-1.000000
0.000000
1.000000
0.263000
0.000000
0.491000
0.526000
0.982000
-1.000000
0.491000
-1.000000
-1.000000
-1.000000
-1.000000
-1.000000
-1.000000
-1.000000
0.263000
-1.000000
-1.000000
0.000000
0.246000
-1.000000
0.982000
0.790000
0.000000
-1.000000
-1.000000
0.000000
-1.000000
0.246000
0.491000
0.000000
-1.000000
0.000000
-1.000000
0.246000
0.000000
-1.000000
-1.000000
-1.000000
1.000000
0.000000
-1.000000
-1.000000
-1.000000
-1.000000
-1.000000
-1.000000
-1.000000
0.000000
0.000000
-1.000000
-1.000000
-1.000000
0.212000
-1.000000
-1.000000
0.000000
-1.000000
0.000000
0.000000
0.250000
-1.000000
0.250000
-1.000000
0.000000
0.246000
-1.000000
-1.000000
-1.000000
0.000000
-1.000000
-1.000000
0.000000
0.000000
0.246000
0.982000
0.000000
-1.000000
0.737000
-1.000000
0.491000
-1.000000
0.000000
-1.000000
0.000000
-1.000000
0.526000
0.982000
0.526000
0.246000
0.263000
0.000000
0.000000
-1.000000
-1.000000
0.000000
-1.000000
0.699000
0.000000
0.000000
0.000000
-1.000000
-1.000000
0.000000
0.535000
0.000000
-1.000000
0.250000
-1.000000
0.267000
0.499000
-1.000000
0.000000
0.267000
0.227000
0.499000
0.250000
0.762000
-1.000000
0.000000
0.000000
-1.000000
-1.000000
0.000000
0.000000
-1.000000
0.000000
-1.000000
-1.000000
0.535000
0.499000
0.227000
-1.000000
0.749000
-1.000000
-1.000000
-1.000000
-1.000000
-1.000000
0.250000
-1.000000
-1.000000
-1.000000
-1.000000
-1.000000
-1.000000
-1.000000
-1.000000
0.186000
0.453000
-1.000000
0.000000
0.982000
-1.000000
0.526000
-1.000000
-1.000000
0.535000
-1.000000
1.000000
-1.000000
0.499000
0.000000
-1.000000
0.507000
0.000000
0.000000
-1.000000
0.499000
0.267000
0.000000
0.000000
-1.000000
0.254000
-1.000000
-1.000000
0.000000
-1.000000
-1.000000
0.254000
0.272000
-1.000000
-1.000000
0.000000
-1.000000
0.461000
-1.000000
-1.000000
-1.000000
0.000000
-1.000000
-1.000000
0.000000
0.526000
-1.000000
0.000000
-1.000000
-1.000000
-1.000000
-1.000000
-1.000000
-1.000000
0.710000
0.000000
-1.000000
0.737000
-1.000000
0.790000
0.453000
0.246000
-1.000000
1.000000
0.000000
-1.000000
-1.000000
0.982000
1.000000
0.491000
-1.000000
0.737000
0.491000
0.000000
0.000000
0.254000
-1.000000
-1.000000
-1.000000
0.000000
-1.000000
-1.000000
0.477000
-1.000000
0.000000
-1.000000
0.000000
-1.000000
0.774000
0.553000
0.258000
-1.000000
-1.000000
0.774000
0.000000
-1.000000
-1.000000
-1.000000
-1.000000
0.000000
0.258000
0.000000
-1.000000
0.448000
-1.000000
0.843000
0.000000
-1.000000
0.281000
0.000000
-1.000000
-1.000000
0.710000
0.787000
-1.000000
0.000000
0.000000
0.262000
0.525000
0.240000
0.000000
0.000000
0.000000
0.224000
0.262000
0.843000
0.000000
-1.000000
0.000000
-1.000000
0.000000
0.262000
0.147000
-1.000000
0.000000
0.000000
0.000000
0.000000
0.000000
-1.000000
-1.000000
-1.000000
-1.000000
0.000000
0.000000
-1.000000
0.000000
-1.000000
-1.000000
-1.000000
-1.000000
-1.000000
0.000000
-1.000000
-1.000000
0.000000
0.534000
0.000000
0.203000
-1.000000
-1.000000
1.000000
0.582000
1.000000
-1.000000
0.000000
-1.000000
-1.000000
0.267000
0.000000
0.000000
-1.000000
0.267000
-1.000000
-1.000000
-1.000000
0.233000
0.000000
0.000000
0.543000
0.233000
-1.000000
0.000000
0.000000
0.000000
0.582000
1.000000
-1.000000
0.000000
0.000000
-1.000000
0.228000
0.858000
0.286000
0.267000
0.000000
-1.000000
-1.000000
-1.000000
0.000000
0.000000
0.534000
0.000000
0.455000
-1.000000
0.000000
-1.000000
-1.000000
-1.000000
0.534000
-1.000000
0.000000
0.000000
0.000000
-1.000000
0.000000
0.000000
0.267000
0.000000
-1.000000
-1.000000
0.267000
0.000000
-1.000000
-1.000000
-1.000000
0.000000
0.572000
0.534000
0.000000
-1.000000
0.267000
-1.000000
0.228000
-1.000000
0.572000
-1.000000
-1.000000
-1.000000
-1.000000
0.267000
-1.000000
0.000000
-1.000000
-1.000000
0.267000
0.000000
0.488000
-1.000000
-1.000000
0.000000
0.228000
-1.000000
0.000000
-1.000000
-1.000000
-1.000000
0.267000
0.761000
-1.000000
0.286000
-1.000000
-1.000000
-1.000000
-1.000000
0.534000
-1.000000
0.534000
0.572000
0.000000
-1.000000
-1.000000
-1.000000
-1.000000
0.286000
0.000000
-1.000000
0.267000
-1.000000
-1.000000
0.000000
-1.000000
0.800000
-1.000000
-1.000000
-1.000000
0.000000
-1.000000
0.000000
0.000000
0.000000
-1.000000
0.228000
0.000000
1.000000
-1.000000
-1.000000
0.271000
-1.000000
-1.000000
0.233000
0.000000
0.194000
0.000000
0.255000
0.000000
-1.000000
0.553000
-1.000000
1.000000
-1.000000
0.000000
-1.000000
-1.000000
0.543000
1.000000
0.232000
0.498000
-1.000000
-1.000000
0.271000
0.291000
-1.000000
-1.000000
-1.000000
-1.000000
0.237000
-1.000000
0.000000
0.888000
-1.000000
-1.000000
-1.000000
-1.000000
-1.000000
0.000000
0.271000
-1.000000
-1.000000
0.000000
-1.000000
-1.000000
-1.000000
-1.000000
0.267000
0.000000
-1.000000
0.286000
0.000000
0.000000
-1.000000
1.000000
0.775000
-1.000000
0.154000
0.271000
-1.000000
0.000000
0.271000
-1.000000
-1.000000
0.582000
-1.000000
-1.000000
0.296000
0.276000
0.000000
0.592000
0.198000
0.829000
1.000000
-1.000000
-1.000000
0.296000
-1.000000
-1.000000
-1.000000
-1.000000
-1.000000
0.276000
-1.000000
0.550000
0.000000
1.000000
-1.000000
-1.000000
-1.000000
0.000000
1.000000
-1.000000
0.000000
0.000000
-1.000000
-1.000000
-1.000000
-1.000000
-1.000000
-1.000000
-1.000000
-1.000000
0.000000
-1.000000
0.276000
1.000000
0.000000
-1.000000
0.000000
-1.000000
0.296000
0.829000
-1.000000
0.514000
0.000000
-1.000000
0.000000
-1.000000
-1.000000
0.296000
-1.000000
-1.000000
-1.000000
0.829000
0.000000
-1.000000
0.888000
-1.000000
0.000000
0.000000
0.000000
-1.000000
0.228000
-1.000000
-1.000000
0.534000
-1.000000
0.000000
-1.000000
0.572000
1.000000
0.000000
-1.000000
1.000000
0.000000
0.000000
-1.000000
-1.000000
-1.000000
0.000000
-1.000000
0.000000
0.286000
0.000000
-1.000000
-1.000000
0.000000
-1.000000
0.000000
-1.000000
0.572000
0.000000
-1.000000
0.267000
-1.000000
0.534000
0.200000
-1.000000
0.000000
-1.000000
0.267000
-1.000000
0.000000
0.000000
0.000000
-1.000000
-1.000000
-1.000000
0.000000
0.000000
-1.000000
0.858000
1.000000
-1.000000
0.000000
0.000000
0.000000
-1.000000
-1.000000
0.000000
0.267000
-1.000000
-1.000000
0.243000
0.267000
-1.000000
0.243000
0.572000
-1.000000
0.000000
1.000000
0.534000
0.267000
0.572000
-1.000000
-1.000000
0.000000
-1.000000
-1.000000
-1.000000
-1.000000
0.000000
0.286000
0.286000
0.267000
0.267000
-1.000000
-1.000000
-1.000000
0.286000
-1.000000
0.000000
-1.000000
-1.000000
-1.000000
-1.000000
0.267000
0.000000
0.800000
0.534000
0.534000
-1.000000
-1.000000
-1.000000
-1.000000
-1.000000
-1.000000
0.815000
-1.000000
-1.000000
-1.000000
0.286000
0.000000
-1.000000
-1.000000
-1.000000
0.957000
0.000000
0.000000
0.000000
-1.000000
-1.000000
-1.000000
-1.000000
-1.000000
-1.000000
-1.000000
-1.000000
0.000000
0.252000
0.319000
0.595000
0.298000
0.319000
0.893000
0.000000
0.000000
0.000000
-1.000000
0.000000
0.000000
-1.000000
-1.000000
0.000000
-1.000000
-1.000000
0.638000
0.000000
-1.000000
0.588000
-1.000000
0.000000
0.638000
-1.000000
0.000000
-1.000000
-1.000000
-1.000000
0.957000
0.000000
-1.000000
-1.000000
0.316000
0.316000
-1.000000
-1.000000
-1.000000
-1.000000
-1.000000
-1.000000
-1.000000
-1.000000
-1.000000
-1.000000
-1.000000
-1.000000
-1.000000
-1.000000
-1.000000
-1.000000
-1.000000
-1.000000
-1.000000
-1.000000
