# Supplementary material for: Nano-DMS-MaP allows isoform-specific RNA structure determination
Source: Nat Methods. 2023 Apr 27;20(6):849–59. doi: 10.1038/s41592-023-01862-7 (PMC10250195; doi:10.1038/s41592-023-01862-7)
Supplement: Supplementary file 5 — DMS reactivities as csv files for all experiments and isoforms. –1 represents no information at position. [file 41592_2023_1862_MOESM5_ESM.zip › reactivity_csvs/Nanopore_RT-FS_per_isoform/Rep1/Nanopore_RT-FS_Rep1_RT3_8mM_cell_RT2_Env7_RT3_Rev5_AC.csv]

-1.000000
-1.000000
-1.000000
-1.000000
-1.000000
-1.000000
-1.000000
-1.000000
-1.000000
-1.000000
-1.000000
-1.000000
-1.000000
-1.000000
-1.000000
-1.000000
-1.000000
-1.000000
-1.000000
-1.000000
-1.000000
-1.000000
-1.000000
-1.000000
-1.000000
-1.000000
-1.000000
0.000000
0.277000
-1.000000
-1.000000
-1.000000
-1.000000
0.288000
-1.000000
0.000000
-1.000000
0.000000
-1.000000
0.020000
-1.000000
-1.000000
-1.000000
0.021000
-1.000000
1.000000
0.000000
0.000000
-1.000000
0.291000
-1.000000
-1.000000
-1.000000
0.253000
0.758000
0.521000
0.777000
0.518000
1.000000
0.020000
-1.000000
-1.000000
0.516000
-1.000000
-1.000000
0.250000
0.250000
-1.000000
0.257000
0.000000
-1.000000
0.257000
0.768000
0.500000
-1.000000
0.269000
0.000000
0.000000
-1.000000
0.536000
-1.000000
-1.000000
-1.000000
1.000000
0.512000
-1.000000
-1.000000
-1.000000
0.249000
-1.000000
-1.000000
-1.000000
0.256000
-1.000000
0.063000
0.268000
0.000000
0.021000
-1.000000
-1.000000
0.000000
-1.000000
-1.000000
-1.000000
-1.000000
-1.000000
-1.000000
-1.000000
0.767000
0.510000
1.000000
-1.000000
-1.000000
0.255000
-1.000000
-1.000000
-1.000000
-1.000000
-1.000000
-1.000000
-1.000000
-1.000000
-1.000000
0.000000
0.511000
-1.000000
0.000000
-1.000000
-1.000000
-1.000000
-1.000000
0.249000
0.249000
0.000000
-1.000000
1.000000
-1.000000
0.248000
-1.000000
0.247000
-1.000000
0.000000
0.000000
0.000000
-1.000000
0.022000
0.000000
-1.000000
0.000000
0.254000
0.254000
0.254000
-1.000000
-1.000000
-1.000000
-1.000000
0.247000
-1.000000
-1.000000
0.000000
0.267000
-1.000000
-1.000000
-1.000000
-1.000000
-1.000000
-1.000000
0.000000
0.247000
0.247000
0.267000
-1.000000
0.763000
-1.000000
0.255000
-1.000000
0.022000
-1.000000
0.256000
0.000000
-1.000000
-1.000000
-1.000000
-1.000000
0.256000
-1.000000
0.769000
1.000000
0.000000
-1.000000
0.497000
0.249000
0.000000
0.745000
-1.000000
-1.000000
-1.000000
0.745000
0.767000
-1.000000
-1.000000
-1.000000
0.000000
0.268000
0.984000
-1.000000
0.760000
-1.000000
0.246000
0.000000
1.000000
-1.000000
-1.000000
0.000000
0.000000
0.491000
-1.000000
0.000000
0.253000
0.245000
-1.000000
0.000000
-1.000000
-1.000000
0.000000
-1.000000
0.000000
-1.000000
0.254000
-1.000000
0.510000
-1.000000
0.000000
-1.000000
0.271000
0.256000
-1.000000
0.767000
0.248000
-1.000000
-1.000000
0.000000
0.000000
-1.000000
0.511000
-1.000000
-1.000000
0.000000
-1.000000
-1.000000
-1.000000
0.765000
-1.000000
-1.000000
0.988000
0.022000
-1.000000
0.000000
-1.000000
0.000000
-1.000000
0.000000
0.556000
0.021000
-1.000000
-1.000000
0.510000
0.248000
0.000000
-1.000000
0.000000
-1.000000
-1.000000
0.000000
-1.000000
0.247000
-1.000000
-1.000000
-1.000000
-1.000000
0.509000
-1.000000
-1.000000
1.000000
-1.000000
0.019000
0.000000
-1.000000
-1.000000
-1.000000
-1.000000
0.247000
0.509000
0.495000
-1.000000
0.000000
0.763000
-1.000000
0.743000
-1.000000
0.495000
-1.000000
0.256000
0.256000
0.000000
-1.000000
-1.000000
-1.000000
-1.000000
-1.000000
-1.000000
0.000000
0.250000
0.750000
-1.000000
-1.000000
0.250000
0.538000
0.000000
0.249000
-1.000000
0.769000
0.000000
0.748000
0.748000
-1.000000
0.257000
-1.000000
0.000000
0.022000
-1.000000
0.257000
-1.000000
-1.000000
-1.000000
0.505000
0.505000
1.000000
-1.000000
0.271000
0.000000
-1.000000
-1.000000
0.263000
-1.000000
-1.000000
1.000000
0.527000
-1.000000
0.543000
-1.000000
0.000000
0.000000
-1.000000
0.000000
-1.000000
-1.000000
-1.000000
0.274000
0.299000
-1.000000
-1.000000
0.000000
0.281000
-1.000000
-1.000000
-1.000000
-1.000000
-1.000000
-1.000000
-1.000000
-1.000000
-1.000000
-1.000000
-1.000000
-1.000000
-1.000000
-1.000000
-1.000000
-1.000000
-1.000000
-1.000000
-1.000000
-1.000000
