# Supplementary material for: Nano-DMS-MaP allows isoform-specific RNA structure determination
Source: Nat Methods. 2023 Apr 27;20(6):849–59. doi: 10.1038/s41592-023-01862-7 (PMC10250195; doi:10.1038/s41592-023-01862-7)
Supplement: Supplementary file 5 — DMS reactivities as csv files for all experiments and isoforms. –1 represents no information at position. [file 41592_2023_1862_MOESM5_ESM.zip › reactivity_csvs/Nanopore_RT-FS_per_isoform/Rep1/Nanopore_RT-FS_Rep1_RT3_57mM_cell_RT2_Tat12_RT3_Tat9_AC.csv]

-1.000000
-1.000000
-1.000000
-1.000000
-1.000000
-1.000000
-1.000000
-1.000000
-1.000000
-1.000000
-1.000000
-1.000000
-1.000000
-1.000000
-1.000000
-1.000000
-1.000000
-1.000000
-1.000000
-1.000000
-1.000000
-1.000000
-1.000000
-1.000000
-1.000000
-1.000000
-1.000000
0.000000
0.000000
-1.000000
-1.000000
-1.000000
-1.000000
0.362000
-1.000000
0.000000
-1.000000
0.000000
-1.000000
0.290000
-1.000000
-1.000000
-1.000000
0.290000
-1.000000
0.362000
0.000000
0.000000
-1.000000
0.362000
-1.000000
-1.000000
-1.000000
0.000000
0.724000
0.000000
0.290000
0.000000
0.000000
0.000000
-1.000000
-1.000000
0.290000
-1.000000
-1.000000
0.000000
0.000000
-1.000000
0.000000
0.000000
-1.000000
0.290000
1.000000
0.000000
-1.000000
0.362000
0.362000
0.000000
-1.000000
1.000000
-1.000000
-1.000000
-1.000000
1.000000
0.592000
-1.000000
-1.000000
-1.000000
1.000000
-1.000000
-1.000000
-1.000000
0.296000
-1.000000
0.000000
0.000000
0.369000
0.369000
-1.000000
-1.000000
0.000000
-1.000000
-1.000000
-1.000000
-1.000000
-1.000000
-1.000000
-1.000000
0.296000
0.000000
1.000000
-1.000000
-1.000000
0.580000
-1.000000
-1.000000
-1.000000
-1.000000
-1.000000
-1.000000
-1.000000
-1.000000
-1.000000
0.000000
0.290000
-1.000000
0.000000
-1.000000
-1.000000
-1.000000
-1.000000
0.000000
0.000000
0.580000
-1.000000
0.724000
-1.000000
0.000000
-1.000000
0.000000
-1.000000
0.000000
0.290000
0.000000
-1.000000
0.290000
0.724000
-1.000000
1.000000
0.000000
0.000000
0.000000
-1.000000
-1.000000
-1.000000
-1.000000
0.000000
-1.000000
-1.000000
0.290000
0.000000
-1.000000
-1.000000
-1.000000
-1.000000
-1.000000
-1.000000
1.000000
0.000000
1.000000
0.000000
-1.000000
0.290000
-1.000000
0.000000
-1.000000
0.362000
-1.000000
0.580000
1.000000
-1.000000
-1.000000
-1.000000
-1.000000
0.000000
-1.000000
0.290000
0.000000
0.000000
-1.000000
0.000000
0.000000
0.290000
0.000000
-1.000000
-1.000000
-1.000000
0.738000
0.887000
-1.000000
-1.000000
-1.000000
0.369000
0.369000
0.000000
-1.000000
0.302000
-1.000000
0.754000
0.754000
0.000000
-1.000000
-1.000000
0.000000
0.377000
0.754000
-1.000000
0.604000
0.604000
0.000000
-1.000000
0.000000
-1.000000
-1.000000
0.377000
-1.000000
0.754000
-1.000000
0.000000
-1.000000
0.617000
-1.000000
0.308000
-1.000000
0.385000
0.308000
-1.000000
0.925000
0.000000
-1.000000
-1.000000
0.770000
0.308000
-1.000000
0.000000
-1.000000
-1.000000
0.617000
-1.000000
-1.000000
-1.000000
0.308000
-1.000000
-1.000000
0.000000
0.000000
-1.000000
0.000000
-1.000000
0.630000
-1.000000
0.945000
0.787000
0.630000
-1.000000
-1.000000
0.000000
0.787000
0.000000
-1.000000
0.000000
-1.000000
-1.000000
0.315000
-1.000000
0.596000
-1.000000
-1.000000
-1.000000
-1.000000
0.322000
-1.000000
-1.000000
0.000000
-1.000000
0.411000
0.000000
-1.000000
-1.000000
-1.000000
-1.000000
-1.000000
0.381000
0.000000
0.000000
-1.000000
-1.000000
-1.000000
-1.000000
-1.000000
-1.000000
-1.000000
-1.000000
0.000000
-1.000000
0.421000
0.329000
0.000000
-1.000000
0.000000
-1.000000
0.000000
0.000000
-1.000000
0.804000
0.402000
-1.000000
0.000000
-1.000000
-1.000000
0.644000
-1.000000
-1.000000
-1.000000
0.000000
1.000000
-1.000000
0.000000
-1.000000
0.804000
0.000000
0.402000
-1.000000
0.000000
-1.000000
-1.000000
0.000000
-1.000000
0.402000
-1.000000
0.000000
0.402000
0.000000
-1.000000
0.402000
0.402000
0.000000
-1.000000
-1.000000
-1.000000
0.402000
-1.000000
0.644000
0.000000
0.822000
-1.000000
-1.000000
0.822000
-1.000000
0.000000
-1.000000
0.329000
0.000000
-1.000000
0.000000
-1.000000
0.804000
0.966000
-1.000000
0.402000
-1.000000
0.804000
-1.000000
0.000000
0.000000
0.000000
-1.000000
-1.000000
-1.000000
0.402000
0.402000
-1.000000
0.966000
0.804000
-1.000000
0.000000
0.000000
0.402000
-1.000000
-1.000000
0.000000
0.402000
-1.000000
-1.000000
0.966000
0.000000
-1.000000
0.000000
1.000000
-1.000000
0.000000
0.000000
0.804000
0.402000
0.000000
-1.000000
-1.000000
0.000000
-1.000000
-1.000000
-1.000000
-1.000000
1.000000
0.322000
0.000000
0.402000
0.402000
-1.000000
-1.000000
-1.000000
0.322000
-1.000000
0.000000
-1.000000
-1.000000
-1.000000
-1.000000
0.000000
0.804000
0.402000
0.402000
0.000000
-1.000000
-1.000000
-1.000000
-1.000000
-1.000000
-1.000000
0.000000
-1.000000
-1.000000
-1.000000
0.322000
0.402000
-1.000000
-1.000000
-1.000000
0.000000
0.337000
0.421000
0.000000
-1.000000
-1.000000
-1.000000
-1.000000
-1.000000
-1.000000
-1.000000
-1.000000
0.000000
0.000000
1.000000
0.421000
0.000000
0.337000
0.000000
0.000000
0.421000
0.421000
-1.000000
0.674000
0.000000
-1.000000
-1.000000
0.000000
-1.000000
-1.000000
0.674000
0.841000
-1.000000
0.345000
-1.000000
0.000000
0.000000
-1.000000
0.000000
-1.000000
-1.000000
-1.000000
0.000000
0.000000
-1.000000
-1.000000
0.431000
0.000000
-1.000000
-1.000000
-1.000000
-1.000000
-1.000000
-1.000000
-1.000000
-1.000000
-1.000000
-1.000000
-1.000000
-1.000000
-1.000000
-1.000000
-1.000000
-1.000000
-1.000000
-1.000000
-1.000000
-1.000000
