# Supplementary material for: Nano-DMS-MaP allows isoform-specific RNA structure determination
Source: Nat Methods. 2023 Apr 27;20(6):849–59. doi: 10.1038/s41592-023-01862-7 (PMC10250195; doi:10.1038/s41592-023-01862-7)
Supplement: Supplementary file 5 — DMS reactivities as csv files for all experiments and isoforms. –1 represents no information at position. [file 41592_2023_1862_MOESM5_ESM.zip › reactivity_csvs/Nanopore_RT-FS_per_isoform/Rep1/Nanopore_RT-FS_Rep1_RT3_8mM_cell_RT2_Env10_RT3_Rev7_ACT.csv]

-1.000000
-1.000000
-1.000000
-1.000000
-1.000000
-1.000000
-1.000000
-1.000000
-1.000000
-1.000000
-1.000000
-1.000000
-1.000000
-1.000000
-1.000000
-1.000000
-1.000000
-1.000000
-1.000000
-1.000000
-1.000000
-1.000000
-1.000000
-1.000000
-1.000000
-1.000000
-1.000000
0.299000
0.145000
-1.000000
-1.000000
-1.000000
-1.000000
0.303000
-1.000000
0.029000
-1.000000
0.029000
-1.000000
0.160000
-1.000000
-1.000000
-1.000000
0.430000
-1.000000
0.456000
0.275000
0.079000
-1.000000
0.051000
-1.000000
-1.000000
-1.000000
0.253000
0.046000
0.495000
0.311000
0.277000
0.046000
0.216000
-1.000000
-1.000000
0.284000
-1.000000
-1.000000
0.583000
0.271000
-1.000000
0.567000
0.551000
-1.000000
0.259000
0.365000
0.333000
-1.000000
0.280000
0.093000
0.663000
-1.000000
0.103000
-1.000000
-1.000000
-1.000000
0.692000
1.000000
-1.000000
-1.000000
-1.000000
0.196000
-1.000000
-1.000000
-1.000000
0.826000
-1.000000
0.332000
0.277000
0.574000
0.902000
-1.000000
-1.000000
0.266000
-1.000000
-1.000000
-1.000000
-1.000000
-1.000000
-1.000000
-1.000000
0.691000
0.472000
0.909000
-1.000000
-1.000000
0.193000
-1.000000
-1.000000
-1.000000
-1.000000
-1.000000
-1.000000
-1.000000
-1.000000
-1.000000
0.995000
0.486000
-1.000000
0.226000
-1.000000
-1.000000
-1.000000
-1.000000
0.418000
0.347000
0.379000
-1.000000
0.046000
-1.000000
0.490000
-1.000000
0.163000
-1.000000
0.285000
0.029000
0.218000
-1.000000
0.736000
0.343000
-1.000000
0.252000
0.142000
1.000000
0.691000
-1.000000
-1.000000
-1.000000
-1.000000
0.736000
-1.000000
-1.000000
0.617000
0.403000
-1.000000
-1.000000
-1.000000
-1.000000
-1.000000
-1.000000
0.515000
0.485000
0.598000
0.436000
-1.000000
0.352000
-1.000000
0.611000
-1.000000
0.102000
-1.000000
0.543000
0.668000
-1.000000
-1.000000
-1.000000
-1.000000
0.616000
-1.000000
1.000000
0.178000
0.824000
-1.000000
0.092000
0.608000
0.400000
0.607000
-1.000000
-1.000000
-1.000000
0.484000
1.000000
-1.000000
-1.000000
-1.000000
0.575000
0.483000
0.469000
-1.000000
0.352000
-1.000000
0.565000
1.000000
0.517000
-1.000000
-1.000000
0.692000
0.046000
0.750000
-1.000000
0.344000
0.420000
0.347000
-1.000000
0.114000
-1.000000
-1.000000
0.103000
-1.000000
0.487000
-1.000000
0.029000
-1.000000
0.950000
-1.000000
0.337000
-1.000000
0.431000
0.762000
-1.000000
0.761000
0.605000
-1.000000
-1.000000
1.000000
0.741000
-1.000000
0.181000
-1.000000
-1.000000
0.374000
-1.000000
-1.000000
-1.000000
0.567000
-1.000000
-1.000000
0.699000
0.490000
-1.000000
1.000000
-1.000000
0.966000
-1.000000
0.550000
1.000000
0.222000
-1.000000
-1.000000
0.617000
0.653000
0.257000
-1.000000
0.409000
-1.000000
-1.000000
0.222000
-1.000000
0.339000
-1.000000
-1.000000
-1.000000
-1.000000
0.726000
-1.000000
-1.000000
0.621000
-1.000000
0.493000
0.703000
-1.000000
-1.000000
0.688000
0.343000
-1.000000
0.059000
-1.000000
-1.000000
0.148000
-1.000000
0.274000
-1.000000
0.525000
0.335000
-1.000000
0.849000
0.670000
0.275000
-1.000000
0.863000
0.555000
0.703000
0.923000
-1.000000
0.552000
-1.000000
-1.000000
0.590000
-1.000000
-1.000000
0.253000
0.717000
-1.000000
-1.000000
0.773000
-1.000000
0.592000
-1.000000
-1.000000
-1.000000
0.446000
-1.000000
-1.000000
0.210000
0.029000
-1.000000
0.046000
-1.000000
-1.000000
-1.000000
-1.000000
-1.000000
-1.000000
1.000000
1.000000
-1.000000
0.436000
-1.000000
0.712000
0.765000
0.340000
-1.000000
0.843000
0.850000
-1.000000
-1.000000
0.534000
0.844000
0.694000
-1.000000
0.341000
0.535000
1.000000
0.853000
0.194000
-1.000000
-1.000000
0.646000
0.941000
-1.000000
0.323000
-1.000000
0.506000
0.638000
-1.000000
0.183000
-1.000000
-1.000000
-1.000000
0.111000
0.444000
-1.000000
-1.000000
0.539000
0.885000
-1.000000
-1.000000
-1.000000
-1.000000
-1.000000
-1.000000
-1.000000
-1.000000
-1.000000
-1.000000
-1.000000
-1.000000
-1.000000
-1.000000
-1.000000
-1.000000
-1.000000
-1.000000
-1.000000
-1.000000
