# Supplementary material for: Nano-DMS-MaP allows isoform-specific RNA structure determination
Source: Nat Methods. 2023 Apr 27;20(6):849–59. doi: 10.1038/s41592-023-01862-7 (PMC10250195; doi:10.1038/s41592-023-01862-7)
Supplement: Supplementary file 5 — DMS reactivities as csv files for all experiments and isoforms. –1 represents no information at position. [file 41592_2023_1862_MOESM5_ESM.zip › reactivity_csvs/Nanopore_RT-FS_per_isoform/Rep1/Nanopore_RT-FS_Rep1_RT3_85mM_cell_RT3_Tat15_ACT.csv]

-1.000000
-1.000000
-1.000000
-1.000000
-1.000000
-1.000000
-1.000000
-1.000000
-1.000000
-1.000000
-1.000000
-1.000000
-1.000000
-1.000000
-1.000000
-1.000000
-1.000000
-1.000000
-1.000000
-1.000000
-1.000000
-1.000000
-1.000000
-1.000000
-1.000000
-1.000000
-1.000000
0.000000
0.000000
-1.000000
-1.000000
-1.000000
-1.000000
0.542000
-1.000000
0.000000
-1.000000
0.000000
-1.000000
0.000000
-1.000000
-1.000000
-1.000000
0.335000
-1.000000
0.000000
0.267000
0.671000
-1.000000
0.267000
-1.000000
-1.000000
-1.000000
0.800000
0.000000
0.335000
0.335000
0.671000
0.000000
0.000000
-1.000000
-1.000000
0.000000
-1.000000
-1.000000
0.800000
0.000000
-1.000000
0.000000
0.335000
-1.000000
0.000000
0.533000
0.267000
-1.000000
0.262000
0.000000
0.525000
-1.000000
0.660000
-1.000000
-1.000000
-1.000000
0.330000
0.990000
-1.000000
-1.000000
-1.000000
0.000000
-1.000000
-1.000000
-1.000000
0.330000
-1.000000
0.000000
0.000000
0.262000
0.000000
-1.000000
-1.000000
0.000000
-1.000000
-1.000000
-1.000000
-1.000000
-1.000000
-1.000000
-1.000000
0.330000
0.330000
0.330000
-1.000000
-1.000000
0.330000
-1.000000
-1.000000
-1.000000
-1.000000
-1.000000
-1.000000
-1.000000
-1.000000
-1.000000
0.262000
0.000000
-1.000000
1.000000
-1.000000
-1.000000
-1.000000
-1.000000
0.262000
0.787000
0.000000
-1.000000
0.000000
-1.000000
0.000000
-1.000000
0.000000
-1.000000
0.000000
0.000000
0.330000
-1.000000
0.000000
0.000000
-1.000000
0.000000
0.000000
1.000000
0.000000
-1.000000
-1.000000
-1.000000
-1.000000
0.000000
-1.000000
-1.000000
0.330000
0.262000
-1.000000
-1.000000
-1.000000
-1.000000
-1.000000
-1.000000
0.262000
0.525000
0.000000
0.000000
-1.000000
0.330000
-1.000000
0.330000
-1.000000
0.000000
-1.000000
0.325000
0.258000
-1.000000
-1.000000
-1.000000
-1.000000
0.330000
-1.000000
0.325000
0.000000
0.000000
-1.000000
0.258000
0.000000
0.974000
0.258000
-1.000000
-1.000000
-1.000000
1.000000
0.649000
-1.000000
-1.000000
-1.000000
0.525000
0.516000
0.774000
-1.000000
0.325000
-1.000000
0.516000
0.000000
0.516000
-1.000000
-1.000000
0.258000
0.258000
0.774000
-1.000000
0.000000
0.325000
0.254000
-1.000000
0.000000
-1.000000
-1.000000
0.000000
-1.000000
0.500000
-1.000000
0.000000
-1.000000
0.314000
-1.000000
0.000000
-1.000000
0.250000
0.314000
-1.000000
0.639000
0.000000
-1.000000
-1.000000
0.000000
0.319000
-1.000000
0.000000
-1.000000
-1.000000
0.000000
-1.000000
-1.000000
-1.000000
0.319000
-1.000000
-1.000000
0.000000
0.508000
-1.000000
0.639000
-1.000000
1.000000
-1.000000
0.000000
0.762000
0.319000
-1.000000
-1.000000
0.000000
0.258000
0.258000
-1.000000
0.258000
-1.000000
-1.000000
0.000000
-1.000000
0.262000
-1.000000
-1.000000
-1.000000
-1.000000
0.359000
-1.000000
-1.000000
0.000000
-1.000000
0.000000
0.000000
-1.000000
-1.000000
-1.000000
-1.000000
-1.000000
0.364000
-1.000000
-1.000000
0.000000
0.000000
0.000000
-1.000000
0.875000
-1.000000
-1.000000
0.000000
-1.000000
0.000000
-1.000000
0.660000
0.325000
0.258000
-1.000000
-1.000000
-1.000000
-1.000000
-1.000000
-1.000000
0.250000
1.000000
0.750000
-1.000000
-1.000000
0.500000
0.000000
0.000000
0.750000
-1.000000
0.639000
0.508000
0.254000
0.508000
-1.000000
0.319000
-1.000000
0.319000
0.000000
-1.000000
0.000000
-1.000000
-1.000000
-1.000000
0.492000
0.000000
0.246000
-1.000000
0.738000
0.738000
-1.000000
-1.000000
-1.000000
-1.000000
-1.000000
-1.000000
-1.000000
-1.000000
0.000000
-1.000000
0.250000
0.314000
0.250000
-1.000000
0.250000
-1.000000
0.000000
0.000000
-1.000000
1.000000
0.500000
-1.000000
0.500000
-1.000000
-1.000000
0.629000
-1.000000
-1.000000
-1.000000
0.250000
0.943000
-1.000000
0.314000
-1.000000
0.250000
0.943000
1.000000
-1.000000
0.000000
-1.000000
-1.000000
1.000000
-1.000000
0.750000
-1.000000
0.000000
0.500000
0.500000
-1.000000
0.500000
0.500000
0.000000
-1.000000
-1.000000
-1.000000
1.000000
-1.000000
0.943000
0.314000
0.250000
-1.000000
-1.000000
0.000000
-1.000000
0.000000
-1.000000
0.000000
0.314000
-1.000000
0.000000
-1.000000
0.000000
0.629000
-1.000000
0.750000
-1.000000
0.750000
-1.000000
0.314000
0.000000
0.314000
-1.000000
-1.000000
-1.000000
0.000000
0.500000
-1.000000
0.943000
1.000000
-1.000000
0.000000
0.000000
0.000000
-1.000000
-1.000000
1.000000
0.000000
-1.000000
-1.000000
0.314000
0.250000
-1.000000
0.314000
0.314000
-1.000000
0.500000
0.000000
0.000000
0.250000
0.629000
-1.000000
-1.000000
0.314000
-1.000000
-1.000000
-1.000000
-1.000000
0.500000
0.629000
0.314000
0.500000
0.000000
-1.000000
-1.000000
-1.000000
0.000000
-1.000000
0.254000
-1.000000
-1.000000
-1.000000
-1.000000
0.254000
0.508000
0.000000
0.000000
0.762000
-1.000000
-1.000000
-1.000000
-1.000000
-1.000000
-1.000000
0.000000
-1.000000
-1.000000
-1.000000
0.639000
0.169000
-1.000000
-1.000000
-1.000000
0.660000
0.660000
0.000000
0.000000
-1.000000
-1.000000
-1.000000
-1.000000
-1.000000
-1.000000
-1.000000
-1.000000
0.660000
0.000000
1.000000
0.262000
1.000000
1.000000
1.000000
0.267000
0.533000
0.533000
-1.000000
0.694000
0.000000
-1.000000
-1.000000
0.276000
-1.000000
-1.000000
1.000000
0.542000
-1.000000
0.682000
-1.000000
0.341000
0.682000
-1.000000
0.271000
-1.000000
-1.000000
-1.000000
0.341000
0.542000
-1.000000
-1.000000
0.271000
1.000000
-1.000000
-1.000000
-1.000000
-1.000000
-1.000000
-1.000000
-1.000000
-1.000000
-1.000000
-1.000000
-1.000000
-1.000000
-1.000000
-1.000000
-1.000000
-1.000000
-1.000000
-1.000000
-1.000000
-1.000000
