# Supplementary material for: Nano-DMS-MaP allows isoform-specific RNA structure determination
Source: Nat Methods. 2023 Apr 27;20(6):849–59. doi: 10.1038/s41592-023-01862-7 (PMC10250195; doi:10.1038/s41592-023-01862-7)
Supplement: Supplementary file 5 — DMS reactivities as csv files for all experiments and isoforms. –1 represents no information at position. [file 41592_2023_1862_MOESM5_ESM.zip › reactivity_csvs/Nanopore_RT-FS_per_isoform/Rep1/Nanopore_RT-FS_Rep1_RT3_17mM_cell_RT2_Tat8_RT3_Tat4_ACT.csv]

-1.000000
-1.000000
-1.000000
-1.000000
-1.000000
-1.000000
-1.000000
-1.000000
-1.000000
-1.000000
-1.000000
-1.000000
-1.000000
-1.000000
-1.000000
-1.000000
-1.000000
-1.000000
-1.000000
-1.000000
-1.000000
-1.000000
-1.000000
-1.000000
-1.000000
-1.000000
-1.000000
0.342000
0.170000
-1.000000
-1.000000
-1.000000
-1.000000
0.395000
-1.000000
0.416000
-1.000000
0.337000
-1.000000
0.251000
-1.000000
-1.000000
-1.000000
0.244000
-1.000000
0.296000
0.199000
0.239000
-1.000000
0.290000
-1.000000
-1.000000
-1.000000
0.199000
0.249000
0.144000
0.227000
0.441000
0.252000
0.561000
-1.000000
-1.000000
0.834000
-1.000000
-1.000000
0.709000
0.286000
-1.000000
0.516000
0.516000
-1.000000
0.305000
0.408000
0.200000
-1.000000
0.581000
0.580000
0.497000
-1.000000
0.781000
-1.000000
-1.000000
-1.000000
1.000000
0.312000
-1.000000
-1.000000
-1.000000
0.575000
-1.000000
-1.000000
-1.000000
0.822000
-1.000000
0.741000
0.613000
0.449000
0.199000
-1.000000
-1.000000
0.199000
-1.000000
-1.000000
-1.000000
-1.000000
-1.000000
-1.000000
-1.000000
0.775000
0.466000
1.000000
-1.000000
-1.000000
0.464000
-1.000000
-1.000000
-1.000000
-1.000000
-1.000000
-1.000000
-1.000000
-1.000000
-1.000000
1.000000
0.387000
-1.000000
0.422000
-1.000000
-1.000000
-1.000000
-1.000000
0.563000
0.564000
0.266000
-1.000000
0.519000
-1.000000
0.403000
-1.000000
0.405000
-1.000000
0.306000
0.343000
0.148000
-1.000000
0.260000
0.513000
-1.000000
0.436000
0.603000
0.913000
0.643000
-1.000000
-1.000000
-1.000000
-1.000000
0.516000
-1.000000
-1.000000
0.487000
0.317000
-1.000000
-1.000000
-1.000000
-1.000000
-1.000000
-1.000000
0.597000
0.437000
0.760000
0.315000
-1.000000
0.262000
-1.000000
0.567000
-1.000000
0.199000
-1.000000
0.835000
0.597000
-1.000000
-1.000000
-1.000000
-1.000000
0.759000
-1.000000
0.381000
0.419000
0.256000
-1.000000
0.832000
0.467000
0.414000
0.557000
-1.000000
-1.000000
-1.000000
0.635000
1.000000
-1.000000
-1.000000
-1.000000
0.596000
0.911000
0.477000
-1.000000
0.719000
-1.000000
0.635000
1.000000
0.471000
-1.000000
-1.000000
0.658000
0.713000
0.592000
-1.000000
0.453000
0.184000
0.270000
-1.000000
0.238000
-1.000000
-1.000000
0.631000
-1.000000
0.632000
-1.000000
0.600000
-1.000000
0.413000
-1.000000
0.298000
-1.000000
0.912000
0.454000
-1.000000
0.259000
0.867000
-1.000000
-1.000000
0.587000
0.411000
-1.000000
0.144000
-1.000000
-1.000000
0.258000
-1.000000
-1.000000
-1.000000
0.292000
-1.000000
-1.000000
0.972000
0.654000
-1.000000
0.809000
-1.000000
0.775000
-1.000000
1.000000
1.000000
0.517000
-1.000000
-1.000000
0.370000
0.390000
0.583000
-1.000000
0.705000
-1.000000
-1.000000
0.437000
-1.000000
0.587000
-1.000000
-1.000000
-1.000000
-1.000000
0.467000
-1.000000
-1.000000
0.856000
-1.000000
0.426000
0.776000
-1.000000
-1.000000
-1.000000
-1.000000
0.587000
0.405000
0.664000
-1.000000
0.708000
0.550000
-1.000000
1.000000
-1.000000
0.739000
-1.000000
0.256000
0.144000
0.769000
-1.000000
-1.000000
-1.000000
-1.000000
-1.000000
-1.000000
0.199000
0.538000
1.000000
-1.000000
-1.000000
0.888000
0.766000
0.363000
0.227000
-1.000000
0.584000
0.232000
0.967000
0.889000
-1.000000
0.255000
-1.000000
0.404000
0.289000
-1.000000
0.144000
-1.000000
-1.000000
-1.000000
0.423000
0.536000
0.695000
-1.000000
0.761000
0.540000
-1.000000
0.323000
-1.000000
-1.000000
0.402000
-1.000000
0.270000
-1.000000
0.534000
0.344000
-1.000000
0.572000
0.540000
0.695000
-1.000000
0.500000
0.436000
0.589000
0.773000
-1.000000
0.768000
-1.000000
-1.000000
0.539000
-1.000000
-1.000000
0.385000
0.592000
-1.000000
-1.000000
0.544000
-1.000000
0.695000
-1.000000
-1.000000
-1.000000
0.231000
-1.000000
-1.000000
0.185000
0.145000
-1.000000
0.199000
-1.000000
-1.000000
-1.000000
-1.000000
-1.000000
-1.000000
0.614000
0.575000
-1.000000
0.694000
-1.000000
0.807000
0.961000
0.541000
-1.000000
0.770000
0.267000
-1.000000
-1.000000
0.695000
0.883000
0.655000
-1.000000
1.000000
0.382000
0.698000
0.924000
0.699000
-1.000000
0.857000
0.312000
-1.000000
-1.000000
-1.000000
-1.000000
-1.000000
-1.000000
-1.000000
-1.000000
0.965000
-1.000000
0.937000
0.778000
0.423000
-1.000000
0.501000
-1.000000
0.144000
0.387000
-1.000000
0.618000
0.812000
-1.000000
0.309000
-1.000000
-1.000000
0.734000
-1.000000
-1.000000
-1.000000
0.464000
0.780000
-1.000000
0.798000
-1.000000
1.000000
0.667000
0.467000
-1.000000
0.620000
-1.000000
-1.000000
0.304000
-1.000000
0.736000
-1.000000
0.704000
0.702000
0.697000
-1.000000
0.586000
0.509000
0.310000
-1.000000
-1.000000
-1.000000
0.941000
-1.000000
0.747000
0.939000
0.510000
-1.000000
-1.000000
0.269000
-1.000000
0.236000
-1.000000
0.301000
0.417000
-1.000000
0.638000
-1.000000
0.310000
0.718000
-1.000000
0.279000
-1.000000
0.796000
-1.000000
0.984000
0.189000
0.144000
-1.000000
-1.000000
-1.000000
0.515000
0.796000
-1.000000
1.000000
0.276000
-1.000000
0.228000
0.377000
0.199000
-1.000000
-1.000000
0.759000
0.520000
-1.000000
-1.000000
0.943000
0.838000
-1.000000
0.573000
0.419000
-1.000000
0.319000
0.360000
0.886000
1.000000
0.499000
-1.000000
-1.000000
0.420000
-1.000000
-1.000000
-1.000000
-1.000000
0.725000
0.999000
0.537000
0.849000
0.404000
-1.000000
-1.000000
-1.000000
0.888000
-1.000000
0.813000
-1.000000
-1.000000
-1.000000
-1.000000
0.571000
0.283000
0.530000
0.531000
0.649000
-1.000000
-1.000000
-1.000000
-1.000000
-1.000000
-1.000000
0.498000
-1.000000
-1.000000
-1.000000
0.311000
0.831000
-1.000000
-1.000000
-1.000000
0.422000
1.000000
0.884000
0.885000
-1.000000
-1.000000
-1.000000
-1.000000
-1.000000
-1.000000
-1.000000
-1.000000
0.720000
0.311000
0.847000
0.489000
0.801000
0.973000
0.580000
0.535000
0.803000
0.711000
-1.000000
0.213000
0.144000
-1.000000
-1.000000
0.317000
-1.000000
-1.000000
1.000000
1.000000
-1.000000
0.961000
-1.000000
0.527000
0.484000
-1.000000
0.199000
-1.000000
-1.000000
-1.000000
0.349000
0.559000
-1.000000
-1.000000
0.942000
0.701000
-1.000000
-1.000000
-1.000000
-1.000000
-1.000000
-1.000000
-1.000000
-1.000000
-1.000000
-1.000000
-1.000000
-1.000000
-1.000000
-1.000000
-1.000000
-1.000000
-1.000000
-1.000000
-1.000000
-1.000000
