# Supplementary material for: Nano-DMS-MaP allows isoform-specific RNA structure determination
Source: Nat Methods. 2023 Apr 27;20(6):849–59. doi: 10.1038/s41592-023-01862-7 (PMC10250195; doi:10.1038/s41592-023-01862-7)
Supplement: Supplementary file 5 — DMS reactivities as csv files for all experiments and isoforms. –1 represents no information at position. [file 41592_2023_1862_MOESM5_ESM.zip › reactivity_csvs/Nanopore_RT-FS_per_isoform/Rep1/Nanopore_RT-FS_Rep1_RT3_57mM_cell_RT3_Rev12_ACT.csv]

-1.000000
-1.000000
-1.000000
-1.000000
-1.000000
-1.000000
-1.000000
-1.000000
-1.000000
-1.000000
-1.000000
-1.000000
-1.000000
-1.000000
-1.000000
-1.000000
-1.000000
-1.000000
-1.000000
-1.000000
-1.000000
-1.000000
-1.000000
-1.000000
-1.000000
-1.000000
-1.000000
0.167000
0.278000
-1.000000
-1.000000
-1.000000
-1.000000
0.551000
-1.000000
0.110000
-1.000000
0.055000
-1.000000
0.219000
-1.000000
-1.000000
-1.000000
0.161000
-1.000000
0.086000
0.086000
0.053000
-1.000000
0.225000
-1.000000
-1.000000
-1.000000
0.391000
0.086000
0.053000
0.187000
0.580000
0.166000
0.053000
-1.000000
-1.000000
0.472000
-1.000000
-1.000000
0.689000
0.275000
-1.000000
0.184000
0.053000
-1.000000
0.131000
0.086000
0.384000
-1.000000
0.358000
0.714000
0.822000
-1.000000
0.367000
-1.000000
-1.000000
-1.000000
0.832000
0.468000
-1.000000
-1.000000
-1.000000
0.109000
-1.000000
-1.000000
-1.000000
0.155000
-1.000000
0.617000
0.109000
0.380000
0.109000
-1.000000
-1.000000
0.137000
-1.000000
-1.000000
-1.000000
-1.000000
-1.000000
-1.000000
-1.000000
0.742000
0.664000
0.616000
-1.000000
-1.000000
0.408000
-1.000000
-1.000000
-1.000000
-1.000000
-1.000000
-1.000000
-1.000000
-1.000000
-1.000000
0.859000
0.306000
-1.000000
0.560000
-1.000000
-1.000000
-1.000000
-1.000000
0.297000
1.000000
0.231000
-1.000000
0.086000
-1.000000
0.086000
-1.000000
0.108000
-1.000000
0.103000
0.154000
0.357000
-1.000000
0.152000
0.295000
-1.000000
0.479000
0.127000
0.755000
0.429000
-1.000000
-1.000000
-1.000000
-1.000000
0.477000
-1.000000
-1.000000
0.201000
0.264000
-1.000000
-1.000000
-1.000000
-1.000000
-1.000000
-1.000000
0.397000
0.291000
0.740000
0.211000
-1.000000
0.100000
-1.000000
0.201000
-1.000000
0.213000
-1.000000
0.454000
0.850000
-1.000000
-1.000000
-1.000000
-1.000000
0.426000
-1.000000
0.252000
0.126000
0.201000
-1.000000
0.529000
0.475000
0.552000
0.211000
-1.000000
-1.000000
-1.000000
0.421000
1.000000
-1.000000
-1.000000
-1.000000
0.683000
0.683000
0.395000
-1.000000
0.600000
-1.000000
0.683000
0.736000
0.578000
-1.000000
-1.000000
0.421000
1.000000
0.421000
-1.000000
0.350000
0.150000
0.632000
-1.000000
0.105000
-1.000000
-1.000000
0.369000
-1.000000
0.950000
-1.000000
0.652000
-1.000000
0.452000
-1.000000
0.154000
-1.000000
0.371000
0.528000
-1.000000
0.100000
0.529000
-1.000000
-1.000000
0.898000
0.553000
-1.000000
0.304000
-1.000000
-1.000000
0.101000
-1.000000
-1.000000
-1.000000
0.076000
-1.000000
-1.000000
1.000000
0.369000
-1.000000
0.950000
-1.000000
0.774000
-1.000000
0.847000
0.499000
0.774000
-1.000000
-1.000000
0.498000
0.105000
0.472000
-1.000000
0.471000
-1.000000
-1.000000
0.398000
-1.000000
0.210000
-1.000000
-1.000000
-1.000000
-1.000000
0.201000
-1.000000
-1.000000
0.975000
-1.000000
0.132000
0.626000
-1.000000
-1.000000
-1.000000
-1.000000
0.373000
1.000000
0.720000
-1.000000
0.555000
0.666000
-1.000000
0.585000
-1.000000
0.506000
-1.000000
0.252000
0.453000
0.477000
-1.000000
-1.000000
-1.000000
-1.000000
-1.000000
-1.000000
0.477000
0.212000
0.902000
-1.000000
-1.000000
0.638000
0.605000
0.353000
0.590000
-1.000000
0.504000
0.478000
1.000000
0.638000
-1.000000
0.606000
-1.000000
0.053000
0.053000
-1.000000
0.304000
-1.000000
-1.000000
-1.000000
0.426000
0.426000
0.373000
-1.000000
0.671000
0.589000
-1.000000
0.256000
-1.000000
-1.000000
0.357000
-1.000000
0.382000
-1.000000
0.541000
0.487000
-1.000000
0.649000
0.488000
0.163000
-1.000000
0.762000
0.723000
0.258000
0.574000
-1.000000
0.687000
-1.000000
-1.000000
0.110000
-1.000000
-1.000000
0.165000
0.630000
-1.000000
-1.000000
0.990000
-1.000000
1.000000
-1.000000
-1.000000
-1.000000
0.661000
-1.000000
-1.000000
0.209000
0.290000
-1.000000
0.086000
-1.000000
-1.000000
-1.000000
-1.000000
-1.000000
-1.000000
0.880000
0.605000
-1.000000
0.770000
-1.000000
0.834000
0.549000
0.524000
-1.000000
0.757000
0.165000
-1.000000
-1.000000
0.688000
0.730000
0.469000
-1.000000
0.414000
0.853000
0.884000
0.797000
0.550000
-1.000000
-1.000000
-1.000000
-1.000000
-1.000000
-1.000000
-1.000000
-1.000000
0.714000
0.502000
1.000000
0.365000
0.614000
1.000000
0.168000
0.392000
1.000000
0.448000
-1.000000
0.375000
0.536000
-1.000000
-1.000000
0.340000
-1.000000
-1.000000
1.000000
0.739000
-1.000000
0.702000
-1.000000
0.380000
0.217000
-1.000000
0.374000
-1.000000
-1.000000
-1.000000
0.436000
0.697000
-1.000000
-1.000000
1.000000
0.235000
-1.000000
-1.000000
-1.000000
-1.000000
-1.000000
-1.000000
-1.000000
-1.000000
-1.000000
-1.000000
-1.000000
-1.000000
-1.000000
-1.000000
-1.000000
-1.000000
-1.000000
-1.000000
-1.000000
-1.000000
