# Supplementary material for: Nano-DMS-MaP allows isoform-specific RNA structure determination
Source: Nat Methods. 2023 Apr 27;20(6):849–59. doi: 10.1038/s41592-023-01862-7 (PMC10250195; doi:10.1038/s41592-023-01862-7)
Supplement: Supplementary file 5 — DMS reactivities as csv files for all experiments and isoforms. –1 represents no information at position. [file 41592_2023_1862_MOESM5_ESM.zip › reactivity_csvs/Nanopore_RT-FS_per_isoform/Rep1/Nanopore_RT-FS_Rep1_RT3_17mM_cell_RT2_Env15_RT3_Rev11_ACT.csv]

-1.000000
-1.000000
-1.000000
-1.000000
-1.000000
-1.000000
-1.000000
-1.000000
-1.000000
-1.000000
-1.000000
-1.000000
-1.000000
-1.000000
-1.000000
-1.000000
-1.000000
-1.000000
-1.000000
-1.000000
-1.000000
-1.000000
-1.000000
-1.000000
-1.000000
-1.000000
-1.000000
0.141000
0.043000
-1.000000
-1.000000
-1.000000
-1.000000
0.647000
-1.000000
0.487000
-1.000000
0.043000
-1.000000
0.096000
-1.000000
-1.000000
-1.000000
0.279000
-1.000000
0.080000
0.157000
0.043000
-1.000000
0.080000
-1.000000
-1.000000
-1.000000
0.080000
0.091000
0.223000
0.268000
0.591000
0.105000
0.182000
-1.000000
-1.000000
0.491000
-1.000000
-1.000000
0.661000
0.446000
-1.000000
0.445000
0.438000
-1.000000
0.444000
0.389000
0.207000
-1.000000
0.666000
0.997000
0.435000
-1.000000
0.761000
-1.000000
-1.000000
-1.000000
0.537000
0.575000
-1.000000
-1.000000
-1.000000
0.330000
-1.000000
-1.000000
-1.000000
0.567000
-1.000000
0.516000
0.080000
0.267000
0.220000
-1.000000
-1.000000
0.327000
-1.000000
-1.000000
-1.000000
-1.000000
-1.000000
-1.000000
-1.000000
0.794000
0.397000
0.700000
-1.000000
-1.000000
0.434000
-1.000000
-1.000000
-1.000000
-1.000000
-1.000000
-1.000000
-1.000000
-1.000000
-1.000000
0.541000
0.520000
-1.000000
0.300000
-1.000000
-1.000000
-1.000000
-1.000000
0.364000
0.698000
0.416000
-1.000000
0.296000
-1.000000
0.380000
-1.000000
0.760000
-1.000000
0.252000
0.176000
0.043000
-1.000000
0.219000
0.263000
-1.000000
0.648000
0.350000
0.869000
0.593000
-1.000000
-1.000000
-1.000000
-1.000000
0.369000
-1.000000
-1.000000
0.162000
0.537000
-1.000000
-1.000000
-1.000000
-1.000000
-1.000000
-1.000000
0.691000
0.537000
0.799000
0.476000
-1.000000
0.380000
-1.000000
0.480000
-1.000000
0.270000
-1.000000
0.512000
0.416000
-1.000000
-1.000000
-1.000000
-1.000000
0.981000
-1.000000
0.206000
0.238000
0.238000
-1.000000
0.632000
0.524000
1.000000
0.954000
-1.000000
-1.000000
-1.000000
0.476000
1.000000
-1.000000
-1.000000
-1.000000
0.214000
1.000000
0.146000
-1.000000
0.686000
-1.000000
0.527000
0.802000
0.421000
-1.000000
-1.000000
0.739000
0.577000
0.483000
-1.000000
0.559000
0.429000
0.430000
-1.000000
0.323000
-1.000000
-1.000000
0.080000
-1.000000
0.379000
-1.000000
0.043000
-1.000000
0.526000
-1.000000
0.303000
-1.000000
0.259000
0.440000
-1.000000
0.571000
0.643000
-1.000000
-1.000000
0.596000
0.439000
-1.000000
0.542000
-1.000000
-1.000000
0.126000
-1.000000
-1.000000
-1.000000
0.427000
-1.000000
-1.000000
1.000000
0.539000
-1.000000
0.415000
-1.000000
0.999000
-1.000000
0.648000
0.692000
0.636000
-1.000000
-1.000000
0.392000
0.692000
0.308000
-1.000000
0.361000
-1.000000
-1.000000
0.716000
-1.000000
0.470000
-1.000000
-1.000000
-1.000000
-1.000000
0.276000
-1.000000
-1.000000
1.000000
-1.000000
0.423000
0.250000
-1.000000
-1.000000
-1.000000
-1.000000
0.644000
0.174000
0.805000
-1.000000
0.304000
0.769000
-1.000000
0.697000
-1.000000
0.796000
-1.000000
0.335000
0.335000
0.840000
-1.000000
-1.000000
-1.000000
-1.000000
-1.000000
-1.000000
0.153000
0.587000
1.000000
-1.000000
-1.000000
1.000000
0.730000
0.638000
0.124000
-1.000000
0.168000
0.080000
0.750000
0.589000
-1.000000
0.567000
-1.000000
0.131000
0.218000
-1.000000
0.125000
-1.000000
-1.000000
-1.000000
0.754000
0.701000
0.863000
-1.000000
1.000000
0.703000
-1.000000
0.347000
-1.000000
-1.000000
1.000000
-1.000000
0.163000
-1.000000
0.930000
0.485000
-1.000000
0.588000
0.768000
0.744000
-1.000000
0.713000
0.704000
0.165000
0.603000
-1.000000
0.653000
-1.000000
-1.000000
0.167000
-1.000000
-1.000000
0.556000
0.399000
-1.000000
-1.000000
0.771000
-1.000000
0.446000
-1.000000
-1.000000
-1.000000
0.279000
-1.000000
-1.000000
0.225000
0.361000
-1.000000
0.278000
-1.000000
-1.000000
-1.000000
-1.000000
-1.000000
-1.000000
0.948000
0.605000
-1.000000
0.446000
-1.000000
0.581000
1.000000
0.391000
-1.000000
0.454000
0.168000
-1.000000
-1.000000
0.392000
0.857000
0.673000
-1.000000
0.506000
0.564000
0.732000
0.848000
0.502000
-1.000000
0.043000
0.580000
-1.000000
-1.000000
0.649000
-1.000000
-1.000000
1.000000
0.897000
-1.000000
0.534000
-1.000000
0.340000
0.333000
-1.000000
0.600000
-1.000000
-1.000000
-1.000000
0.238000
0.371000
-1.000000
-1.000000
0.896000
0.381000
-1.000000
-1.000000
-1.000000
-1.000000
-1.000000
-1.000000
-1.000000
-1.000000
-1.000000
-1.000000
-1.000000
-1.000000
-1.000000
-1.000000
-1.000000
-1.000000
-1.000000
-1.000000
-1.000000
-1.000000
