# Supplementary material for: Nano-DMS-MaP allows isoform-specific RNA structure determination
Source: Nat Methods. 2023 Apr 27;20(6):849–59. doi: 10.1038/s41592-023-01862-7 (PMC10250195; doi:10.1038/s41592-023-01862-7)
Supplement: Supplementary file 5 — DMS reactivities as csv files for all experiments and isoforms. –1 represents no information at position. [file 41592_2023_1862_MOESM5_ESM.zip › reactivity_csvs/Nanopore_RT-FS_per_isoform/Rep1/Nanopore_RT-FS_Rep1_RT3_57mM_cell_RT2_Tat6_RT3_Tat2_ACT.csv]

-1.000000
-1.000000
-1.000000
-1.000000
-1.000000
-1.000000
-1.000000
-1.000000
-1.000000
-1.000000
-1.000000
-1.000000
-1.000000
-1.000000
-1.000000
-1.000000
-1.000000
-1.000000
-1.000000
-1.000000
-1.000000
-1.000000
-1.000000
-1.000000
-1.000000
-1.000000
-1.000000
0.170000
0.178000
-1.000000
-1.000000
-1.000000
-1.000000
0.686000
-1.000000
0.170000
-1.000000
0.170000
-1.000000
0.170000
-1.000000
-1.000000
-1.000000
0.170000
-1.000000
0.248000
0.248000
0.170000
-1.000000
0.248000
-1.000000
-1.000000
-1.000000
0.248000
0.248000
0.215000
0.212000
0.586000
0.248000
0.338000
-1.000000
-1.000000
0.545000
-1.000000
-1.000000
1.000000
0.540000
-1.000000
0.482000
0.359000
-1.000000
0.376000
0.495000
0.375000
-1.000000
0.577000
0.801000
0.705000
-1.000000
0.878000
-1.000000
-1.000000
-1.000000
0.749000
0.533000
-1.000000
-1.000000
-1.000000
0.322000
-1.000000
-1.000000
-1.000000
0.457000
-1.000000
0.572000
0.350000
0.373000
0.248000
-1.000000
-1.000000
0.344000
-1.000000
-1.000000
-1.000000
-1.000000
-1.000000
-1.000000
-1.000000
0.677000
0.459000
0.913000
-1.000000
-1.000000
0.487000
-1.000000
-1.000000
-1.000000
-1.000000
-1.000000
-1.000000
-1.000000
-1.000000
-1.000000
0.741000
0.547000
-1.000000
0.422000
-1.000000
-1.000000
-1.000000
-1.000000
0.590000
0.813000
0.444000
-1.000000
0.248000
-1.000000
0.386000
-1.000000
0.476000
-1.000000
0.234000
0.207000
0.327000
-1.000000
0.361000
0.396000
-1.000000
0.483000
0.497000
0.887000
0.864000
-1.000000
-1.000000
-1.000000
-1.000000
0.646000
-1.000000
-1.000000
0.442000
0.564000
-1.000000
-1.000000
-1.000000
-1.000000
-1.000000
-1.000000
0.424000
0.383000
0.723000
0.553000
-1.000000
0.396000
-1.000000
0.352000
-1.000000
0.293000
-1.000000
0.789000
0.659000
-1.000000
-1.000000
-1.000000
-1.000000
0.626000
-1.000000
0.415000
0.335000
0.379000
-1.000000
0.830000
0.641000
0.813000
0.611000
-1.000000
-1.000000
-1.000000
0.693000
1.000000
-1.000000
-1.000000
-1.000000
0.371000
0.701000
0.629000
-1.000000
0.724000
-1.000000
0.575000
0.995000
0.628000
-1.000000
-1.000000
0.633000
0.794000
0.813000
-1.000000
0.509000
0.288000
0.406000
-1.000000
0.438000
-1.000000
-1.000000
0.511000
-1.000000
0.594000
-1.000000
0.573000
-1.000000
0.416000
-1.000000
0.414000
-1.000000
0.503000
0.573000
-1.000000
0.497000
0.796000
-1.000000
-1.000000
0.776000
0.402000
-1.000000
0.493000
-1.000000
-1.000000
0.390000
-1.000000
-1.000000
-1.000000
0.489000
-1.000000
-1.000000
0.920000
0.643000
-1.000000
0.833000
-1.000000
0.996000
-1.000000
0.857000
1.000000
0.668000
-1.000000
-1.000000
0.520000
0.577000
0.476000
-1.000000
0.724000
-1.000000
-1.000000
0.528000
-1.000000
0.445000
-1.000000
-1.000000
-1.000000
-1.000000
0.460000
-1.000000
-1.000000
1.000000
-1.000000
0.454000
0.665000
-1.000000
-1.000000
-1.000000
-1.000000
0.604000
0.850000
0.690000
-1.000000
0.672000
0.983000
-1.000000
0.849000
-1.000000
0.742000
-1.000000
0.392000
0.493000
0.759000
-1.000000
-1.000000
-1.000000
-1.000000
-1.000000
-1.000000
0.307000
0.692000
0.772000
-1.000000
-1.000000
0.944000
0.857000
0.595000
0.541000
-1.000000
0.768000
0.516000
1.000000
0.897000
-1.000000
0.508000
-1.000000
0.385000
0.414000
-1.000000
0.389000
-1.000000
-1.000000
-1.000000
0.438000
0.613000
0.710000
-1.000000
0.816000
0.670000
-1.000000
-1.000000
-1.000000
-1.000000
-1.000000
-1.000000
-1.000000
-1.000000
0.883000
-1.000000
0.717000
0.829000
0.524000
-1.000000
0.494000
-1.000000
0.476000
0.521000
-1.000000
1.000000
0.872000
-1.000000
0.544000
-1.000000
-1.000000
0.561000
-1.000000
-1.000000
-1.000000
0.603000
0.691000
-1.000000
0.567000
-1.000000
0.706000
0.647000
0.561000
-1.000000
0.663000
-1.000000
-1.000000
0.687000
-1.000000
0.816000
-1.000000
0.721000
0.804000
0.474000
-1.000000
0.474000
0.616000
0.453000
-1.000000
-1.000000
-1.000000
1.000000
-1.000000
1.000000
0.810000
0.485000
-1.000000
-1.000000
0.444000
-1.000000
0.565000
-1.000000
0.604000
0.518000
-1.000000
0.530000
-1.000000
0.536000
0.680000
-1.000000
0.419000
-1.000000
0.602000
-1.000000
0.669000
0.217000
0.210000
-1.000000
-1.000000
-1.000000
0.562000
1.000000
-1.000000
1.000000
0.652000
-1.000000
0.330000
0.318000
0.248000
-1.000000
-1.000000
0.963000
0.420000
-1.000000
-1.000000
0.693000
0.701000
-1.000000
0.443000
0.408000
-1.000000
0.312000
0.366000
0.735000
0.710000
0.431000
-1.000000
-1.000000
0.546000
-1.000000
-1.000000
-1.000000
-1.000000
0.839000
0.906000
0.710000
0.590000
0.532000
-1.000000
-1.000000
-1.000000
0.869000
-1.000000
0.818000
-1.000000
-1.000000
-1.000000
-1.000000
0.322000
0.415000
0.410000
0.669000
0.638000
-1.000000
-1.000000
-1.000000
-1.000000
-1.000000
-1.000000
0.508000
-1.000000
-1.000000
-1.000000
0.619000
0.644000
-1.000000
-1.000000
-1.000000
0.525000
0.896000
0.710000
0.939000
-1.000000
-1.000000
-1.000000
-1.000000
-1.000000
-1.000000
-1.000000
-1.000000
0.553000
0.477000
1.000000
0.578000
0.550000
0.793000
0.376000
0.640000
0.915000
0.760000
-1.000000
0.350000
0.266000
-1.000000
-1.000000
0.520000
-1.000000
-1.000000
1.000000
1.000000
-1.000000
0.715000
-1.000000
0.510000
0.253000
-1.000000
0.341000
-1.000000
-1.000000
-1.000000
0.313000
0.753000
-1.000000
-1.000000
1.000000
0.862000
-1.000000
-1.000000
-1.000000
-1.000000
-1.000000
-1.000000
-1.000000
-1.000000
-1.000000
-1.000000
-1.000000
-1.000000
-1.000000
-1.000000
-1.000000
-1.000000
-1.000000
-1.000000
-1.000000
-1.000000
