# Supplementary material for: Nano-DMS-MaP allows isoform-specific RNA structure determination
Source: Nat Methods. 2023 Apr 27;20(6):849–59. doi: 10.1038/s41592-023-01862-7 (PMC10250195; doi:10.1038/s41592-023-01862-7)
Supplement: Supplementary file 5 — DMS reactivities as csv files for all experiments and isoforms. –1 represents no information at position. [file 41592_2023_1862_MOESM5_ESM.zip › reactivity_csvs/Nanopore_RT-FS_per_isoform/Rep1/Nanopore_RT-FS_Rep1_RT3_57mM_cell_RT2_Tat5_RT3_Tat1_AC.csv]

-1.000000
-1.000000
-1.000000
-1.000000
-1.000000
-1.000000
-1.000000
-1.000000
-1.000000
-1.000000
-1.000000
-1.000000
-1.000000
-1.000000
-1.000000
-1.000000
-1.000000
-1.000000
-1.000000
-1.000000
-1.000000
-1.000000
-1.000000
-1.000000
-1.000000
-1.000000
-1.000000
0.202000
0.202000
-1.000000
-1.000000
-1.000000
-1.000000
0.745000
-1.000000
0.202000
-1.000000
0.202000
-1.000000
0.202000
-1.000000
-1.000000
-1.000000
0.203000
-1.000000
0.261000
0.261000
0.202000
-1.000000
0.261000
-1.000000
-1.000000
-1.000000
0.261000
0.261000
0.246000
0.215000
0.673000
0.265000
0.368000
-1.000000
-1.000000
0.512000
-1.000000
-1.000000
0.985000
0.620000
-1.000000
0.630000
0.393000
-1.000000
0.514000
0.794000
0.372000
-1.000000
0.528000
0.794000
0.669000
-1.000000
0.890000
-1.000000
-1.000000
-1.000000
0.778000
0.513000
-1.000000
-1.000000
-1.000000
0.436000
-1.000000
-1.000000
-1.000000
0.493000
-1.000000
0.614000
0.334000
0.347000
0.440000
-1.000000
-1.000000
0.347000
-1.000000
-1.000000
-1.000000
-1.000000
-1.000000
-1.000000
-1.000000
0.670000
0.539000
0.794000
-1.000000
-1.000000
0.391000
-1.000000
-1.000000
-1.000000
-1.000000
-1.000000
-1.000000
-1.000000
-1.000000
-1.000000
0.931000
0.729000
-1.000000
0.487000
-1.000000
-1.000000
-1.000000
-1.000000
0.696000
0.820000
0.428000
-1.000000
0.301000
-1.000000
0.498000
-1.000000
0.599000
-1.000000
0.449000
0.313000
0.546000
-1.000000
0.436000
0.490000
-1.000000
0.533000
0.599000
0.948000
0.654000
-1.000000
-1.000000
-1.000000
-1.000000
0.583000
-1.000000
-1.000000
0.490000
0.530000
-1.000000
-1.000000
-1.000000
-1.000000
-1.000000
-1.000000
0.498000
0.447000
0.888000
0.628000
-1.000000
0.430000
-1.000000
0.465000
-1.000000
0.363000
-1.000000
0.859000
0.633000
-1.000000
-1.000000
-1.000000
-1.000000
0.749000
-1.000000
0.432000
0.329000
0.318000
-1.000000
0.923000
0.735000
0.618000
0.534000
-1.000000
-1.000000
-1.000000
0.863000
1.000000
-1.000000
-1.000000
-1.000000
0.483000
1.000000
0.474000
-1.000000
0.815000
-1.000000
0.665000
0.899000
0.892000
-1.000000
-1.000000
0.723000
0.794000
0.753000
-1.000000
0.558000
0.464000
0.603000
-1.000000
0.475000
-1.000000
-1.000000
0.629000
-1.000000
0.763000
-1.000000
0.468000
-1.000000
0.428000
-1.000000
0.343000
-1.000000
0.761000
0.649000
-1.000000
0.507000
0.809000
-1.000000
-1.000000
0.808000
0.537000
-1.000000
0.489000
-1.000000
-1.000000
0.531000
-1.000000
-1.000000
-1.000000
0.691000
-1.000000
-1.000000
0.925000
0.644000
-1.000000
0.900000
-1.000000
1.000000
-1.000000
0.788000
1.000000
0.904000
-1.000000
-1.000000
0.672000
0.823000
0.496000
-1.000000
0.935000
-1.000000
-1.000000
0.591000
-1.000000
0.580000
-1.000000
-1.000000
-1.000000
-1.000000
0.718000
-1.000000
-1.000000
0.977000
-1.000000
0.653000
0.749000
-1.000000
-1.000000
0.726000
0.537000
-1.000000
-1.000000
-1.000000
-1.000000
-1.000000
-1.000000
-1.000000
-1.000000
0.751000
-1.000000
0.769000
0.734000
0.514000
-1.000000
0.456000
-1.000000
0.549000
0.621000
-1.000000
0.949000
0.774000
-1.000000
0.581000
-1.000000
-1.000000
0.653000
-1.000000
-1.000000
-1.000000
0.730000
0.693000
-1.000000
0.521000
-1.000000
0.754000
0.673000
0.727000
-1.000000
0.741000
-1.000000
-1.000000
0.677000
-1.000000
0.778000
-1.000000
0.781000
0.936000
0.588000
-1.000000
0.389000
0.668000
0.516000
-1.000000
-1.000000
-1.000000
1.000000
-1.000000
1.000000
0.640000
0.520000
-1.000000
-1.000000
0.635000
-1.000000
0.683000
-1.000000
0.617000
0.494000
-1.000000
0.533000
-1.000000
0.493000
0.730000
-1.000000
0.488000
-1.000000
0.798000
-1.000000
0.627000
0.282000
0.254000
-1.000000
-1.000000
-1.000000
0.625000
1.000000
-1.000000
1.000000
0.780000
-1.000000
0.431000
0.267000
0.261000
-1.000000
-1.000000
0.903000
0.552000
-1.000000
-1.000000
0.826000
0.666000
-1.000000
0.493000
0.462000
-1.000000
0.261000
0.374000
0.859000
0.747000
0.464000
-1.000000
-1.000000
0.709000
-1.000000
-1.000000
-1.000000
-1.000000
0.842000
0.974000
0.803000
0.572000
0.663000
-1.000000
-1.000000
-1.000000
0.825000
-1.000000
0.780000
-1.000000
-1.000000
-1.000000
-1.000000
0.331000
0.424000
0.551000
0.742000
0.663000
-1.000000
-1.000000
-1.000000
-1.000000
-1.000000
-1.000000
0.681000
-1.000000
-1.000000
-1.000000
0.858000
0.790000
-1.000000
-1.000000
-1.000000
0.509000
0.997000
0.853000
0.926000
-1.000000
-1.000000
-1.000000
-1.000000
-1.000000
-1.000000
-1.000000
-1.000000
0.545000
0.620000
1.000000
0.631000
0.671000
0.827000
0.511000
0.524000
0.860000
0.769000
-1.000000
0.342000
0.346000
-1.000000
-1.000000
0.460000
-1.000000
-1.000000
1.000000
1.000000
-1.000000
0.739000
-1.000000
0.533000
0.250000
-1.000000
0.377000
-1.000000
-1.000000
-1.000000
0.361000
0.775000
-1.000000
-1.000000
1.000000
1.000000
-1.000000
-1.000000
-1.000000
-1.000000
-1.000000
-1.000000
-1.000000
-1.000000
-1.000000
-1.000000
-1.000000
-1.000000
-1.000000
-1.000000
-1.000000
-1.000000
-1.000000
-1.000000
-1.000000
-1.000000
