# Supplementary material for: Nano-DMS-MaP allows isoform-specific RNA structure determination
Source: Nat Methods. 2023 Apr 27;20(6):849–59. doi: 10.1038/s41592-023-01862-7 (PMC10250195; doi:10.1038/s41592-023-01862-7)
Supplement: Supplementary file 5 — DMS reactivities as csv files for all experiments and isoforms. –1 represents no information at position. [file 41592_2023_1862_MOESM5_ESM.zip › reactivity_csvs/Nanopore_RT-FS_per_isoform/Rep1/Nanopore_RT-FS_Rep1_RT3_17mM_cell_RT2_Tat7_RT3_Tat3_AC.csv]

-1.000000
-1.000000
-1.000000
-1.000000
-1.000000
-1.000000
-1.000000
-1.000000
-1.000000
-1.000000
-1.000000
-1.000000
-1.000000
-1.000000
-1.000000
-1.000000
-1.000000
-1.000000
-1.000000
-1.000000
-1.000000
-1.000000
-1.000000
-1.000000
-1.000000
-1.000000
-1.000000
0.113000
0.113000
-1.000000
-1.000000
-1.000000
-1.000000
0.947000
-1.000000
0.224000
-1.000000
0.113000
-1.000000
0.158000
-1.000000
-1.000000
-1.000000
0.222000
-1.000000
0.310000
0.263000
0.191000
-1.000000
0.247000
-1.000000
-1.000000
-1.000000
0.275000
0.443000
0.116000
0.257000
0.348000
0.247000
0.412000
-1.000000
-1.000000
0.703000
-1.000000
-1.000000
0.688000
0.525000
-1.000000
0.406000
0.282000
-1.000000
0.278000
0.411000
0.362000
-1.000000
0.764000
0.683000
0.964000
-1.000000
0.716000
-1.000000
-1.000000
-1.000000
0.852000
0.599000
-1.000000
-1.000000
-1.000000
0.428000
-1.000000
-1.000000
-1.000000
0.473000
-1.000000
0.681000
0.247000
0.279000
0.247000
-1.000000
-1.000000
0.749000
-1.000000
-1.000000
-1.000000
-1.000000
-1.000000
-1.000000
-1.000000
0.998000
0.658000
0.716000
-1.000000
-1.000000
0.563000
-1.000000
-1.000000
-1.000000
-1.000000
-1.000000
-1.000000
-1.000000
-1.000000
-1.000000
0.584000
0.594000
-1.000000
0.291000
-1.000000
-1.000000
-1.000000
-1.000000
0.577000
0.419000
0.518000
-1.000000
0.503000
-1.000000
0.355000
-1.000000
0.473000
-1.000000
0.333000
0.336000
0.463000
-1.000000
0.277000
0.773000
-1.000000
0.428000
0.386000
0.952000
1.000000
-1.000000
-1.000000
-1.000000
-1.000000
0.662000
-1.000000
-1.000000
0.360000
0.495000
-1.000000
-1.000000
-1.000000
-1.000000
-1.000000
-1.000000
0.617000
0.540000
0.618000
0.262000
-1.000000
0.550000
-1.000000
0.422000
-1.000000
0.641000
-1.000000
0.541000
0.467000
-1.000000
-1.000000
-1.000000
-1.000000
0.425000
-1.000000
0.335000
0.195000
0.195000
-1.000000
0.893000
0.844000
0.547000
0.261000
-1.000000
-1.000000
-1.000000
0.610000
1.000000
-1.000000
-1.000000
-1.000000
0.540000
0.574000
0.492000
-1.000000
0.820000
-1.000000
0.372000
0.967000
0.734000
-1.000000
-1.000000
0.449000
0.651000
0.799000
-1.000000
0.386000
0.507000
0.609000
-1.000000
0.499000
-1.000000
-1.000000
0.374000
-1.000000
0.417000
-1.000000
0.390000
-1.000000
0.637000
-1.000000
0.243000
-1.000000
0.490000
0.630000
-1.000000
0.607000
0.341000
-1.000000
-1.000000
0.731000
0.420000
-1.000000
0.619000
-1.000000
-1.000000
0.272000
-1.000000
-1.000000
-1.000000
0.479000
-1.000000
-1.000000
0.827000
0.870000
-1.000000
0.869000
-1.000000
0.701000
-1.000000
0.897000
1.000000
0.620000
-1.000000
-1.000000
0.266000
0.251000
0.523000
-1.000000
0.763000
-1.000000
-1.000000
0.548000
-1.000000
0.295000
-1.000000
-1.000000
-1.000000
-1.000000
0.594000
-1.000000
-1.000000
0.622000
-1.000000
0.318000
0.562000
-1.000000
-1.000000
0.919000
0.462000
-1.000000
0.405000
-1.000000
-1.000000
0.598000
-1.000000
0.247000
-1.000000
1.000000
0.721000
-1.000000
0.457000
0.848000
0.733000
-1.000000
0.761000
0.349000
0.730000
0.535000
-1.000000
0.675000
-1.000000
-1.000000
0.573000
-1.000000
-1.000000
0.502000
0.641000
-1.000000
-1.000000
0.542000
-1.000000
0.687000
-1.000000
-1.000000
-1.000000
0.537000
-1.000000
-1.000000
0.113000
0.183000
-1.000000
0.574000
-1.000000
-1.000000
-1.000000
-1.000000
-1.000000
-1.000000
0.678000
0.605000
-1.000000
0.537000
-1.000000
0.568000
0.743000
0.646000
-1.000000
0.502000
0.765000
-1.000000
-1.000000
0.301000
0.810000
0.433000
-1.000000
0.750000
0.247000
0.571000
0.877000
0.419000
-1.000000
0.685000
0.691000
-1.000000
-1.000000
-1.000000
-1.000000
-1.000000
-1.000000
-1.000000
-1.000000
0.535000
-1.000000
0.383000
0.730000
0.538000
-1.000000
0.451000
-1.000000
0.367000
0.257000
-1.000000
1.000000
0.772000
-1.000000
0.505000
-1.000000
-1.000000
0.813000
-1.000000
-1.000000
-1.000000
0.490000
0.724000
-1.000000
0.399000
-1.000000
0.777000
0.613000
0.773000
-1.000000
1.000000
-1.000000
-1.000000
0.612000
-1.000000
0.997000
-1.000000
0.664000
0.622000
0.423000
-1.000000
0.613000
0.505000
0.467000
-1.000000
-1.000000
-1.000000
1.000000
-1.000000
1.000000
0.433000
0.626000
-1.000000
-1.000000
0.506000
-1.000000
0.344000
-1.000000
0.804000
0.338000
-1.000000
0.502000
-1.000000
0.743000
0.711000
-1.000000
0.310000
-1.000000
0.501000
-1.000000
0.616000
0.186000
0.113000
-1.000000
-1.000000
-1.000000
0.587000
1.000000
-1.000000
1.000000
0.946000
-1.000000
0.303000
0.117000
0.247000
-1.000000
-1.000000
0.783000
0.630000
-1.000000
-1.000000
0.546000
0.667000
-1.000000
0.375000
0.113000
-1.000000
0.436000
0.317000
0.555000
0.709000
0.305000
-1.000000
-1.000000
0.534000
-1.000000
-1.000000
-1.000000
-1.000000
0.638000
0.874000
0.618000
0.474000
0.399000
-1.000000
-1.000000
-1.000000
0.568000
-1.000000
0.864000
-1.000000
-1.000000
-1.000000
-1.000000
0.281000
0.317000
0.522000
0.884000
0.518000
-1.000000
-1.000000
-1.000000
-1.000000
-1.000000
-1.000000
0.446000
-1.000000
-1.000000
-1.000000
0.735000
0.657000
-1.000000
-1.000000
-1.000000
0.270000
1.000000
0.792000
0.705000
-1.000000
-1.000000
-1.000000
-1.000000
-1.000000
-1.000000
-1.000000
-1.000000
0.664000
0.397000
0.948000
0.801000
0.445000
0.843000
0.312000
0.579000
0.706000
0.484000
-1.000000
0.281000
0.424000
-1.000000
-1.000000
0.247000
-1.000000
-1.000000
1.000000
1.000000
-1.000000
0.687000
-1.000000
0.655000
0.438000
-1.000000
0.279000
-1.000000
-1.000000
-1.000000
0.258000
0.514000
-1.000000
-1.000000
0.748000
1.000000
-1.000000
-1.000000
-1.000000
-1.000000
-1.000000
-1.000000
-1.000000
-1.000000
-1.000000
-1.000000
-1.000000
-1.000000
-1.000000
-1.000000
-1.000000
-1.000000
-1.000000
-1.000000
-1.000000
-1.000000
