# Supplementary material for: Nano-DMS-MaP allows isoform-specific RNA structure determination
Source: Nat Methods. 2023 Apr 27;20(6):849–59. doi: 10.1038/s41592-023-01862-7 (PMC10250195; doi:10.1038/s41592-023-01862-7)
Supplement: Supplementary file 5 — DMS reactivities as csv files for all experiments and isoforms. –1 represents no information at position. [file 41592_2023_1862_MOESM5_ESM.zip › reactivity_csvs/Nanopore_RT-FS_per_isoform/Rep1/Nanopore_RT-FS_Rep1_RT3_34mM_cell_RT3_Nef15_ACT.csv]

-1.000000
-1.000000
-1.000000
-1.000000
-1.000000
-1.000000
-1.000000
-1.000000
-1.000000
-1.000000
-1.000000
-1.000000
-1.000000
-1.000000
-1.000000
-1.000000
-1.000000
-1.000000
-1.000000
-1.000000
-1.000000
-1.000000
-1.000000
-1.000000
-1.000000
-1.000000
-1.000000
0.000000
0.505000
-1.000000
-1.000000
-1.000000
-1.000000
0.351000
-1.000000
0.505000
-1.000000
0.505000
-1.000000
0.000000
-1.000000
-1.000000
-1.000000
0.000000
-1.000000
0.000000
0.000000
0.500000
-1.000000
0.000000
-1.000000
-1.000000
-1.000000
0.000000
0.000000
0.495000
0.989000
0.495000
0.344000
0.000000
-1.000000
-1.000000
0.495000
-1.000000
-1.000000
0.344000
0.000000
-1.000000
0.495000
0.000000
-1.000000
0.000000
0.000000
0.344000
-1.000000
0.000000
0.344000
0.000000
-1.000000
0.495000
-1.000000
-1.000000
-1.000000
0.000000
0.979000
-1.000000
-1.000000
-1.000000
0.337000
-1.000000
-1.000000
-1.000000
0.000000
-1.000000
0.969000
0.000000
0.674000
0.000000
-1.000000
-1.000000
0.000000
-1.000000
-1.000000
-1.000000
-1.000000
-1.000000
-1.000000
-1.000000
0.969000
0.485000
0.485000
-1.000000
-1.000000
0.000000
-1.000000
-1.000000
-1.000000
-1.000000
-1.000000
-1.000000
-1.000000
-1.000000
-1.000000
0.000000
0.000000
-1.000000
0.480000
-1.000000
-1.000000
-1.000000
-1.000000
1.000000
0.000000
0.959000
-1.000000
0.667000
-1.000000
0.000000
-1.000000
0.000000
-1.000000
0.000000
0.000000
0.000000
-1.000000
0.959000
0.333000
-1.000000
0.000000
0.000000
0.000000
0.000000
-1.000000
-1.000000
-1.000000
-1.000000
0.000000
-1.000000
-1.000000
0.000000
0.667000
-1.000000
-1.000000
-1.000000
-1.000000
-1.000000
-1.000000
0.333000
0.000000
1.000000
0.000000
-1.000000
0.480000
-1.000000
0.959000
-1.000000
0.333000
-1.000000
0.480000
0.667000
-1.000000
-1.000000
-1.000000
-1.000000
1.000000
-1.000000
0.000000
0.959000
0.584000
-1.000000
0.333000
0.333000
0.480000
0.000000
-1.000000
-1.000000
-1.000000
0.667000
0.959000
-1.000000
-1.000000
-1.000000
0.667000
0.667000
0.333000
-1.000000
0.480000
-1.000000
0.000000
0.333000
1.000000
-1.000000
-1.000000
1.000000
0.667000
0.333000
-1.000000
0.480000
0.480000
0.000000
-1.000000
0.333000
-1.000000
-1.000000
0.333000
-1.000000
1.000000
-1.000000
0.480000
-1.000000
0.000000
-1.000000
0.000000
-1.000000
0.667000
0.480000
-1.000000
1.000000
0.667000
-1.000000
-1.000000
0.333000
0.000000
-1.000000
0.485000
-1.000000
-1.000000
0.000000
-1.000000
-1.000000
-1.000000
0.485000
-1.000000
-1.000000
0.681000
0.340000
-1.000000
0.000000
-1.000000
0.490000
-1.000000
0.979000
1.000000
0.000000
-1.000000
-1.000000
0.000000
0.681000
0.000000
-1.000000
0.688000
-1.000000
-1.000000
0.495000
-1.000000
0.000000
-1.000000
-1.000000
-1.000000
-1.000000
0.000000
-1.000000
-1.000000
1.000000
-1.000000
0.340000
0.000000
-1.000000
-1.000000
-1.000000
-1.000000
-1.000000
0.695000
0.500000
0.000000
-1.000000
0.695000
-1.000000
0.000000
-1.000000
1.000000
0.989000
0.688000
-1.000000
-1.000000
-1.000000
-1.000000
-1.000000
-1.000000
0.344000
0.348000
0.348000
-1.000000
-1.000000
0.000000
0.500000
0.500000
0.000000
-1.000000
1.000000
0.348000
0.695000
1.000000
-1.000000
0.500000
-1.000000
0.000000
0.000000
-1.000000
0.000000
-1.000000
-1.000000
-1.000000
0.000000
0.000000
0.000000
-1.000000
-1.000000
0.367000
0.742000
-1.000000
-1.000000
-1.000000
-1.000000
-1.000000
-1.000000
-1.000000
-1.000000
-1.000000
-1.000000
-1.000000
-1.000000
-1.000000
-1.000000
-1.000000
-1.000000
-1.000000
-1.000000
-1.000000
-1.000000
