# Supplementary material for: Nano-DMS-MaP allows isoform-specific RNA structure determination
Source: Nat Methods. 2023 Apr 27;20(6):849–59. doi: 10.1038/s41592-023-01862-7 (PMC10250195; doi:10.1038/s41592-023-01862-7)
Supplement: Supplementary file 5 — DMS reactivities as csv files for all experiments and isoforms. –1 represents no information at position. [file 41592_2023_1862_MOESM5_ESM.zip › reactivity_csvs/Nanopore_RT-FS_per_isoform/Rep1/Nanopore_RT-FS_Rep1_RT3_8mM_cell_RT2_Tat5_RT3_Tat1_ACT.csv]

-1.000000
-1.000000
-1.000000
-1.000000
-1.000000
-1.000000
-1.000000
-1.000000
-1.000000
-1.000000
-1.000000
-1.000000
-1.000000
-1.000000
-1.000000
-1.000000
-1.000000
-1.000000
-1.000000
-1.000000
-1.000000
-1.000000
-1.000000
-1.000000
-1.000000
-1.000000
-1.000000
0.463000
0.125000
-1.000000
-1.000000
-1.000000
-1.000000
0.549000
-1.000000
0.636000
-1.000000
0.461000
-1.000000
0.125000
-1.000000
-1.000000
-1.000000
0.416000
-1.000000
0.433000
0.224000
0.384000
-1.000000
0.228000
-1.000000
-1.000000
-1.000000
0.463000
0.519000
0.703000
0.492000
0.566000
0.145000
0.610000
-1.000000
-1.000000
0.466000
-1.000000
-1.000000
0.574000
0.646000
-1.000000
0.728000
0.417000
-1.000000
0.549000
0.335000
0.517000
-1.000000
0.555000
0.796000
0.603000
-1.000000
1.000000
-1.000000
-1.000000
-1.000000
0.843000
0.615000
-1.000000
-1.000000
-1.000000
0.344000
-1.000000
-1.000000
-1.000000
0.636000
-1.000000
0.214000
0.183000
0.402000
0.206000
-1.000000
-1.000000
0.500000
-1.000000
-1.000000
-1.000000
-1.000000
-1.000000
-1.000000
-1.000000
1.000000
0.867000
0.849000
-1.000000
-1.000000
0.518000
-1.000000
-1.000000
-1.000000
-1.000000
-1.000000
-1.000000
-1.000000
-1.000000
-1.000000
0.540000
0.629000
-1.000000
0.125000
-1.000000
-1.000000
-1.000000
-1.000000
0.649000
0.790000
0.452000
-1.000000
0.202000
-1.000000
0.681000
-1.000000
0.540000
-1.000000
0.627000
0.272000
0.526000
-1.000000
0.280000
0.257000
-1.000000
0.589000
0.861000
1.000000
0.451000
-1.000000
-1.000000
-1.000000
-1.000000
0.647000
-1.000000
-1.000000
0.439000
0.406000
-1.000000
-1.000000
-1.000000
-1.000000
-1.000000
-1.000000
0.145000
0.353000
0.397000
0.258000
-1.000000
0.224000
-1.000000
0.156000
-1.000000
0.451000
-1.000000
0.608000
0.644000
-1.000000
-1.000000
-1.000000
-1.000000
0.972000
-1.000000
0.354000
0.448000
0.458000
-1.000000
0.793000
0.412000
0.628000
0.450000
-1.000000
-1.000000
-1.000000
0.925000
0.782000
-1.000000
-1.000000
-1.000000
0.383000
0.820000
0.325000
-1.000000
0.813000
-1.000000
0.634000
0.766000
0.539000
-1.000000
-1.000000
0.428000
0.502000
0.401000
-1.000000
0.326000
0.621000
0.304000
-1.000000
0.389000
-1.000000
-1.000000
0.730000
-1.000000
0.577000
-1.000000
0.434000
-1.000000
0.889000
-1.000000
0.185000
-1.000000
0.540000
0.491000
-1.000000
0.658000
0.509000
-1.000000
-1.000000
1.000000
0.546000
-1.000000
0.549000
-1.000000
-1.000000
0.125000
-1.000000
-1.000000
-1.000000
0.582000
-1.000000
-1.000000
1.000000
0.531000
-1.000000
1.000000
-1.000000
0.778000
-1.000000
0.674000
1.000000
0.895000
-1.000000
-1.000000
0.759000
0.434000
0.510000
-1.000000
0.863000
-1.000000
-1.000000
0.364000
-1.000000
0.504000
-1.000000
-1.000000
-1.000000
-1.000000
0.389000
-1.000000
-1.000000
0.816000
-1.000000
0.627000
0.637000
-1.000000
-1.000000
0.631000
0.546000
-1.000000
-1.000000
-1.000000
-1.000000
-1.000000
-1.000000
-1.000000
-1.000000
0.523000
-1.000000
0.629000
0.539000
0.394000
-1.000000
0.224000
-1.000000
0.390000
0.310000
-1.000000
0.973000
0.498000
-1.000000
0.498000
-1.000000
-1.000000
0.718000
-1.000000
-1.000000
-1.000000
0.577000
0.765000
-1.000000
0.125000
-1.000000
0.545000
0.506000
0.459000
-1.000000
0.449000
-1.000000
-1.000000
0.492000
-1.000000
0.355000
-1.000000
0.857000
1.000000
0.295000
-1.000000
0.350000
0.463000
0.302000
-1.000000
-1.000000
-1.000000
0.885000
-1.000000
0.864000
0.556000
0.201000
-1.000000
-1.000000
0.145000
-1.000000
0.441000
-1.000000
0.596000
0.264000
-1.000000
0.311000
-1.000000
0.145000
0.717000
-1.000000
0.145000
-1.000000
0.635000
-1.000000
0.567000
0.201000
0.353000
-1.000000
-1.000000
-1.000000
0.453000
1.000000
-1.000000
1.000000
0.595000
-1.000000
0.132000
0.324000
0.219000
-1.000000
-1.000000
0.840000
0.262000
-1.000000
-1.000000
0.489000
0.547000
-1.000000
0.554000
0.370000
-1.000000
0.145000
0.197000
0.690000
0.751000
0.758000
-1.000000
-1.000000
0.613000
-1.000000
-1.000000
-1.000000
-1.000000
0.748000
0.487000
0.805000
0.600000
0.706000
-1.000000
-1.000000
-1.000000
0.543000
-1.000000
0.517000
-1.000000
-1.000000
-1.000000
-1.000000
0.162000
0.362000
0.350000
0.757000
0.725000
-1.000000
-1.000000
-1.000000
-1.000000
-1.000000
-1.000000
0.353000
-1.000000
-1.000000
-1.000000
0.512000
0.417000
-1.000000
-1.000000
-1.000000
0.579000
0.704000
0.659000
0.490000
-1.000000
-1.000000
-1.000000
-1.000000
-1.000000
-1.000000
-1.000000
-1.000000
0.764000
0.437000
0.670000
1.000000
0.411000
0.583000
0.329000
0.438000
0.822000
0.665000
-1.000000
0.444000
0.228000
-1.000000
-1.000000
0.145000
-1.000000
-1.000000
1.000000
1.000000
-1.000000
0.565000
-1.000000
0.125000
0.365000
-1.000000
0.625000
-1.000000
-1.000000
-1.000000
0.287000
0.590000
-1.000000
-1.000000
0.976000
0.810000
-1.000000
-1.000000
-1.000000
-1.000000
-1.000000
-1.000000
-1.000000
-1.000000
-1.000000
-1.000000
-1.000000
-1.000000
-1.000000
-1.000000
-1.000000
-1.000000
-1.000000
-1.000000
-1.000000
-1.000000
