# Supplementary material for: Nano-DMS-MaP allows isoform-specific RNA structure determination
Source: Nat Methods. 2023 Apr 27;20(6):849–59. doi: 10.1038/s41592-023-01862-7 (PMC10250195; doi:10.1038/s41592-023-01862-7)
Supplement: Supplementary file 5 — DMS reactivities as csv files for all experiments and isoforms. –1 represents no information at position. [file 41592_2023_1862_MOESM5_ESM.zip › reactivity_csvs/Nanopore_RT-FS_per_isoform/Rep1/Nanopore_RT-FS_Rep1_RT3_34mM_cell_RT2_Env4_RT3_Rev3_AC.csv]

-1.000000
-1.000000
-1.000000
-1.000000
-1.000000
-1.000000
-1.000000
-1.000000
-1.000000
-1.000000
-1.000000
-1.000000
-1.000000
-1.000000
-1.000000
-1.000000
-1.000000
-1.000000
-1.000000
-1.000000
-1.000000
-1.000000
-1.000000
-1.000000
-1.000000
-1.000000
-1.000000
0.053000
0.053000
-1.000000
-1.000000
-1.000000
-1.000000
0.411000
-1.000000
0.053000
-1.000000
0.097000
-1.000000
0.059000
-1.000000
-1.000000
-1.000000
0.053000
-1.000000
0.175000
0.175000
0.251000
-1.000000
0.287000
-1.000000
-1.000000
-1.000000
0.333000
0.333000
0.079000
0.494000
0.721000
0.175000
0.303000
-1.000000
-1.000000
0.513000
-1.000000
-1.000000
1.000000
0.310000
-1.000000
0.568000
0.265000
-1.000000
0.832000
0.263000
0.520000
-1.000000
0.330000
0.922000
0.754000
-1.000000
0.866000
-1.000000
-1.000000
-1.000000
1.000000
0.677000
-1.000000
-1.000000
-1.000000
0.518000
-1.000000
-1.000000
-1.000000
0.414000
-1.000000
0.573000
0.638000
0.753000
0.236000
-1.000000
-1.000000
0.403000
-1.000000
-1.000000
-1.000000
-1.000000
-1.000000
-1.000000
-1.000000
0.679000
0.302000
1.000000
-1.000000
-1.000000
0.301000
-1.000000
-1.000000
-1.000000
-1.000000
-1.000000
-1.000000
-1.000000
-1.000000
-1.000000
0.895000
0.586000
-1.000000
0.678000
-1.000000
-1.000000
-1.000000
-1.000000
0.473000
0.662000
0.422000
-1.000000
0.175000
-1.000000
0.519000
-1.000000
0.472000
-1.000000
0.339000
0.451000
0.285000
-1.000000
0.660000
0.637000
-1.000000
0.609000
0.599000
0.658000
0.637000
-1.000000
-1.000000
-1.000000
-1.000000
0.281000
-1.000000
-1.000000
0.750000
0.516000
-1.000000
-1.000000
-1.000000
-1.000000
-1.000000
-1.000000
0.570000
0.423000
0.516000
0.516000
-1.000000
0.621000
-1.000000
0.545000
-1.000000
0.474000
-1.000000
0.752000
0.447000
-1.000000
-1.000000
-1.000000
-1.000000
0.993000
-1.000000
0.635000
0.262000
0.417000
-1.000000
0.560000
0.343000
0.731000
0.214000
-1.000000
-1.000000
-1.000000
0.327000
1.000000
-1.000000
-1.000000
-1.000000
0.186000
0.699000
0.373000
-1.000000
0.843000
-1.000000
0.467000
0.654000
0.981000
-1.000000
-1.000000
0.608000
0.608000
0.561000
-1.000000
0.337000
0.262000
0.561000
-1.000000
0.374000
-1.000000
-1.000000
0.421000
-1.000000
0.563000
-1.000000
0.638000
-1.000000
0.601000
-1.000000
0.263000
-1.000000
0.684000
0.698000
-1.000000
0.752000
0.240000
-1.000000
-1.000000
0.704000
0.546000
-1.000000
0.417000
-1.000000
-1.000000
0.450000
-1.000000
-1.000000
-1.000000
0.470000
-1.000000
-1.000000
0.727000
0.306000
-1.000000
0.860000
-1.000000
0.860000
-1.000000
0.750000
0.937000
0.600000
-1.000000
-1.000000
0.562000
0.375000
0.563000
-1.000000
0.986000
-1.000000
-1.000000
0.475000
-1.000000
0.799000
-1.000000
-1.000000
-1.000000
-1.000000
0.494000
-1.000000
-1.000000
0.475000
-1.000000
0.380000
0.498000
-1.000000
-1.000000
-1.000000
-1.000000
-1.000000
-1.000000
-1.000000
-1.000000
-1.000000
0.733000
0.654000
0.849000
0.606000
0.627000
0.772000
0.290000
0.531000
1.000000
0.483000
-1.000000
0.737000
0.155000
-1.000000
-1.000000
0.221000
-1.000000
-1.000000
1.000000
1.000000
-1.000000
0.933000
-1.000000
0.506000
0.488000
-1.000000
0.390000
-1.000000
-1.000000
-1.000000
0.430000
0.588000
-1.000000
-1.000000
1.000000
0.773000
-1.000000
-1.000000
-1.000000
-1.000000
-1.000000
-1.000000
-1.000000
-1.000000
-1.000000
-1.000000
-1.000000
-1.000000
-1.000000
-1.000000
-1.000000
-1.000000
-1.000000
-1.000000
-1.000000
-1.000000
