# Supplementary material for: Nano-DMS-MaP allows isoform-specific RNA structure determination
Source: Nat Methods. 2023 Apr 27;20(6):849–59. doi: 10.1038/s41592-023-01862-7 (PMC10250195; doi:10.1038/s41592-023-01862-7)
Supplement: Supplementary file 5 — DMS reactivities as csv files for all experiments and isoforms. –1 represents no information at position. [file 41592_2023_1862_MOESM5_ESM.zip › reactivity_csvs/Nanopore_RT-FS_per_isoform/Rep1/Nanopore_RT-FS_Rep1_RT3_17mM_cell_RT2_Env14_RT3_Rev10_AC.csv]

-1.000000
-1.000000
-1.000000
-1.000000
-1.000000
-1.000000
-1.000000
-1.000000
-1.000000
-1.000000
-1.000000
-1.000000
-1.000000
-1.000000
-1.000000
-1.000000
-1.000000
-1.000000
-1.000000
-1.000000
-1.000000
-1.000000
-1.000000
-1.000000
-1.000000
-1.000000
-1.000000
0.092000
0.092000
-1.000000
-1.000000
-1.000000
-1.000000
0.540000
-1.000000
0.092000
-1.000000
0.092000
-1.000000
0.096000
-1.000000
-1.000000
-1.000000
0.092000
-1.000000
0.174000
0.245000
0.092000
-1.000000
0.503000
-1.000000
-1.000000
-1.000000
0.410000
0.189000
0.566000
0.095000
0.569000
0.174000
0.232000
-1.000000
-1.000000
0.799000
-1.000000
-1.000000
0.603000
0.193000
-1.000000
0.467000
0.274000
-1.000000
0.801000
0.188000
0.597000
-1.000000
0.500000
0.908000
0.857000
-1.000000
0.401000
-1.000000
-1.000000
-1.000000
1.000000
0.460000
-1.000000
-1.000000
-1.000000
0.174000
-1.000000
-1.000000
-1.000000
0.515000
-1.000000
0.311000
0.192000
0.174000
0.196000
-1.000000
-1.000000
0.247000
-1.000000
-1.000000
-1.000000
-1.000000
-1.000000
-1.000000
-1.000000
0.911000
0.697000
0.785000
-1.000000
-1.000000
0.371000
-1.000000
-1.000000
-1.000000
-1.000000
-1.000000
-1.000000
-1.000000
-1.000000
-1.000000
0.439000
0.278000
-1.000000
0.510000
-1.000000
-1.000000
-1.000000
-1.000000
0.693000
0.745000
0.839000
-1.000000
0.174000
-1.000000
0.339000
-1.000000
0.497000
-1.000000
0.365000
0.138000
0.599000
-1.000000
0.410000
0.337000
-1.000000
0.391000
0.685000
1.000000
0.409000
-1.000000
-1.000000
-1.000000
-1.000000
0.985000
-1.000000
-1.000000
0.275000
0.640000
-1.000000
-1.000000
-1.000000
-1.000000
-1.000000
-1.000000
0.174000
0.542000
0.582000
0.292000
-1.000000
0.548000
-1.000000
0.218000
-1.000000
0.190000
-1.000000
1.000000
0.343000
-1.000000
-1.000000
-1.000000
-1.000000
0.343000
-1.000000
0.553000
0.222000
0.406000
-1.000000
0.881000
0.433000
0.778000
0.375000
-1.000000
-1.000000
-1.000000
0.883000
0.773000
-1.000000
-1.000000
-1.000000
0.538000
1.000000
0.431000
-1.000000
0.907000
-1.000000
0.783000
0.978000
0.538000
-1.000000
-1.000000
0.777000
0.682000
0.527000
-1.000000
0.503000
0.366000
0.830000
-1.000000
0.343000
-1.000000
-1.000000
0.585000
-1.000000
0.492000
-1.000000
0.408000
-1.000000
0.641000
-1.000000
0.354000
-1.000000
0.689000
0.639000
-1.000000
0.122000
0.582000
-1.000000
-1.000000
0.738000
0.363000
-1.000000
0.401000
-1.000000
-1.000000
0.363000
-1.000000
-1.000000
-1.000000
0.729000
-1.000000
-1.000000
1.000000
1.000000
-1.000000
0.673000
-1.000000
0.631000
-1.000000
0.817000
1.000000
0.730000
-1.000000
-1.000000
0.314000
0.444000
0.490000
-1.000000
0.342000
-1.000000
-1.000000
0.477000
-1.000000
0.544000
-1.000000
-1.000000
-1.000000
-1.000000
0.638000
-1.000000
-1.000000
1.000000
-1.000000
0.891000
0.916000
-1.000000
-1.000000
-1.000000
-1.000000
0.782000
0.690000
0.840000
-1.000000
0.735000
0.815000
-1.000000
0.982000
-1.000000
0.838000
-1.000000
0.413000
0.225000
0.524000
-1.000000
-1.000000
-1.000000
-1.000000
-1.000000
-1.000000
0.442000
0.590000
0.835000
-1.000000
-1.000000
0.835000
0.953000
0.403000
0.241000
-1.000000
0.545000
0.295000
1.000000
0.935000
-1.000000
0.690000
-1.000000
0.455000
0.317000
-1.000000
0.552000
-1.000000
-1.000000
-1.000000
0.440000
0.791000
0.589000
-1.000000
1.000000
0.589000
-1.000000
0.510000
-1.000000
-1.000000
0.362000
-1.000000
0.398000
-1.000000
0.743000
0.445000
-1.000000
0.245000
0.747000
0.542000
-1.000000
0.794000
0.515000
0.515000
0.956000
-1.000000
0.533000
-1.000000
-1.000000
0.245000
-1.000000
-1.000000
0.453000
0.758000
-1.000000
-1.000000
0.509000
-1.000000
0.815000
-1.000000
-1.000000
-1.000000
0.606000
-1.000000
-1.000000
0.422000
0.331000
-1.000000
0.458000
-1.000000
-1.000000
-1.000000
-1.000000
-1.000000
-1.000000
0.751000
0.653000
-1.000000
0.444000
-1.000000
0.557000
0.496000
0.459000
-1.000000
0.713000
0.199000
-1.000000
-1.000000
0.765000
0.760000
0.251000
-1.000000
0.659000
0.404000
1.000000
0.511000
0.501000
-1.000000
-1.000000
0.758000
0.767000
-1.000000
0.765000
-1.000000
0.622000
0.574000
-1.000000
0.514000
-1.000000
-1.000000
-1.000000
0.384000
0.621000
-1.000000
-1.000000
0.411000
0.371000
-1.000000
-1.000000
-1.000000
-1.000000
-1.000000
-1.000000
-1.000000
-1.000000
-1.000000
-1.000000
-1.000000
-1.000000
-1.000000
-1.000000
-1.000000
-1.000000
-1.000000
-1.000000
-1.000000
-1.000000
