# Supplementary material for: Nano-DMS-MaP allows isoform-specific RNA structure determination
Source: Nat Methods. 2023 Apr 27;20(6):849–59. doi: 10.1038/s41592-023-01862-7 (PMC10250195; doi:10.1038/s41592-023-01862-7)
Supplement: Supplementary file 5 — DMS reactivities as csv files for all experiments and isoforms. –1 represents no information at position. [file 41592_2023_1862_MOESM5_ESM.zip › reactivity_csvs/Nanopore_RT-FS_per_isoform/Rep1/Nanopore_RT-FS_Rep1_RT3_85mM_cell_RT3_sORF3_AC.csv]

-1.000000
-1.000000
-1.000000
-1.000000
-1.000000
-1.000000
-1.000000
-1.000000
-1.000000
-1.000000
-1.000000
-1.000000
-1.000000
-1.000000
-1.000000
-1.000000
-1.000000
-1.000000
-1.000000
-1.000000
-1.000000
-1.000000
-1.000000
-1.000000
-1.000000
-1.000000
-1.000000
0.052000
0.104000
-1.000000
-1.000000
-1.000000
-1.000000
0.249000
-1.000000
0.000000
-1.000000
0.051000
-1.000000
0.051000
-1.000000
-1.000000
-1.000000
0.250000
-1.000000
0.085000
0.085000
0.050000
-1.000000
0.085000
-1.000000
-1.000000
-1.000000
0.085000
0.085000
0.000000
0.050000
0.149000
0.151000
0.249000
-1.000000
-1.000000
0.050000
-1.000000
-1.000000
0.597000
0.203000
-1.000000
0.050000
0.141000
-1.000000
0.291000
0.547000
0.253000
-1.000000
0.444000
0.905000
0.402000
-1.000000
0.547000
-1.000000
-1.000000
-1.000000
0.790000
0.198000
-1.000000
-1.000000
-1.000000
0.251000
-1.000000
-1.000000
-1.000000
0.099000
-1.000000
0.595000
0.201000
0.150000
0.101000
-1.000000
-1.000000
0.194000
-1.000000
-1.000000
-1.000000
-1.000000
-1.000000
-1.000000
-1.000000
0.346000
0.296000
0.584000
-1.000000
-1.000000
0.395000
-1.000000
-1.000000
-1.000000
-1.000000
-1.000000
-1.000000
-1.000000
-1.000000
-1.000000
0.593000
0.440000
-1.000000
0.187000
-1.000000
-1.000000
-1.000000
-1.000000
0.444000
1.000000
0.244000
-1.000000
0.085000
-1.000000
0.085000
-1.000000
0.098000
-1.000000
0.185000
0.000000
0.000000
-1.000000
0.289000
0.583000
-1.000000
0.085000
0.096000
0.953000
0.624000
-1.000000
-1.000000
-1.000000
-1.000000
0.533000
-1.000000
-1.000000
0.183000
0.485000
-1.000000
-1.000000
-1.000000
-1.000000
-1.000000
-1.000000
0.331000
0.388000
0.721000
0.292000
-1.000000
0.048000
-1.000000
0.675000
-1.000000
0.146000
-1.000000
1.000000
0.487000
-1.000000
-1.000000
-1.000000
-1.000000
0.673000
-1.000000
0.096000
0.240000
0.137000
-1.000000
0.532000
0.771000
0.572000
0.096000
-1.000000
-1.000000
-1.000000
0.318000
0.331000
-1.000000
-1.000000
-1.000000
0.527000
0.478000
0.574000
-1.000000
0.568000
-1.000000
0.430000
0.518000
0.383000
-1.000000
-1.000000
0.375000
0.375000
0.661000
-1.000000
0.189000
0.190000
0.085000
-1.000000
0.191000
-1.000000
-1.000000
0.143000
-1.000000
0.480000
-1.000000
0.380000
-1.000000
0.190000
-1.000000
0.429000
-1.000000
0.289000
0.286000
-1.000000
0.277000
0.232000
-1.000000
-1.000000
0.336000
0.048000
-1.000000
0.000000
-1.000000
-1.000000
0.143000
-1.000000
-1.000000
-1.000000
0.285000
-1.000000
-1.000000
0.616000
0.527000
-1.000000
0.371000
-1.000000
0.237000
-1.000000
0.237000
1.000000
0.325000
-1.000000
-1.000000
0.087000
0.144000
0.240000
-1.000000
0.288000
-1.000000
-1.000000
0.466000
-1.000000
0.085000
-1.000000
-1.000000
-1.000000
-1.000000
0.332000
-1.000000
-1.000000
0.428000
-1.000000
0.240000
0.428000
-1.000000
-1.000000
-1.000000
-1.000000
0.336000
0.998000
0.755000
-1.000000
0.284000
0.774000
-1.000000
0.894000
-1.000000
0.237000
-1.000000
0.167000
0.187000
0.425000
-1.000000
-1.000000
-1.000000
-1.000000
-1.000000
-1.000000
0.282000
0.460000
0.518000
-1.000000
-1.000000
0.753000
0.326000
0.186000
0.282000
-1.000000
0.465000
0.188000
0.695000
0.988000
-1.000000
0.047000
-1.000000
0.093000
0.046000
-1.000000
0.000000
-1.000000
-1.000000
-1.000000
0.187000
0.981000
0.376000
-1.000000
-1.000000
-1.000000
-1.000000
1.000000
0.557000
-1.000000
-1.000000
-1.000000
-1.000000
0.234000
0.321000
-1.000000
-1.000000
0.473000
-1.000000
-1.000000
0.381000
0.276000
-1.000000
0.475000
1.000000
0.617000
0.902000
-1.000000
0.332000
-1.000000
1.000000
0.427000
-1.000000
0.380000
-1.000000
-1.000000
-1.000000
0.380000
1.000000
0.475000
-1.000000
0.476000
0.333000
0.333000
0.513000
-1.000000
-1.000000
0.335000
-1.000000
-1.000000
-1.000000
0.747000
0.473000
0.525000
0.716000
-1.000000
0.619000
0.619000
-1.000000
0.332000
0.142000
0.524000
0.333000
-1.000000
0.508000
0.573000
0.716000
0.477000
-1.000000
0.753000
-1.000000
0.849000
0.524000
-1.000000
0.518000
0.381000
-1.000000
-1.000000
-1.000000
1.000000
-1.000000
-1.000000
0.382000
-1.000000
-1.000000
-1.000000
0.699000
0.326000
0.479000
0.288000
0.808000
0.625000
-1.000000
0.193000
-1.000000
-1.000000
-1.000000
0.624000
0.291000
-1.000000
1.000000
0.485000
-1.000000
0.392000
-1.000000
-1.000000
0.197000
-1.000000
0.100000
-1.000000
0.499000
0.537000
-1.000000
0.401000
0.201000
0.236000
-1.000000
0.655000
0.483000
0.249000
0.756000
-1.000000
0.305000
-1.000000
-1.000000
0.262000
-1.000000
-1.000000
0.263000
0.472000
-1.000000
-1.000000
0.478000
-1.000000
0.531000
-1.000000
-1.000000
-1.000000
0.853000
-1.000000
-1.000000
0.265000
0.266000
-1.000000
0.085000
-1.000000
-1.000000
-1.000000
-1.000000
-1.000000
-1.000000
1.000000
0.791000
-1.000000
0.283000
-1.000000
0.850000
0.630000
0.462000
-1.000000
0.514000
0.522000
-1.000000
-1.000000
0.609000
0.602000
0.346000
-1.000000
0.568000
0.382000
0.768000
1.000000
0.274000
-1.000000
0.941000
0.473000
-1.000000
-1.000000
-1.000000
-1.000000
-1.000000
-1.000000
-1.000000
-1.000000
0.481000
-1.000000
0.389000
0.673000
0.583000
-1.000000
0.391000
-1.000000
0.290000
0.488000
-1.000000
0.293000
0.684000
-1.000000
0.391000
-1.000000
-1.000000
0.440000
-1.000000
-1.000000
-1.000000
0.391000
0.580000
-1.000000
0.000000
-1.000000
0.681000
0.577000
0.194000
-1.000000
0.290000
-1.000000
-1.000000
0.292000
-1.000000
0.292000
-1.000000
1.000000
0.486000
0.486000
-1.000000
0.097000
0.875000
0.194000
-1.000000
-1.000000
-1.000000
0.486000
-1.000000
0.459000
0.385000
0.389000
-1.000000
-1.000000
0.194000
-1.000000
0.292000
-1.000000
0.000000
0.192000
-1.000000
0.292000
-1.000000
0.268000
0.288000
-1.000000
0.097000
-1.000000
0.486000
-1.000000
0.096000
0.000000
0.096000
-1.000000
-1.000000
-1.000000
0.194000
0.972000
-1.000000
1.000000
0.389000
-1.000000
0.000000
0.072000
0.195000
-1.000000
-1.000000
0.684000
0.391000
-1.000000
-1.000000
0.580000
1.000000
-1.000000
0.290000
0.386000
-1.000000
0.293000
0.098000
0.195000
0.488000
0.193000
-1.000000
-1.000000
0.485000
-1.000000
-1.000000
-1.000000
-1.000000
0.986000
1.000000
0.488000
0.493000
0.592000
-1.000000
-1.000000
-1.000000
0.784000
-1.000000
0.793000
-1.000000
-1.000000
-1.000000
-1.000000
0.099000
0.299000
0.198000
0.595000
0.398000
-1.000000
-1.000000
-1.000000
-1.000000
-1.000000
-1.000000
0.891000
-1.000000
-1.000000
-1.000000
0.297000
0.805000
-1.000000
-1.000000
-1.000000
0.515000
0.922000
0.622000
0.311000
-1.000000
-1.000000
-1.000000
-1.000000
-1.000000
-1.000000
-1.000000
-1.000000
1.000000
1.000000
0.941000
0.106000
0.423000
0.941000
0.211000
0.634000
1.000000
0.736000
-1.000000
0.105000
0.000000
-1.000000
-1.000000
0.423000
-1.000000
-1.000000
0.628000
0.390000
-1.000000
0.500000
-1.000000
0.531000
0.212000
-1.000000
0.322000
-1.000000
-1.000000
-1.000000
0.212000
0.209000
-1.000000
-1.000000
0.952000
0.529000
-1.000000
-1.000000
-1.000000
-1.000000
-1.000000
-1.000000
-1.000000
-1.000000
-1.000000
-1.000000
-1.000000
-1.000000
-1.000000
-1.000000
-1.000000
-1.000000
-1.000000
-1.000000
-1.000000
-1.000000
