# Supplementary material for: Nano-DMS-MaP allows isoform-specific RNA structure determination
Source: Nat Methods. 2023 Apr 27;20(6):849–59. doi: 10.1038/s41592-023-01862-7 (PMC10250195; doi:10.1038/s41592-023-01862-7)
Supplement: Supplementary file 5 — DMS reactivities as csv files for all experiments and isoforms. –1 represents no information at position. [file 41592_2023_1862_MOESM5_ESM.zip › reactivity_csvs/Nanopore_RT-FS_per_isoform/Rep1/Nanopore_RT-FS_Rep1_RT3_85mM_cell_RT3_Tat13_AC.csv]

-1.000000
-1.000000
-1.000000
-1.000000
-1.000000
-1.000000
-1.000000
-1.000000
-1.000000
-1.000000
-1.000000
-1.000000
-1.000000
-1.000000
-1.000000
-1.000000
-1.000000
-1.000000
-1.000000
-1.000000
-1.000000
-1.000000
-1.000000
-1.000000
-1.000000
-1.000000
-1.000000
0.000000
0.000000
-1.000000
-1.000000
-1.000000
-1.000000
0.359000
-1.000000
0.000000
-1.000000
0.000000
-1.000000
0.000000
-1.000000
-1.000000
-1.000000
0.000000
-1.000000
0.359000
0.000000
0.000000
-1.000000
0.000000
-1.000000
-1.000000
-1.000000
0.000000
0.000000
0.000000
0.516000
0.516000
0.000000
0.000000
-1.000000
-1.000000
0.516000
-1.000000
-1.000000
1.000000
0.000000
-1.000000
0.516000
0.000000
-1.000000
0.000000
0.359000
0.359000
-1.000000
0.359000
0.000000
0.011000
-1.000000
0.000000
-1.000000
-1.000000
-1.000000
1.000000
0.000000
-1.000000
-1.000000
-1.000000
0.000000
-1.000000
-1.000000
-1.000000
0.516000
-1.000000
0.516000
0.000000
0.000000
0.000000
-1.000000
-1.000000
0.000000
-1.000000
-1.000000
-1.000000
-1.000000
-1.000000
-1.000000
-1.000000
0.000000
0.516000
0.000000
-1.000000
-1.000000
0.516000
-1.000000
-1.000000
-1.000000
-1.000000
-1.000000
-1.000000
-1.000000
-1.000000
-1.000000
0.000000
0.000000
-1.000000
0.516000
-1.000000
-1.000000
-1.000000
-1.000000
0.000000
1.000000
0.000000
-1.000000
0.000000
-1.000000
0.000000
-1.000000
0.000000
-1.000000
0.000000
0.000000
0.000000
-1.000000
0.000000
0.000000
-1.000000
0.000000
1.000000
1.000000
0.000000
-1.000000
-1.000000
-1.000000
-1.000000
0.000000
-1.000000
-1.000000
0.000000
0.359000
-1.000000
-1.000000
-1.000000
-1.000000
-1.000000
-1.000000
0.000000
0.359000
0.359000
0.000000
-1.000000
0.000000
-1.000000
0.000000
-1.000000
0.000000
-1.000000
0.000000
0.000000
-1.000000
-1.000000
-1.000000
-1.000000
0.000000
-1.000000
0.000000
0.000000
0.000000
-1.000000
0.000000
0.359000
0.000000
0.000000
-1.000000
-1.000000
-1.000000
0.000000
0.000000
-1.000000
-1.000000
-1.000000
0.000000
0.000000
0.718000
-1.000000
1.000000
-1.000000
0.000000
0.718000
0.359000
-1.000000
-1.000000
0.359000
0.000000
0.359000
-1.000000
0.000000
0.516000
0.359000
-1.000000
0.000000
-1.000000
-1.000000
0.000000
-1.000000
0.359000
-1.000000
0.516000
-1.000000
0.516000
-1.000000
0.516000
-1.000000
0.359000
0.057000
-1.000000
0.000000
0.718000
-1.000000
-1.000000
0.359000
0.000000
-1.000000
0.000000
-1.000000
-1.000000
0.000000
-1.000000
-1.000000
-1.000000
0.000000
-1.000000
-1.000000
0.000000
0.000000
-1.000000
0.500000
-1.000000
0.000000
-1.000000
0.500000
0.348000
0.000000
-1.000000
-1.000000
0.500000
0.348000
0.348000
-1.000000
0.000000
-1.000000
-1.000000
0.000000
-1.000000
0.000000
-1.000000
-1.000000
-1.000000
-1.000000
0.000000
-1.000000
-1.000000
0.500000
-1.000000
0.000000
0.000000
-1.000000
-1.000000
0.000000
0.000000
-1.000000
0.000000
-1.000000
0.000000
-1.000000
0.000000
0.000000
0.000000
-1.000000
-1.000000
-1.000000
-1.000000
-1.000000
-1.000000
0.676000
0.000000
0.676000
-1.000000
-1.000000
0.676000
0.485000
0.000000
0.338000
-1.000000
0.000000
0.676000
1.000000
0.676000
-1.000000
0.971000
-1.000000
0.485000
0.000000
-1.000000
0.000000
-1.000000
-1.000000
-1.000000
1.000000
0.000000
0.000000
-1.000000
0.000000
0.000000
-1.000000
-1.000000
-1.000000
-1.000000
-1.000000
-1.000000
-1.000000
-1.000000
0.485000
-1.000000
0.000000
0.984000
0.338000
-1.000000
0.000000
-1.000000
0.485000
0.676000
-1.000000
0.000000
0.338000
-1.000000
0.000000
-1.000000
-1.000000
0.000000
-1.000000
-1.000000
-1.000000
0.000000
0.971000
-1.000000
0.971000
-1.000000
0.338000
0.000000
0.676000
-1.000000
0.000000
-1.000000
-1.000000
0.000000
-1.000000
0.000000
-1.000000
0.485000
0.338000
0.338000
-1.000000
0.000000
0.338000
0.338000
-1.000000
-1.000000
-1.000000
1.000000
-1.000000
0.000000
0.485000
0.000000
-1.000000
-1.000000
0.000000
-1.000000
0.000000
-1.000000
0.500000
0.500000
-1.000000
0.348000
-1.000000
0.000000
1.000000
-1.000000
0.000000
-1.000000
0.696000
-1.000000
0.500000
0.500000
0.500000
-1.000000
-1.000000
-1.000000
0.348000
0.000000
-1.000000
1.000000
0.696000
-1.000000
0.000000
0.500000
0.000000
-1.000000
-1.000000
0.348000
0.348000
-1.000000
-1.000000
0.500000
0.348000
-1.000000
0.000000
0.000000
-1.000000
0.000000
0.000000
0.000000
0.348000
1.000000
-1.000000
-1.000000
0.000000
-1.000000
-1.000000
-1.000000
-1.000000
0.348000
1.000000
0.000000
0.000000
0.000000
-1.000000
-1.000000
-1.000000
1.000000
-1.000000
0.000000
-1.000000
-1.000000
-1.000000
-1.000000
0.000000
0.000000
0.348000
1.000000
0.000000
-1.000000
-1.000000
-1.000000
-1.000000
-1.000000
-1.000000
0.000000
-1.000000
-1.000000
-1.000000
1.000000
0.000000
-1.000000
-1.000000
-1.000000
1.000000
0.500000
0.000000
0.348000
-1.000000
-1.000000
-1.000000
-1.000000
-1.000000
-1.000000
-1.000000
-1.000000
0.000000
0.000000
0.500000
0.348000
0.000000
1.000000
0.696000
0.348000
0.348000
0.000000
-1.000000
0.000000
0.000000
-1.000000
-1.000000
0.000000
-1.000000
-1.000000
0.000000
1.000000
-1.000000
0.000000
-1.000000
0.500000
0.000000
-1.000000
0.000000
-1.000000
-1.000000
-1.000000
0.000000
1.000000
-1.000000
-1.000000
0.741000
0.000000
-1.000000
-1.000000
-1.000000
-1.000000
-1.000000
-1.000000
-1.000000
-1.000000
-1.000000
-1.000000
-1.000000
-1.000000
-1.000000
-1.000000
-1.000000
-1.000000
-1.000000
-1.000000
-1.000000
-1.000000
