# Supplementary material for: Nano-DMS-MaP allows isoform-specific RNA structure determination
Source: Nat Methods. 2023 Apr 27;20(6):849–59. doi: 10.1038/s41592-023-01862-7 (PMC10250195; doi:10.1038/s41592-023-01862-7)
Supplement: Supplementary file 5 — DMS reactivities as csv files for all experiments and isoforms. –1 represents no information at position. [file 41592_2023_1862_MOESM5_ESM.zip › reactivity_csvs/Nanopore_RT-FS_per_isoform/Rep1/Nanopore_RT-FS_Rep1_RT3_8mM_cell_RT2_Tat7_RT3_Tat3_AC.csv]

-1.000000
-1.000000
-1.000000
-1.000000
-1.000000
-1.000000
-1.000000
-1.000000
-1.000000
-1.000000
-1.000000
-1.000000
-1.000000
-1.000000
-1.000000
-1.000000
-1.000000
-1.000000
-1.000000
-1.000000
-1.000000
-1.000000
-1.000000
-1.000000
-1.000000
-1.000000
-1.000000
0.194000
0.059000
-1.000000
-1.000000
-1.000000
-1.000000
0.851000
-1.000000
0.059000
-1.000000
0.103000
-1.000000
0.059000
-1.000000
-1.000000
-1.000000
0.461000
-1.000000
0.260000
0.579000
0.361000
-1.000000
0.159000
-1.000000
-1.000000
-1.000000
0.535000
0.723000
0.469000
0.864000
0.358000
0.330000
0.357000
-1.000000
-1.000000
0.773000
-1.000000
-1.000000
0.299000
0.898000
-1.000000
0.281000
0.355000
-1.000000
0.537000
0.981000
0.498000
-1.000000
0.497000
0.992000
0.694000
-1.000000
0.545000
-1.000000
-1.000000
-1.000000
0.594000
0.593000
-1.000000
-1.000000
-1.000000
0.125000
-1.000000
-1.000000
-1.000000
0.677000
-1.000000
0.374000
0.507000
0.197000
0.408000
-1.000000
-1.000000
0.506000
-1.000000
-1.000000
-1.000000
-1.000000
-1.000000
-1.000000
-1.000000
0.516000
0.673000
1.000000
-1.000000
-1.000000
0.588000
-1.000000
-1.000000
-1.000000
-1.000000
-1.000000
-1.000000
-1.000000
-1.000000
-1.000000
0.125000
0.503000
-1.000000
0.142000
-1.000000
-1.000000
-1.000000
-1.000000
0.434000
0.435000
0.541000
-1.000000
0.712000
-1.000000
0.587000
-1.000000
0.587000
-1.000000
0.275000
0.059000
0.334000
-1.000000
0.334000
0.305000
-1.000000
0.874000
0.119000
0.916000
0.666000
-1.000000
-1.000000
-1.000000
-1.000000
0.968000
-1.000000
-1.000000
0.190000
0.125000
-1.000000
-1.000000
-1.000000
-1.000000
-1.000000
-1.000000
0.305000
0.208000
0.693000
0.610000
-1.000000
0.178000
-1.000000
0.771000
-1.000000
0.114000
-1.000000
0.369000
1.000000
-1.000000
-1.000000
-1.000000
-1.000000
0.059000
-1.000000
0.095000
0.060000
0.309000
-1.000000
0.578000
0.413000
0.591000
0.220000
-1.000000
-1.000000
-1.000000
0.605000
0.342000
-1.000000
-1.000000
-1.000000
0.575000
0.685000
0.699000
-1.000000
0.505000
-1.000000
0.617000
0.959000
0.864000
-1.000000
-1.000000
0.139000
0.786000
1.000000
-1.000000
0.272000
0.107000
0.206000
-1.000000
0.385000
-1.000000
-1.000000
0.114000
-1.000000
0.208000
-1.000000
0.592000
-1.000000
0.496000
-1.000000
0.331000
-1.000000
0.114000
0.771000
-1.000000
0.663000
0.498000
-1.000000
-1.000000
0.771000
1.000000
-1.000000
0.132000
-1.000000
-1.000000
0.329000
-1.000000
-1.000000
-1.000000
0.507000
-1.000000
-1.000000
1.000000
0.780000
-1.000000
0.182000
-1.000000
0.144000
-1.000000
1.000000
0.967000
0.691000
-1.000000
-1.000000
0.502000
0.710000
0.220000
-1.000000
0.761000
-1.000000
-1.000000
0.645000
-1.000000
0.409000
-1.000000
-1.000000
-1.000000
-1.000000
0.352000
-1.000000
-1.000000
0.365000
-1.000000
0.169000
0.284000
-1.000000
-1.000000
0.883000
0.579000
-1.000000
0.147000
-1.000000
-1.000000
0.059000
-1.000000
0.705000
-1.000000
0.223000
0.609000
-1.000000
0.497000
0.869000
0.482000
-1.000000
0.221000
0.462000
0.988000
0.974000
-1.000000
0.538000
-1.000000
-1.000000
0.495000
-1.000000
-1.000000
0.481000
0.496000
-1.000000
-1.000000
0.769000
-1.000000
0.317000
-1.000000
-1.000000
-1.000000
0.206000
-1.000000
-1.000000
0.177000
0.246000
-1.000000
0.301000
-1.000000
-1.000000
-1.000000
-1.000000
-1.000000
-1.000000
0.235000
0.602000
-1.000000
0.382000
-1.000000
0.598000
0.550000
0.205000
-1.000000
0.528000
0.476000
-1.000000
-1.000000
0.205000
0.749000
0.551000
-1.000000
0.426000
0.891000
0.999000
0.782000
0.114000
-1.000000
0.998000
0.597000
-1.000000
-1.000000
-1.000000
-1.000000
-1.000000
-1.000000
-1.000000
-1.000000
0.386000
-1.000000
0.306000
0.595000
0.403000
-1.000000
0.144000
-1.000000
0.167000
0.242000
-1.000000
0.778000
0.698000
-1.000000
0.974000
-1.000000
-1.000000
0.222000
-1.000000
-1.000000
-1.000000
0.243000
0.460000
-1.000000
0.445000
-1.000000
0.584000
0.418000
0.601000
-1.000000
0.778000
-1.000000
-1.000000
1.000000
-1.000000
0.730000
-1.000000
0.292000
0.292000
0.698000
-1.000000
0.227000
0.585000
0.292000
-1.000000
-1.000000
-1.000000
1.000000
-1.000000
0.210000
0.505000
0.114000
-1.000000
-1.000000
0.311000
-1.000000
0.720000
-1.000000
0.519000
0.351000
-1.000000
0.327000
-1.000000
0.410000
0.098000
-1.000000
0.607000
-1.000000
0.131000
-1.000000
0.606000
0.338000
0.169000
-1.000000
-1.000000
-1.000000
0.114000
0.510000
-1.000000
1.000000
0.395000
-1.000000
0.198000
0.113000
0.114000
-1.000000
-1.000000
0.905000
0.198000
-1.000000
-1.000000
0.737000
1.000000
-1.000000
0.425000
0.141000
-1.000000
0.298000
0.297000
0.496000
0.115000
0.454000
-1.000000
-1.000000
0.937000
-1.000000
-1.000000
-1.000000
-1.000000
0.498000
0.882000
0.384000
0.414000
0.199000
-1.000000
-1.000000
-1.000000
0.771000
-1.000000
0.766000
-1.000000
-1.000000
-1.000000
-1.000000
0.114000
0.418000
0.301000
0.301000
0.619000
-1.000000
-1.000000
-1.000000
-1.000000
-1.000000
-1.000000
0.449000
-1.000000
-1.000000
-1.000000
0.551000
0.532000
-1.000000
-1.000000
-1.000000
0.237000
0.330000
0.237000
0.237000
-1.000000
-1.000000
-1.000000
-1.000000
-1.000000
-1.000000
-1.000000
-1.000000
0.580000
0.675000
0.657000
0.656000
0.328000
1.000000
0.329000
0.769000
0.480000
1.000000
-1.000000
0.398000
0.494000
-1.000000
-1.000000
0.153000
-1.000000
-1.000000
1.000000
1.000000
-1.000000
0.560000
-1.000000
0.232000
0.116000
-1.000000
0.341000
-1.000000
-1.000000
-1.000000
0.683000
0.273000
-1.000000
-1.000000
0.677000
0.851000
-1.000000
-1.000000
-1.000000
-1.000000
-1.000000
-1.000000
-1.000000
-1.000000
-1.000000
-1.000000
-1.000000
-1.000000
-1.000000
-1.000000
-1.000000
-1.000000
-1.000000
-1.000000
-1.000000
-1.000000
