# Supplementary material for: Nano-DMS-MaP allows isoform-specific RNA structure determination
Source: Nat Methods. 2023 Apr 27;20(6):849–59. doi: 10.1038/s41592-023-01862-7 (PMC10250195; doi:10.1038/s41592-023-01862-7)
Supplement: Supplementary file 5 — DMS reactivities as csv files for all experiments and isoforms. –1 represents no information at position. [file 41592_2023_1862_MOESM5_ESM.zip › reactivity_csvs/Nanopore_RT-FS_per_isoform/Rep1/Nanopore_RT-FS_Rep1_RT3_57mM_cell_RT2_Vpr3_RT3_Vpr1_ACT.csv]

-1.000000
-1.000000
-1.000000
-1.000000
-1.000000
-1.000000
-1.000000
-1.000000
-1.000000
-1.000000
-1.000000
-1.000000
-1.000000
-1.000000
-1.000000
-1.000000
-1.000000
-1.000000
-1.000000
-1.000000
-1.000000
-1.000000
-1.000000
-1.000000
-1.000000
-1.000000
-1.000000
0.106000
0.106000
-1.000000
-1.000000
-1.000000
-1.000000
0.634000
-1.000000
0.125000
-1.000000
0.106000
-1.000000
0.106000
-1.000000
-1.000000
-1.000000
0.229000
-1.000000
0.248000
0.248000
0.124000
-1.000000
0.248000
-1.000000
-1.000000
-1.000000
0.248000
0.248000
0.135000
0.263000
0.482000
0.248000
0.323000
-1.000000
-1.000000
0.421000
-1.000000
-1.000000
0.895000
0.602000
-1.000000
0.408000
0.146000
-1.000000
0.382000
0.696000
0.529000
-1.000000
0.449000
0.804000
0.638000
-1.000000
0.762000
-1.000000
-1.000000
-1.000000
0.484000
0.411000
-1.000000
-1.000000
-1.000000
0.306000
-1.000000
-1.000000
-1.000000
0.446000
-1.000000
0.422000
0.248000
0.248000
0.384000
-1.000000
-1.000000
0.377000
-1.000000
-1.000000
-1.000000
-1.000000
-1.000000
-1.000000
-1.000000
0.542000
0.420000
0.594000
-1.000000
-1.000000
0.288000
-1.000000
-1.000000
-1.000000
-1.000000
-1.000000
-1.000000
-1.000000
-1.000000
-1.000000
0.818000
0.395000
-1.000000
0.336000
-1.000000
-1.000000
-1.000000
-1.000000
0.609000
0.594000
0.378000
-1.000000
0.257000
-1.000000
0.288000
-1.000000
0.537000
-1.000000
0.490000
0.168000
0.257000
-1.000000
0.484000
0.543000
-1.000000
0.528000
0.524000
0.810000
0.584000
-1.000000
-1.000000
-1.000000
-1.000000
0.868000
-1.000000
-1.000000
0.298000
0.449000
-1.000000
-1.000000
-1.000000
-1.000000
-1.000000
-1.000000
0.504000
0.488000
0.619000
0.365000
-1.000000
0.375000
-1.000000
0.161000
-1.000000
0.248000
-1.000000
0.551000
0.671000
-1.000000
-1.000000
-1.000000
-1.000000
0.553000
-1.000000
0.320000
0.106000
0.474000
-1.000000
0.794000
0.494000
0.745000
0.523000
-1.000000
-1.000000
-1.000000
0.652000
0.732000
-1.000000
-1.000000
-1.000000
0.561000
0.868000
0.700000
-1.000000
0.591000
-1.000000
0.530000
0.661000
0.631000
-1.000000
-1.000000
0.662000
0.697000
0.897000
-1.000000
0.582000
0.429000
0.550000
-1.000000
0.421000
-1.000000
-1.000000
0.831000
-1.000000
0.465000
-1.000000
0.358000
-1.000000
0.241000
-1.000000
0.492000
-1.000000
0.504000
0.272000
-1.000000
0.387000
0.890000
-1.000000
-1.000000
0.731000
0.346000
-1.000000
0.346000
-1.000000
-1.000000
0.251000
-1.000000
-1.000000
-1.000000
0.555000
-1.000000
-1.000000
0.888000
0.728000
-1.000000
0.730000
-1.000000
0.743000
-1.000000
0.648000
1.000000
0.579000
-1.000000
-1.000000
0.373000
0.500000
0.638000
-1.000000
0.577000
-1.000000
-1.000000
0.458000
-1.000000
0.509000
-1.000000
-1.000000
-1.000000
-1.000000
0.403000
-1.000000
-1.000000
0.649000
-1.000000
0.359000
0.727000
-1.000000
-1.000000
0.717000
0.522000
-1.000000
0.648000
-1.000000
-1.000000
0.576000
-1.000000
0.469000
-1.000000
1.000000
0.545000
-1.000000
0.647000
0.592000
0.802000
-1.000000
0.680000
0.922000
0.516000
0.802000
-1.000000
0.308000
-1.000000
-1.000000
0.554000
-1.000000
-1.000000
0.560000
0.598000
-1.000000
-1.000000
0.652000
-1.000000
0.484000
-1.000000
-1.000000
-1.000000
0.614000
-1.000000
-1.000000
0.446000
0.412000
-1.000000
0.528000
-1.000000
-1.000000
-1.000000
-1.000000
-1.000000
-1.000000
1.000000
0.712000
-1.000000
0.495000
-1.000000
0.616000
1.000000
0.543000
-1.000000
0.967000
0.442000
-1.000000
-1.000000
0.878000
0.914000
0.506000
-1.000000
0.654000
0.801000
0.793000
0.434000
0.522000
-1.000000
-1.000000
-1.000000
0.630000
-1.000000
-1.000000
0.815000
-1.000000
0.422000
-1.000000
0.394000
-1.000000
0.615000
0.713000
0.338000
-1.000000
-1.000000
0.818000
0.516000
-1.000000
-1.000000
-1.000000
-1.000000
0.484000
0.654000
0.817000
-1.000000
0.574000
-1.000000
0.821000
0.831000
-1.000000
1.000000
0.525000
-1.000000
-1.000000
0.901000
0.630000
-1.000000
0.711000
0.398000
0.816000
0.852000
0.996000
1.000000
0.590000
0.353000
0.765000
0.675000
0.963000
0.715000
-1.000000
0.957000
-1.000000
0.675000
0.630000
0.741000
-1.000000
0.639000
0.550000
0.781000
0.938000
0.794000
-1.000000
-1.000000
-1.000000
-1.000000
0.796000
0.388000
-1.000000
0.364000
-1.000000
-1.000000
-1.000000
-1.000000
-1.000000
0.379000
-1.000000
-1.000000
0.728000
0.506000
0.567000
0.502000
-1.000000
-1.000000
1.000000
0.856000
0.455000
-1.000000
0.481000
-1.000000
-1.000000
0.887000
0.842000
0.329000
-1.000000
0.760000
-1.000000
-1.000000
-1.000000
1.000000
0.719000
1.000000
1.000000
0.903000
-1.000000
0.612000
0.258000
0.585000
0.873000
0.680000
-1.000000
0.679000
0.582000
-1.000000
0.578000
1.000000
0.993000
0.754000
0.958000
-1.000000
-1.000000
-1.000000
0.647000
0.932000
0.568000
1.000000
0.564000
-1.000000
0.620000
-1.000000
-1.000000
-1.000000
0.554000
-1.000000
0.751000
0.395000
0.248000
-1.000000
0.392000
0.748000
0.800000
0.458000
-1.000000
-1.000000
0.789000
0.520000
-1.000000
-1.000000
-1.000000
0.418000
0.909000
0.347000
0.804000
-1.000000
0.527000
-1.000000
0.740000
-1.000000
0.531000
-1.000000
-1.000000
-1.000000
-1.000000
0.429000
-1.000000
0.852000
-1.000000
-1.000000
0.699000
0.531000
0.868000
-1.000000
-1.000000
0.739000
0.530000
-1.000000
0.668000
-1.000000
-1.000000
-1.000000
0.790000
0.892000
-1.000000
0.585000
-1.000000
-1.000000
-1.000000
-1.000000
0.348000
-1.000000
1.000000
1.000000
0.776000
-1.000000
-1.000000
-1.000000
-1.000000
0.400000
0.263000
-1.000000
0.291000
-1.000000
-1.000000
0.572000
-1.000000
0.248000
-1.000000
-1.000000
-1.000000
0.825000
-1.000000
0.311000
0.452000
0.281000
-1.000000
0.481000
0.333000
0.717000
-1.000000
-1.000000
0.333000
-1.000000
-1.000000
0.714000
0.885000
0.730000
0.782000
0.996000
0.437000
-1.000000
0.603000
-1.000000
0.820000
-1.000000
0.516000
-1.000000
-1.000000
0.465000
0.595000
0.710000
1.000000
-1.000000
-1.000000
0.555000
1.000000
-1.000000
-1.000000
-1.000000
-1.000000
0.494000
-1.000000
0.627000
0.805000
-1.000000
-1.000000
-1.000000
-1.000000
-1.000000
0.411000
0.492000
-1.000000
-1.000000
0.439000
-1.000000
-1.000000
-1.000000
-1.000000
0.820000
0.578000
-1.000000
0.377000
0.473000
0.593000
-1.000000
0.615000
0.750000
-1.000000
0.632000
0.605000
-1.000000
0.957000
0.709000
-1.000000
-1.000000
0.497000
-1.000000
-1.000000
0.370000
0.879000
0.554000
0.863000
1.000000
1.000000
0.692000
-1.000000
-1.000000
0.481000
-1.000000
-1.000000
-1.000000
-1.000000
-1.000000
0.363000
-1.000000
0.219000
0.527000
0.509000
-1.000000
-1.000000
-1.000000
0.407000
0.770000
-1.000000
0.825000
0.423000
-1.000000
-1.000000
-1.000000
-1.000000
-1.000000
-1.000000
-1.000000
-1.000000
0.515000
-1.000000
0.669000
0.772000
0.510000
-1.000000
0.613000
-1.000000
0.194000
0.526000
-1.000000
1.000000
0.837000
-1.000000
0.367000
-1.000000
-1.000000
0.401000
-1.000000
-1.000000
-1.000000
0.548000
0.398000
-1.000000
0.303000
-1.000000
0.595000
0.418000
0.761000
-1.000000
0.695000
-1.000000
-1.000000
0.389000
-1.000000
0.669000
-1.000000
0.646000
1.000000
0.518000
-1.000000
0.540000
0.596000
0.254000
-1.000000
-1.000000
-1.000000
0.660000
-1.000000
0.820000
0.228000
0.469000
-1.000000
-1.000000
0.376000
-1.000000
0.759000
-1.000000
0.185000
0.382000
-1.000000
0.272000
-1.000000
0.471000
0.704000
-1.000000
0.314000
-1.000000
0.559000
-1.000000
0.430000
0.106000
0.106000
-1.000000
-1.000000
-1.000000
0.725000
1.000000
-1.000000
0.691000
0.774000
-1.000000
0.237000
0.106000
0.248000
-1.000000
-1.000000
0.790000
0.925000
-1.000000
-1.000000
0.617000
0.513000
-1.000000
0.201000
0.306000
-1.000000
0.248000
0.550000
0.928000
0.588000
0.424000
-1.000000
-1.000000
0.315000
-1.000000
-1.000000
-1.000000
-1.000000
0.761000
0.702000
0.581000
0.378000
0.430000
-1.000000
-1.000000
-1.000000
0.552000
-1.000000
0.646000
-1.000000
-1.000000
-1.000000
-1.000000
0.248000
0.616000
0.353000
0.732000
0.732000
-1.000000
-1.000000
-1.000000
-1.000000
-1.000000
-1.000000
0.280000
-1.000000
-1.000000
-1.000000
0.398000
0.400000
-1.000000
-1.000000
-1.000000
0.390000
0.423000
0.848000
0.866000
-1.000000
-1.000000
-1.000000
-1.000000
-1.000000
-1.000000
-1.000000
-1.000000
0.602000
0.617000
0.998000
0.663000
0.701000
0.680000
0.470000
0.581000
0.758000
0.880000
-1.000000
0.116000
0.107000
-1.000000
-1.000000
0.458000
-1.000000
-1.000000
1.000000
1.000000
-1.000000
0.644000
-1.000000
0.147000
0.106000
-1.000000
0.275000
-1.000000
-1.000000
-1.000000
0.474000
0.588000
-1.000000
-1.000000
0.933000
0.850000
-1.000000
-1.000000
-1.000000
-1.000000
-1.000000
-1.000000
-1.000000
-1.000000
-1.000000
-1.000000
-1.000000
-1.000000
-1.000000
-1.000000
-1.000000
-1.000000
-1.000000
-1.000000
-1.000000
-1.000000
