# Supplementary material for: Nano-DMS-MaP allows isoform-specific RNA structure determination
Source: Nat Methods. 2023 Apr 27;20(6):849–59. doi: 10.1038/s41592-023-01862-7 (PMC10250195; doi:10.1038/s41592-023-01862-7)
Supplement: Supplementary file 5 — DMS reactivities as csv files for all experiments and isoforms. –1 represents no information at position. [file 41592_2023_1862_MOESM5_ESM.zip › reactivity_csvs/Nanopore_RT-FS_per_isoform/Rep1/Nanopore_RT-FS_Rep1_RT3_17mM_cell_RT2_Tat5_RT3_Tat1_ACT.csv]

-1.000000
-1.000000
-1.000000
-1.000000
-1.000000
-1.000000
-1.000000
-1.000000
-1.000000
-1.000000
-1.000000
-1.000000
-1.000000
-1.000000
-1.000000
-1.000000
-1.000000
-1.000000
-1.000000
-1.000000
-1.000000
-1.000000
-1.000000
-1.000000
-1.000000
-1.000000
-1.000000
0.221000
0.216000
-1.000000
-1.000000
-1.000000
-1.000000
0.705000
-1.000000
0.326000
-1.000000
0.216000
-1.000000
0.216000
-1.000000
-1.000000
-1.000000
0.290000
-1.000000
0.267000
0.247000
0.270000
-1.000000
0.247000
-1.000000
-1.000000
-1.000000
0.341000
0.436000
0.448000
0.356000
0.664000
0.323000
0.411000
-1.000000
-1.000000
0.661000
-1.000000
-1.000000
1.000000
0.427000
-1.000000
0.657000
0.486000
-1.000000
0.505000
0.730000
0.396000
-1.000000
0.582000
0.405000
0.548000
-1.000000
0.825000
-1.000000
-1.000000
-1.000000
0.706000
0.591000
-1.000000
-1.000000
-1.000000
0.247000
-1.000000
-1.000000
-1.000000
0.573000
-1.000000
0.483000
0.254000
0.254000
0.368000
-1.000000
-1.000000
0.465000
-1.000000
-1.000000
-1.000000
-1.000000
-1.000000
-1.000000
-1.000000
0.989000
0.693000
0.775000
-1.000000
-1.000000
0.444000
-1.000000
-1.000000
-1.000000
-1.000000
-1.000000
-1.000000
-1.000000
-1.000000
-1.000000
0.593000
0.541000
-1.000000
0.402000
-1.000000
-1.000000
-1.000000
-1.000000
0.491000
0.672000
0.613000
-1.000000
0.247000
-1.000000
0.532000
-1.000000
0.415000
-1.000000
0.498000
0.338000
0.405000
-1.000000
0.521000
0.470000
-1.000000
0.585000
0.668000
0.775000
0.777000
-1.000000
-1.000000
-1.000000
-1.000000
0.323000
-1.000000
-1.000000
0.516000
0.530000
-1.000000
-1.000000
-1.000000
-1.000000
-1.000000
-1.000000
0.367000
0.247000
0.584000
0.422000
-1.000000
0.533000
-1.000000
0.420000
-1.000000
0.517000
-1.000000
0.628000
0.565000
-1.000000
-1.000000
-1.000000
-1.000000
0.769000
-1.000000
0.387000
0.363000
0.358000
-1.000000
0.402000
0.621000
0.678000
0.340000
-1.000000
-1.000000
-1.000000
0.757000
1.000000
-1.000000
-1.000000
-1.000000
0.586000
0.614000
0.580000
-1.000000
0.905000
-1.000000
0.580000
0.633000
0.659000
-1.000000
-1.000000
0.499000
0.828000
0.482000
-1.000000
0.496000
0.650000
0.481000
-1.000000
0.567000
-1.000000
-1.000000
0.881000
-1.000000
0.571000
-1.000000
0.676000
-1.000000
0.588000
-1.000000
0.357000
-1.000000
0.534000
0.601000
-1.000000
0.575000
0.636000
-1.000000
-1.000000
0.759000
0.505000
-1.000000
0.716000
-1.000000
-1.000000
0.413000
-1.000000
-1.000000
-1.000000
0.570000
-1.000000
-1.000000
1.000000
0.612000
-1.000000
0.849000
-1.000000
1.000000
-1.000000
0.786000
1.000000
1.000000
-1.000000
-1.000000
0.528000
0.566000
0.282000
-1.000000
0.803000
-1.000000
-1.000000
0.447000
-1.000000
0.696000
-1.000000
-1.000000
-1.000000
-1.000000
0.681000
-1.000000
-1.000000
0.929000
-1.000000
0.425000
0.801000
-1.000000
-1.000000
0.637000
0.518000
-1.000000
-1.000000
-1.000000
-1.000000
-1.000000
-1.000000
-1.000000
-1.000000
0.769000
-1.000000
0.587000
0.618000
0.457000
-1.000000
0.429000
-1.000000
0.320000
0.627000
-1.000000
0.665000
0.678000
-1.000000
0.503000
-1.000000
-1.000000
0.513000
-1.000000
-1.000000
-1.000000
0.645000
0.885000
-1.000000
0.503000
-1.000000
0.804000
0.521000
0.511000
-1.000000
0.627000
-1.000000
-1.000000
0.615000
-1.000000
0.727000
-1.000000
0.614000
0.822000
0.316000
-1.000000
0.392000
0.479000
0.265000
-1.000000
-1.000000
-1.000000
1.000000
-1.000000
0.982000
0.684000
0.498000
-1.000000
-1.000000
0.365000
-1.000000
0.581000
-1.000000
0.610000
0.488000
-1.000000
0.443000
-1.000000
0.308000
0.607000
-1.000000
0.311000
-1.000000
0.678000
-1.000000
0.642000
0.337000
0.272000
-1.000000
-1.000000
-1.000000
0.592000
1.000000
-1.000000
1.000000
0.435000
-1.000000
0.402000
0.216000
0.247000
-1.000000
-1.000000
0.857000
0.364000
-1.000000
-1.000000
0.613000
0.647000
-1.000000
0.740000
0.349000
-1.000000
0.247000
0.277000
0.717000
0.548000
0.519000
-1.000000
-1.000000
0.622000
-1.000000
-1.000000
-1.000000
-1.000000
0.749000
0.822000
0.794000
0.619000
0.518000
-1.000000
-1.000000
-1.000000
0.609000
-1.000000
0.665000
-1.000000
-1.000000
-1.000000
-1.000000
0.274000
0.257000
0.527000
0.607000
0.401000
-1.000000
-1.000000
-1.000000
-1.000000
-1.000000
-1.000000
0.405000
-1.000000
-1.000000
-1.000000
0.675000
0.620000
-1.000000
-1.000000
-1.000000
0.590000
0.891000
0.617000
0.674000
-1.000000
-1.000000
-1.000000
-1.000000
-1.000000
-1.000000
-1.000000
-1.000000
0.547000
0.446000
1.000000
0.514000
0.522000
0.866000
0.411000
0.465000
0.697000
0.928000
-1.000000
0.396000
0.216000
-1.000000
-1.000000
0.520000
-1.000000
-1.000000
1.000000
1.000000
-1.000000
0.552000
-1.000000
0.485000
0.218000
-1.000000
0.464000
-1.000000
-1.000000
-1.000000
0.216000
0.691000
-1.000000
-1.000000
1.000000
1.000000
-1.000000
-1.000000
-1.000000
-1.000000
-1.000000
-1.000000
-1.000000
-1.000000
-1.000000
-1.000000
-1.000000
-1.000000
-1.000000
-1.000000
-1.000000
-1.000000
-1.000000
-1.000000
-1.000000
-1.000000
