# Supplementary material for: Nano-DMS-MaP allows isoform-specific RNA structure determination
Source: Nat Methods. 2023 Apr 27;20(6):849–59. doi: 10.1038/s41592-023-01862-7 (PMC10250195; doi:10.1038/s41592-023-01862-7)
Supplement: Supplementary file 5 — DMS reactivities as csv files for all experiments and isoforms. –1 represents no information at position. [file 41592_2023_1862_MOESM5_ESM.zip › reactivity_csvs/Nanopore_RT-FS_per_isoform/Rep1/Nanopore_RT-FS_Rep1_RT3_34mM_cell_RT2_Vif2_RT3_Vif1_AC.csv]

-1.000000
-1.000000
-1.000000
-1.000000
-1.000000
-1.000000
-1.000000
-1.000000
-1.000000
-1.000000
-1.000000
-1.000000
-1.000000
-1.000000
-1.000000
-1.000000
-1.000000
-1.000000
-1.000000
-1.000000
-1.000000
-1.000000
-1.000000
-1.000000
-1.000000
-1.000000
-1.000000
0.068000
0.137000
-1.000000
-1.000000
-1.000000
-1.000000
0.559000
-1.000000
0.205000
-1.000000
0.068000
-1.000000
0.000000
-1.000000
-1.000000
-1.000000
0.068000
-1.000000
0.084000
0.064000
0.135000
-1.000000
0.064000
-1.000000
-1.000000
-1.000000
0.064000
0.064000
0.383000
0.113000
0.735000
0.385000
0.133000
-1.000000
-1.000000
0.465000
-1.000000
-1.000000
0.871000
0.245000
-1.000000
0.066000
0.133000
-1.000000
0.112000
0.137000
0.408000
-1.000000
0.082000
0.625000
0.814000
-1.000000
0.728000
-1.000000
-1.000000
-1.000000
0.509000
0.244000
-1.000000
-1.000000
-1.000000
0.300000
-1.000000
-1.000000
-1.000000
0.398000
-1.000000
0.377000
0.064000
0.082000
0.082000
-1.000000
-1.000000
0.064000
-1.000000
-1.000000
-1.000000
-1.000000
-1.000000
-1.000000
-1.000000
0.310000
0.132000
0.771000
-1.000000
-1.000000
0.222000
-1.000000
-1.000000
-1.000000
-1.000000
-1.000000
-1.000000
-1.000000
-1.000000
-1.000000
0.377000
0.196000
-1.000000
0.327000
-1.000000
-1.000000
-1.000000
-1.000000
0.483000
1.000000
0.242000
-1.000000
0.136000
-1.000000
0.081000
-1.000000
0.161000
-1.000000
0.131000
0.065000
0.220000
-1.000000
0.196000
0.641000
-1.000000
0.400000
0.456000
0.305000
0.500000
-1.000000
-1.000000
-1.000000
-1.000000
0.480000
-1.000000
-1.000000
0.000000
0.639000
-1.000000
-1.000000
-1.000000
-1.000000
-1.000000
-1.000000
0.064000
0.639000
0.800000
0.400000
-1.000000
0.260000
-1.000000
0.520000
-1.000000
0.064000
-1.000000
0.587000
0.558000
-1.000000
-1.000000
-1.000000
-1.000000
0.369000
-1.000000
0.000000
0.239000
0.174000
-1.000000
0.795000
0.293000
0.711000
0.373000
-1.000000
-1.000000
-1.000000
1.000000
0.498000
-1.000000
-1.000000
-1.000000
0.237000
0.947000
0.710000
-1.000000
0.430000
-1.000000
0.290000
0.817000
0.789000
-1.000000
-1.000000
0.473000
0.763000
0.709000
-1.000000
0.320000
0.385000
0.237000
-1.000000
0.237000
-1.000000
-1.000000
0.632000
-1.000000
0.397000
-1.000000
0.414000
-1.000000
0.110000
-1.000000
0.026000
-1.000000
0.317000
0.154000
-1.000000
0.368000
0.871000
-1.000000
-1.000000
0.316000
0.257000
-1.000000
0.192000
-1.000000
-1.000000
0.382000
-1.000000
-1.000000
-1.000000
0.382000
-1.000000
-1.000000
0.756000
0.701000
-1.000000
0.742000
-1.000000
1.000000
-1.000000
0.697000
1.000000
0.133000
-1.000000
-1.000000
0.380000
0.234000
0.234000
-1.000000
0.445000
-1.000000
-1.000000
0.471000
-1.000000
0.366000
-1.000000
-1.000000
-1.000000
-1.000000
0.007000
-1.000000
-1.000000
0.506000
-1.000000
0.311000
0.886000
-1.000000
-1.000000
-1.000000
-1.000000
0.320000
0.325000
0.559000
-1.000000
0.370000
0.390000
-1.000000
0.479000
-1.000000
0.799000
-1.000000
0.046000
0.521000
0.880000
-1.000000
-1.000000
-1.000000
-1.000000
-1.000000
-1.000000
0.160000
0.240000
0.240000
-1.000000
-1.000000
1.000000
0.697000
0.455000
0.135000
-1.000000
0.065000
0.295000
1.000000
1.000000
-1.000000
0.000000
-1.000000
0.454000
0.065000
-1.000000
0.324000
-1.000000
-1.000000
-1.000000
0.399000
0.479000
0.650000
-1.000000
-1.000000
-1.000000
-1.000000
0.410000
0.064000
-1.000000
-1.000000
-1.000000
-1.000000
0.334000
0.282000
-1.000000
-1.000000
0.388000
-1.000000
-1.000000
0.575000
0.656000
-1.000000
0.574000
0.801000
0.820000
0.492000
-1.000000
0.692000
-1.000000
0.739000
0.246000
-1.000000
0.716000
-1.000000
-1.000000
-1.000000
0.984000
0.934000
0.574000
-1.000000
0.082000
0.492000
0.820000
0.902000
-1.000000
-1.000000
0.246000
-1.000000
-1.000000
-1.000000
0.334000
0.334000
0.738000
0.305000
-1.000000
0.306000
0.575000
-1.000000
0.328000
0.328000
0.656000
0.738000
-1.000000
0.582000
0.246000
0.574000
0.574000
-1.000000
0.986000
-1.000000
0.316000
0.634000
-1.000000
0.383000
0.633000
-1.000000
-1.000000
-1.000000
0.388000
-1.000000
-1.000000
0.164000
-1.000000
-1.000000
-1.000000
0.494000
0.329000
0.658000
0.576000
0.738000
0.330000
-1.000000
0.907000
-1.000000
-1.000000
-1.000000
0.451000
0.412000
-1.000000
-1.000000
-1.000000
-1.000000
0.413000
-1.000000
-1.000000
0.745000
-1.000000
-1.000000
-1.000000
-1.000000
-1.000000
-1.000000
-1.000000
-1.000000
1.000000
0.829000
0.580000
-1.000000
-1.000000
0.412000
-1.000000
0.657000
0.316000
0.247000
-1.000000
-1.000000
0.306000
-1.000000
-1.000000
0.741000
-1.000000
-1.000000
0.742000
-1.000000
-1.000000
0.495000
0.660000
0.872000
0.472000
0.670000
0.741000
-1.000000
-1.000000
-1.000000
0.576000
0.494000
0.905000
0.064000
-1.000000
0.991000
-1.000000
-1.000000
0.331000
-1.000000
-1.000000
0.414000
0.248000
0.474000
0.331000
0.875000
0.414000
0.992000
1.000000
0.497000
-1.000000
0.497000
-1.000000
-1.000000
-1.000000
0.495000
-1.000000
0.330000
-1.000000
-1.000000
-1.000000
0.299000
0.556000
0.989000
-1.000000
-1.000000
0.165000
0.411000
0.494000
-1.000000
0.603000
-1.000000
0.576000
0.741000
-1.000000
-1.000000
1.000000
0.670000
-1.000000
-1.000000
-1.000000
-1.000000
-1.000000
-1.000000
-1.000000
0.330000
-1.000000
0.248000
-1.000000
0.413000
1.000000
0.910000
-1.000000
0.453000
0.248000
1.000000
-1.000000
0.579000
-1.000000
-1.000000
0.578000
0.578000
0.580000
-1.000000
-1.000000
0.333000
0.611000
-1.000000
0.500000
0.477000
-1.000000
0.339000
0.523000
0.064000
0.249000
0.748000
0.498000
0.581000
-1.000000
1.000000
0.666000
-1.000000
-1.000000
-1.000000
0.271000
0.166000
-1.000000
0.226000
0.749000
-1.000000
-1.000000
0.497000
1.000000
1.000000
0.250000
0.064000
-1.000000
0.403000
0.134000
0.000000
0.662000
0.741000
-1.000000
0.083000
-1.000000
-1.000000
-1.000000
-1.000000
0.330000
-1.000000
-1.000000
1.000000
-1.000000
0.247000
0.389000
0.248000
-1.000000
-1.000000
0.662000
-1.000000
-1.000000
1.000000
0.248000
-1.000000
0.331000
0.202000
0.539000
0.414000
0.828000
1.000000
0.414000
-1.000000
1.000000
-1.000000
-1.000000
-1.000000
-1.000000
-1.000000
-1.000000
-1.000000
0.202000
-1.000000
-1.000000
0.540000
0.995000
-1.000000
0.497000
0.607000
0.912000
-1.000000
-1.000000
0.665000
-1.000000
0.332000
0.665000
0.332000
-1.000000
0.498000
-1.000000
0.831000
0.000000
-1.000000
-1.000000
-1.000000
0.813000
1.000000
-1.000000
-1.000000
-1.000000
-1.000000
-1.000000
-1.000000
-1.000000
0.205000
0.168000
-1.000000
-1.000000
-1.000000
0.650000
-1.000000
-1.000000
0.119000
-1.000000
0.206000
0.206000
0.084000
-1.000000
0.505000
-1.000000
0.421000
0.673000
-1.000000
-1.000000
-1.000000
0.084000
-1.000000
-1.000000
0.084000
0.336000
0.504000
0.252000
0.084000
-1.000000
0.672000
-1.000000
0.421000
-1.000000
0.253000
-1.000000
0.168000
-1.000000
0.617000
0.589000
0.548000
0.253000
0.480000
0.337000
0.758000
-1.000000
-1.000000
0.168000
-1.000000
0.819000
0.137000
0.206000
0.274000
-1.000000
-1.000000
0.146000
0.069000
0.206000
-1.000000
0.064000
-1.000000
0.344000
0.085000
-1.000000
0.064000
0.413000
0.327000
0.339000
0.762000
0.878000
-1.000000
0.254000
0.762000
-1.000000
-1.000000
0.276000
0.762000
-1.000000
0.344000
-1.000000
-1.000000
0.480000
1.000000
0.805000
-1.000000
0.422000
-1.000000
-1.000000
-1.000000
-1.000000
-1.000000
0.759000
-1.000000
-1.000000
-1.000000
-1.000000
-1.000000
-1.000000
-1.000000
-1.000000
0.582000
0.144000
-1.000000
0.667000
0.250000
-1.000000
0.406000
-1.000000
-1.000000
0.339000
-1.000000
0.416000
-1.000000
0.666000
0.834000
-1.000000
0.167000
1.000000
0.417000
-1.000000
0.334000
0.474000
0.474000
0.999000
-1.000000
0.583000
-1.000000
-1.000000
0.083000
-1.000000
-1.000000
0.419000
0.889000
-1.000000
-1.000000
0.335000
-1.000000
0.394000
-1.000000
-1.000000
-1.000000
0.478000
-1.000000
-1.000000
0.204000
0.000000
-1.000000
0.334000
-1.000000
-1.000000
-1.000000
-1.000000
-1.000000
-1.000000
0.725000
0.334000
-1.000000
0.417000
-1.000000
0.407000
0.558000
0.667000
-1.000000
0.611000
0.750000
-1.000000
-1.000000
0.919000
0.884000
0.585000
-1.000000
0.668000
0.334000
0.408000
0.752000
0.592000
-1.000000
-1.000000
-1.000000
0.064000
-1.000000
-1.000000
0.316000
-1.000000
0.069000
-1.000000
0.534000
-1.000000
0.256000
0.625000
0.597000
-1.000000
-1.000000
0.427000
0.208000
-1.000000
-1.000000
-1.000000
-1.000000
0.278000
0.064000
0.486000
-1.000000
0.064000
-1.000000
0.486000
0.573000
-1.000000
0.694000
0.317000
-1.000000
-1.000000
0.064000
0.512000
-1.000000
0.064000
0.171000
0.512000
0.768000
0.883000
0.536000
0.512000
0.085000
0.488000
0.427000
1.000000
0.855000
-1.000000
1.000000
-1.000000
0.171000
0.256000
0.355000
-1.000000
0.557000
0.417000
0.256000
0.833000
0.188000
-1.000000
-1.000000
-1.000000
-1.000000
0.555000
0.139000
-1.000000
0.341000
-1.000000
-1.000000
-1.000000
-1.000000
-1.000000
0.597000
-1.000000
-1.000000
0.064000
0.939000
0.256000
0.377000
-1.000000
-1.000000
0.293000
0.278000
0.427000
-1.000000
0.427000
-1.000000
-1.000000
0.597000
0.674000
0.170000
-1.000000
0.852000
-1.000000
-1.000000
-1.000000
0.911000
0.511000
0.554000
0.426000
1.000000
-1.000000
0.208000
0.000000
0.277000
0.832000
0.145000
-1.000000
0.596000
0.596000
-1.000000
0.064000
1.000000
0.277000
1.000000
0.766000
-1.000000
-1.000000
-1.000000
0.277000
1.000000
0.768000
0.397000
0.720000
-1.000000
0.771000
-1.000000
-1.000000
-1.000000
0.600000
-1.000000
0.070000
0.140000
0.086000
-1.000000
0.380000
0.562000
0.777000
0.520000
-1.000000
-1.000000
0.520000
0.520000
-1.000000
-1.000000
-1.000000
0.433000
0.635000
0.520000
0.243000
-1.000000
0.870000
-1.000000
0.585000
-1.000000
0.283000
-1.000000
-1.000000
-1.000000
-1.000000
0.087000
-1.000000
0.262000
-1.000000
-1.000000
0.612000
0.349000
0.389000
-1.000000
-1.000000
0.610000
0.238000
-1.000000
0.435000
-1.000000
-1.000000
-1.000000
0.521000
0.586000
-1.000000
0.142000
-1.000000
-1.000000
-1.000000
-1.000000
0.522000
-1.000000
0.609000
1.000000
0.174000
-1.000000
-1.000000
-1.000000
-1.000000
0.142000
0.000000
-1.000000
0.437000
-1.000000
-1.000000
0.349000
-1.000000
0.175000
-1.000000
-1.000000
-1.000000
0.356000
-1.000000
0.071000
0.000000
0.088000
-1.000000
0.239000
1.000000
0.855000
-1.000000
-1.000000
0.700000
-1.000000
-1.000000
0.501000
0.711000
0.392000
0.568000
0.267000
0.613000
-1.000000
0.263000
-1.000000
0.979000
-1.000000
0.263000
-1.000000
-1.000000
0.614000
0.350000
0.503000
0.464000
-1.000000
-1.000000
0.352000
0.788000
-1.000000
-1.000000
-1.000000
-1.000000
0.330000
-1.000000
0.683000
0.574000
-1.000000
-1.000000
-1.000000
-1.000000
-1.000000
0.287000
0.352000
-1.000000
-1.000000
0.881000
-1.000000
-1.000000
-1.000000
-1.000000
0.176000
0.352000
-1.000000
0.430000
0.143000
0.441000
-1.000000
0.130000
0.331000
-1.000000
0.816000
0.707000
-1.000000
1.000000
0.441000
-1.000000
-1.000000
0.503000
-1.000000
-1.000000
0.144000
0.529000
0.529000
0.574000
0.394000
0.528000
0.573000
-1.000000
-1.000000
0.502000
-1.000000
-1.000000
-1.000000
-1.000000
-1.000000
0.528000
-1.000000
0.268000
0.053000
0.660000
-1.000000
-1.000000
-1.000000
0.107000
0.614000
-1.000000
0.703000
0.064000
-1.000000
-1.000000
-1.000000
-1.000000
-1.000000
-1.000000
-1.000000
-1.000000
0.903000
-1.000000
0.354000
0.415000
0.444000
-1.000000
0.266000
-1.000000
0.577000
0.354000
-1.000000
1.000000
0.709000
-1.000000
0.620000
-1.000000
-1.000000
0.289000
-1.000000
-1.000000
-1.000000
0.445000
0.434000
-1.000000
0.724000
-1.000000
0.178000
0.435000
0.446000
-1.000000
0.423000
-1.000000
-1.000000
0.534000
-1.000000
0.712000
-1.000000
0.290000
0.246000
0.625000
-1.000000
0.179000
0.068000
0.448000
-1.000000
-1.000000
-1.000000
0.067000
-1.000000
0.365000
0.146000
0.090000
-1.000000
-1.000000
0.158000
-1.000000
0.542000
-1.000000
0.441000
0.441000
-1.000000
0.633000
-1.000000
0.271000
0.109000
-1.000000
0.271000
-1.000000
0.632000
-1.000000
0.883000
0.000000
0.074000
-1.000000
-1.000000
-1.000000
0.272000
1.000000
-1.000000
0.664000
1.000000
-1.000000
0.147000
0.000000
0.091000
-1.000000
-1.000000
0.910000
0.364000
-1.000000
-1.000000
0.502000
0.274000
-1.000000
0.354000
0.297000
-1.000000
0.365000
0.274000
0.820000
0.547000
0.371000
-1.000000
-1.000000
0.223000
-1.000000
-1.000000
-1.000000
-1.000000
0.819000
0.814000
0.592000
0.182000
0.547000
-1.000000
-1.000000
-1.000000
0.298000
-1.000000
0.893000
-1.000000
-1.000000
-1.000000
-1.000000
0.064000
0.275000
0.550000
0.459000
0.826000
-1.000000
-1.000000
-1.000000
-1.000000
-1.000000
-1.000000
0.432000
-1.000000
-1.000000
-1.000000
0.300000
0.763000
-1.000000
-1.000000
-1.000000
0.409000
0.409000
0.302000
0.374000
-1.000000
-1.000000
-1.000000
-1.000000
-1.000000
-1.000000
-1.000000
-1.000000
0.305000
0.476000
0.738000
0.403000
0.907000
0.904000
0.101000
0.202000
0.707000
1.000000
-1.000000
0.000000
0.331000
-1.000000
-1.000000
0.278000
-1.000000
-1.000000
1.000000
0.819000
-1.000000
0.229000
-1.000000
0.252000
0.000000
-1.000000
0.310000
-1.000000
-1.000000
-1.000000
0.506000
0.467000
-1.000000
-1.000000
0.211000
0.855000
-1.000000
-1.000000
-1.000000
-1.000000
-1.000000
-1.000000
-1.000000
-1.000000
-1.000000
-1.000000
-1.000000
-1.000000
-1.000000
-1.000000
-1.000000
-1.000000
-1.000000
-1.000000
-1.000000
-1.000000
