# Supplementary material for: Nano-DMS-MaP allows isoform-specific RNA structure determination
Source: Nat Methods. 2023 Apr 27;20(6):849–59. doi: 10.1038/s41592-023-01862-7 (PMC10250195; doi:10.1038/s41592-023-01862-7)
Supplement: Supplementary file 5 — DMS reactivities as csv files for all experiments and isoforms. –1 represents no information at position. [file 41592_2023_1862_MOESM5_ESM.zip › reactivity_csvs/Nanopore_RT-FS_per_isoform/Rep1/Nanopore_RT-FS_Rep1_RT3_8mM_cell_RT2_Env14_RT3_Rev10_AC.csv]

-1.000000
-1.000000
-1.000000
-1.000000
-1.000000
-1.000000
-1.000000
-1.000000
-1.000000
-1.000000
-1.000000
-1.000000
-1.000000
-1.000000
-1.000000
-1.000000
-1.000000
-1.000000
-1.000000
-1.000000
-1.000000
-1.000000
-1.000000
-1.000000
-1.000000
-1.000000
-1.000000
0.228000
0.321000
-1.000000
-1.000000
-1.000000
-1.000000
0.499000
-1.000000
0.342000
-1.000000
0.131000
-1.000000
0.118000
-1.000000
-1.000000
-1.000000
0.127000
-1.000000
0.290000
0.160000
0.216000
-1.000000
0.391000
-1.000000
-1.000000
-1.000000
0.229000
0.157000
0.312000
0.300000
0.199000
0.129000
0.411000
-1.000000
-1.000000
0.026000
-1.000000
-1.000000
0.697000
0.009000
-1.000000
1.000000
0.224000
-1.000000
0.397000
0.386000
0.143000
-1.000000
0.923000
0.793000
0.340000
-1.000000
0.262000
-1.000000
-1.000000
-1.000000
0.197000
0.421000
-1.000000
-1.000000
-1.000000
0.241000
-1.000000
-1.000000
-1.000000
0.789000
-1.000000
0.150000
0.368000
0.128000
0.128000
-1.000000
-1.000000
0.240000
-1.000000
-1.000000
-1.000000
-1.000000
-1.000000
-1.000000
-1.000000
0.345000
0.588000
0.993000
-1.000000
-1.000000
0.293000
-1.000000
-1.000000
-1.000000
-1.000000
-1.000000
-1.000000
-1.000000
-1.000000
-1.000000
0.139000
0.582000
-1.000000
0.388000
-1.000000
-1.000000
-1.000000
-1.000000
0.795000
0.237000
1.000000
-1.000000
0.009000
-1.000000
0.139000
-1.000000
0.555000
-1.000000
0.026000
0.193000
0.384000
-1.000000
0.492000
0.027000
-1.000000
0.234000
0.491000
0.575000
0.491000
-1.000000
-1.000000
-1.000000
-1.000000
0.439000
-1.000000
-1.000000
0.479000
0.329000
-1.000000
-1.000000
-1.000000
-1.000000
-1.000000
-1.000000
0.809000
0.009000
0.575000
0.453000
-1.000000
0.491000
-1.000000
0.612000
-1.000000
0.357000
-1.000000
0.383000
0.562000
-1.000000
-1.000000
-1.000000
-1.000000
0.164000
-1.000000
0.096000
0.405000
0.691000
-1.000000
0.777000
1.000000
0.855000
0.597000
-1.000000
-1.000000
-1.000000
0.544000
1.000000
-1.000000
-1.000000
-1.000000
1.000000
0.434000
0.785000
-1.000000
0.026000
-1.000000
0.434000
0.867000
0.326000
-1.000000
-1.000000
0.353000
0.556000
0.908000
-1.000000
0.758000
0.663000
0.447000
-1.000000
0.326000
-1.000000
-1.000000
0.450000
-1.000000
0.765000
-1.000000
0.026000
-1.000000
0.286000
-1.000000
0.036000
-1.000000
0.328000
0.490000
-1.000000
0.049000
0.904000
-1.000000
-1.000000
1.000000
0.108000
-1.000000
0.037000
-1.000000
-1.000000
0.489000
-1.000000
-1.000000
-1.000000
0.298000
-1.000000
-1.000000
0.342000
0.562000
-1.000000
0.624000
-1.000000
0.612000
-1.000000
0.216000
0.999000
0.299000
-1.000000
-1.000000
0.217000
0.549000
0.454000
-1.000000
0.124000
-1.000000
-1.000000
0.770000
-1.000000
0.330000
-1.000000
-1.000000
-1.000000
-1.000000
0.312000
-1.000000
-1.000000
1.000000
-1.000000
0.440000
0.684000
-1.000000
-1.000000
-1.000000
-1.000000
0.247000
0.573000
0.219000
-1.000000
0.477000
0.009000
-1.000000
0.890000
-1.000000
0.657000
-1.000000
0.382000
0.394000
0.009000
-1.000000
-1.000000
-1.000000
-1.000000
-1.000000
-1.000000
0.329000
0.329000
0.438000
-1.000000
-1.000000
0.986000
0.310000
0.026000
0.233000
-1.000000
0.203000
0.329000
0.562000
0.878000
-1.000000
0.192000
-1.000000
0.586000
0.203000
-1.000000
0.383000
-1.000000
-1.000000
-1.000000
0.123000
0.439000
0.674000
-1.000000
1.000000
0.784000
-1.000000
0.388000
-1.000000
-1.000000
0.315000
-1.000000
0.333000
-1.000000
0.570000
0.236000
-1.000000
1.000000
0.125000
0.249000
-1.000000
0.250000
0.389000
0.097000
0.446000
-1.000000
0.179000
-1.000000
-1.000000
0.140000
-1.000000
-1.000000
0.014000
0.688000
-1.000000
-1.000000
0.452000
-1.000000
1.000000
-1.000000
-1.000000
-1.000000
0.467000
-1.000000
-1.000000
0.210000
0.296000
-1.000000
0.795000
-1.000000
-1.000000
-1.000000
-1.000000
-1.000000
-1.000000
0.499000
0.598000
-1.000000
0.009000
-1.000000
0.931000
0.612000
0.569000
-1.000000
0.596000
0.242000
-1.000000
-1.000000
0.570000
0.795000
0.927000
-1.000000
0.586000
0.243000
0.698000
0.571000
0.372000
-1.000000
-1.000000
0.813000
0.459000
-1.000000
0.402000
-1.000000
0.703000
0.703000
-1.000000
0.346000
-1.000000
-1.000000
-1.000000
1.000000
0.580000
-1.000000
-1.000000
0.509000
0.360000
-1.000000
-1.000000
-1.000000
-1.000000
-1.000000
-1.000000
-1.000000
-1.000000
-1.000000
-1.000000
-1.000000
-1.000000
-1.000000
-1.000000
-1.000000
-1.000000
-1.000000
-1.000000
-1.000000
-1.000000
