# Supplementary material for: Nano-DMS-MaP allows isoform-specific RNA structure determination
Source: Nat Methods. 2023 Apr 27;20(6):849–59. doi: 10.1038/s41592-023-01862-7 (PMC10250195; doi:10.1038/s41592-023-01862-7)
Supplement: Supplementary file 5 — DMS reactivities as csv files for all experiments and isoforms. –1 represents no information at position. [file 41592_2023_1862_MOESM5_ESM.zip › reactivity_csvs/Nanopore_RT-FS_per_isoform/Rep1/Nanopore_RT-FS_Rep1_RT3_57mM_cell_RT3_Tat10_ACT.csv]

-1.000000
-1.000000
-1.000000
-1.000000
-1.000000
-1.000000
-1.000000
-1.000000
-1.000000
-1.000000
-1.000000
-1.000000
-1.000000
-1.000000
-1.000000
-1.000000
-1.000000
-1.000000
-1.000000
-1.000000
-1.000000
-1.000000
-1.000000
-1.000000
-1.000000
-1.000000
-1.000000
0.000000
0.357000
-1.000000
-1.000000
-1.000000
-1.000000
0.746000
-1.000000
0.000000
-1.000000
0.000000
-1.000000
0.000000
-1.000000
-1.000000
-1.000000
0.000000
-1.000000
0.000000
0.729000
0.000000
-1.000000
0.000000
-1.000000
-1.000000
-1.000000
0.000000
0.000000
0.349000
0.000000
0.349000
0.000000
0.000000
-1.000000
-1.000000
0.349000
-1.000000
-1.000000
0.356000
0.000000
-1.000000
0.000000
0.000000
-1.000000
0.341000
0.712000
0.712000
-1.000000
0.000000
0.000000
0.356000
-1.000000
1.000000
-1.000000
-1.000000
-1.000000
1.000000
0.000000
-1.000000
-1.000000
-1.000000
0.000000
-1.000000
-1.000000
-1.000000
0.341000
-1.000000
0.341000
0.000000
0.000000
0.356000
-1.000000
-1.000000
0.000000
-1.000000
-1.000000
-1.000000
-1.000000
-1.000000
-1.000000
-1.000000
0.682000
0.000000
0.341000
-1.000000
-1.000000
0.341000
-1.000000
-1.000000
-1.000000
-1.000000
-1.000000
-1.000000
-1.000000
-1.000000
-1.000000
0.000000
0.349000
-1.000000
0.349000
-1.000000
-1.000000
-1.000000
-1.000000
0.000000
0.000000
0.000000
-1.000000
0.364000
-1.000000
0.000000
-1.000000
0.712000
-1.000000
0.682000
0.000000
0.000000
-1.000000
0.333000
0.000000
-1.000000
0.696000
0.333000
1.000000
0.000000
-1.000000
-1.000000
-1.000000
-1.000000
0.348000
-1.000000
-1.000000
0.333000
0.000000
-1.000000
-1.000000
-1.000000
-1.000000
-1.000000
-1.000000
0.348000
0.348000
0.000000
0.348000
-1.000000
1.000000
-1.000000
0.000000
-1.000000
0.348000
-1.000000
0.333000
0.000000
-1.000000
-1.000000
-1.000000
-1.000000
0.000000
-1.000000
0.000000
0.333000
0.333000
-1.000000
0.000000
0.000000
0.326000
0.341000
-1.000000
-1.000000
-1.000000
0.000000
0.652000
-1.000000
-1.000000
-1.000000
0.000000
0.681000
0.000000
-1.000000
0.326000
-1.000000
0.000000
0.681000
0.000000
-1.000000
-1.000000
0.341000
0.000000
0.000000
-1.000000
0.326000
0.326000
0.000000
-1.000000
0.000000
-1.000000
-1.000000
0.341000
-1.000000
0.341000
-1.000000
0.652000
-1.000000
0.326000
-1.000000
0.000000
-1.000000
0.000000
0.652000
-1.000000
0.000000
0.341000
-1.000000
-1.000000
0.000000
0.326000
-1.000000
0.000000
-1.000000
-1.000000
0.000000
-1.000000
-1.000000
-1.000000
0.000000
-1.000000
-1.000000
0.333000
0.667000
-1.000000
1.000000
-1.000000
0.638000
-1.000000
0.000000
0.333000
0.319000
-1.000000
-1.000000
0.312000
0.000000
0.326000
-1.000000
0.000000
-1.000000
-1.000000
0.312000
-1.000000
0.326000
-1.000000
-1.000000
-1.000000
-1.000000
0.312000
-1.000000
-1.000000
1.000000
-1.000000
0.653000
0.000000
-1.000000
-1.000000
-1.000000
-1.000000
-1.000000
0.333000
0.000000
0.333000
-1.000000
0.000000
-1.000000
0.000000
-1.000000
0.000000
0.000000
0.667000
-1.000000
-1.000000
-1.000000
-1.000000
-1.000000
-1.000000
0.000000
0.000000
0.333000
-1.000000
-1.000000
0.333000
0.319000
0.000000
1.000000
-1.000000
0.319000
0.333000
0.000000
0.000000
-1.000000
0.319000
-1.000000
0.000000
0.000000
-1.000000
0.000000
-1.000000
-1.000000
-1.000000
0.000000
0.000000
0.000000
-1.000000
1.000000
0.667000
-1.000000
-1.000000
-1.000000
-1.000000
-1.000000
-1.000000
-1.000000
-1.000000
0.000000
-1.000000
0.333000
0.000000
0.000000
-1.000000
1.000000
-1.000000
0.319000
0.000000
-1.000000
0.333000
1.000000
-1.000000
0.000000
-1.000000
-1.000000
0.000000
-1.000000
-1.000000
-1.000000
0.333000
0.319000
-1.000000
0.000000
-1.000000
0.667000
0.000000
0.333000
-1.000000
0.333000
-1.000000
-1.000000
0.000000
-1.000000
0.333000
-1.000000
0.319000
1.000000
0.000000
-1.000000
0.333000
0.667000
0.333000
-1.000000
-1.000000
-1.000000
1.000000
-1.000000
0.319000
0.319000
0.000000
-1.000000
-1.000000
0.000000
-1.000000
0.000000
-1.000000
0.319000
0.319000
-1.000000
0.667000
-1.000000
0.000000
0.000000
-1.000000
0.333000
-1.000000
0.333000
-1.000000
0.319000
0.000000
0.319000
-1.000000
-1.000000
-1.000000
0.333000
0.667000
-1.000000
1.000000
0.333000
-1.000000
0.000000
0.000000
0.000000
-1.000000
-1.000000
1.000000
1.000000
-1.000000
-1.000000
0.000000
0.667000
-1.000000
0.000000
0.000000
-1.000000
0.333000
0.000000
0.000000
0.667000
0.000000
-1.000000
-1.000000
0.638000
-1.000000
-1.000000
-1.000000
-1.000000
0.000000
0.957000
0.638000
0.000000
0.333000
-1.000000
-1.000000
-1.000000
0.000000
-1.000000
0.341000
-1.000000
-1.000000
-1.000000
-1.000000
0.000000
0.000000
0.000000
0.000000
0.341000
-1.000000
-1.000000
-1.000000
-1.000000
-1.000000
-1.000000
0.000000
-1.000000
-1.000000
-1.000000
0.000000
0.341000
-1.000000
-1.000000
-1.000000
0.326000
0.326000
0.000000
0.341000
-1.000000
-1.000000
-1.000000
-1.000000
-1.000000
-1.000000
-1.000000
-1.000000
0.326000
0.000000
0.652000
0.000000
0.000000
0.652000
0.000000
0.341000
0.000000
0.000000
-1.000000
0.326000
1.000000
-1.000000
-1.000000
0.348000
-1.000000
-1.000000
0.333000
0.696000
-1.000000
0.000000
-1.000000
0.000000
0.000000
-1.000000
0.000000
-1.000000
-1.000000
-1.000000
0.341000
0.712000
-1.000000
-1.000000
0.000000
1.000000
-1.000000
-1.000000
-1.000000
-1.000000
-1.000000
-1.000000
-1.000000
-1.000000
-1.000000
-1.000000
-1.000000
-1.000000
-1.000000
-1.000000
-1.000000
-1.000000
-1.000000
-1.000000
-1.000000
-1.000000
