# Supplementary material for: Nano-DMS-MaP allows isoform-specific RNA structure determination
Source: Nat Methods. 2023 Apr 27;20(6):849–59. doi: 10.1038/s41592-023-01862-7 (PMC10250195; doi:10.1038/s41592-023-01862-7)
Supplement: Supplementary file 5 — DMS reactivities as csv files for all experiments and isoforms. –1 represents no information at position. [file 41592_2023_1862_MOESM5_ESM.zip › reactivity_csvs/Nanopore_RT-FS_per_isoform/Rep1/Nanopore_RT-FS_Rep1_RT3_34mM_cell_RT2_Env2_RT3_Rev1_ACT.csv]

-1.000000
-1.000000
-1.000000
-1.000000
-1.000000
-1.000000
-1.000000
-1.000000
-1.000000
-1.000000
-1.000000
-1.000000
-1.000000
-1.000000
-1.000000
-1.000000
-1.000000
-1.000000
-1.000000
-1.000000
-1.000000
-1.000000
-1.000000
-1.000000
-1.000000
-1.000000
-1.000000
0.286000
0.235000
-1.000000
-1.000000
-1.000000
-1.000000
0.920000
-1.000000
0.235000
-1.000000
0.235000
-1.000000
0.253000
-1.000000
-1.000000
-1.000000
0.235000
-1.000000
0.340000
0.303000
0.285000
-1.000000
0.303000
-1.000000
-1.000000
-1.000000
0.326000
0.303000
0.428000
0.329000
0.858000
0.303000
0.610000
-1.000000
-1.000000
0.556000
-1.000000
-1.000000
0.973000
0.784000
-1.000000
0.880000
0.415000
-1.000000
0.532000
0.848000
0.497000
-1.000000
0.421000
0.848000
0.698000
-1.000000
1.000000
-1.000000
-1.000000
-1.000000
0.830000
0.666000
-1.000000
-1.000000
-1.000000
0.654000
-1.000000
-1.000000
-1.000000
0.765000
-1.000000
0.763000
0.414000
0.570000
0.555000
-1.000000
-1.000000
0.657000
-1.000000
-1.000000
-1.000000
-1.000000
-1.000000
-1.000000
-1.000000
0.800000
0.778000
0.691000
-1.000000
-1.000000
0.549000
-1.000000
-1.000000
-1.000000
-1.000000
-1.000000
-1.000000
-1.000000
-1.000000
-1.000000
0.561000
0.611000
-1.000000
0.606000
-1.000000
-1.000000
-1.000000
-1.000000
0.715000
0.878000
0.625000
-1.000000
0.382000
-1.000000
0.539000
-1.000000
0.533000
-1.000000
0.491000
0.286000
0.429000
-1.000000
0.549000
0.729000
-1.000000
0.928000
0.651000
0.932000
0.799000
-1.000000
-1.000000
-1.000000
-1.000000
0.609000
-1.000000
-1.000000
0.704000
0.897000
-1.000000
-1.000000
-1.000000
-1.000000
-1.000000
-1.000000
0.475000
0.392000
0.924000
0.543000
-1.000000
0.601000
-1.000000
0.539000
-1.000000
0.465000
-1.000000
0.725000
0.786000
-1.000000
-1.000000
-1.000000
-1.000000
1.000000
-1.000000
0.570000
0.315000
0.410000
-1.000000
0.787000
0.561000
0.822000
0.516000
-1.000000
-1.000000
-1.000000
0.758000
1.000000
-1.000000
-1.000000
-1.000000
0.637000
1.000000
1.000000
-1.000000
0.880000
-1.000000
0.859000
1.000000
0.729000
-1.000000
-1.000000
0.697000
0.647000
0.839000
-1.000000
0.774000
0.421000
0.569000
-1.000000
0.683000
-1.000000
-1.000000
0.642000
-1.000000
0.681000
-1.000000
0.790000
-1.000000
0.524000
-1.000000
0.387000
-1.000000
0.616000
0.722000
-1.000000
0.600000
0.670000
-1.000000
-1.000000
0.900000
0.491000
-1.000000
0.720000
-1.000000
-1.000000
0.518000
-1.000000
-1.000000
-1.000000
0.515000
-1.000000
-1.000000
1.000000
0.942000
-1.000000
0.871000
-1.000000
1.000000
-1.000000
0.997000
1.000000
0.650000
-1.000000
-1.000000
0.569000
0.627000
0.544000
-1.000000
0.887000
-1.000000
-1.000000
0.598000
-1.000000
0.598000
-1.000000
-1.000000
-1.000000
-1.000000
0.704000
-1.000000
-1.000000
0.520000
-1.000000
0.422000
0.712000
-1.000000
-1.000000
-1.000000
0.685000
0.625000
-1.000000
0.524000
-1.000000
0.381000
0.451000
-1.000000
0.668000
-1.000000
-1.000000
-1.000000
0.402000
0.545000
-1.000000
-1.000000
0.976000
0.791000
-1.000000
-1.000000
-1.000000
-1.000000
-1.000000
-1.000000
-1.000000
-1.000000
-1.000000
-1.000000
-1.000000
-1.000000
-1.000000
-1.000000
-1.000000
-1.000000
-1.000000
-1.000000
-1.000000
-1.000000
