# Supplementary material for: Nano-DMS-MaP allows isoform-specific RNA structure determination
Source: Nat Methods. 2023 Apr 27;20(6):849–59. doi: 10.1038/s41592-023-01862-7 (PMC10250195; doi:10.1038/s41592-023-01862-7)
Supplement: Supplementary file 5 — DMS reactivities as csv files for all experiments and isoforms. –1 represents no information at position. [file 41592_2023_1862_MOESM5_ESM.zip › reactivity_csvs/Nanopore_RT-FS_per_isoform/Rep1/Nanopore_RT-FS_Rep1_RT3_85mM_cell_RT3_Nef22_AC.csv]

-1.000000
-1.000000
-1.000000
-1.000000
-1.000000
-1.000000
-1.000000
-1.000000
-1.000000
-1.000000
-1.000000
-1.000000
-1.000000
-1.000000
-1.000000
-1.000000
-1.000000
-1.000000
-1.000000
-1.000000
-1.000000
-1.000000
-1.000000
-1.000000
-1.000000
-1.000000
-1.000000
0.000000
0.000000
-1.000000
-1.000000
-1.000000
-1.000000
0.432000
-1.000000
0.000000
-1.000000
0.263000
-1.000000
0.263000
-1.000000
-1.000000
-1.000000
0.000000
-1.000000
0.000000
0.216000
0.000000
-1.000000
0.000000
-1.000000
-1.000000
-1.000000
0.000000
0.000000
0.259000
0.259000
0.519000
0.000000
0.259000
-1.000000
-1.000000
0.000000
-1.000000
-1.000000
0.427000
0.427000
-1.000000
0.519000
0.519000
-1.000000
0.259000
0.427000
0.427000
-1.000000
0.213000
0.000000
0.000000
-1.000000
1.000000
-1.000000
-1.000000
-1.000000
1.000000
1.000000
-1.000000
-1.000000
-1.000000
0.000000
-1.000000
-1.000000
-1.000000
0.519000
-1.000000
0.519000
0.000000
0.427000
0.000000
-1.000000
-1.000000
0.211000
-1.000000
-1.000000
-1.000000
-1.000000
-1.000000
-1.000000
-1.000000
0.512000
0.256000
0.000000
-1.000000
-1.000000
0.253000
-1.000000
-1.000000
-1.000000
-1.000000
-1.000000
-1.000000
-1.000000
-1.000000
-1.000000
0.407000
0.494000
-1.000000
0.741000
-1.000000
-1.000000
-1.000000
-1.000000
1.000000
0.411000
0.250000
-1.000000
0.000000
-1.000000
0.411000
-1.000000
0.206000
-1.000000
0.250000
0.250000
0.000000
-1.000000
0.250000
0.206000
-1.000000
0.000000
0.000000
1.000000
0.250000
-1.000000
-1.000000
-1.000000
-1.000000
0.411000
-1.000000
-1.000000
0.250000
0.000000
-1.000000
-1.000000
-1.000000
-1.000000
-1.000000
-1.000000
0.411000
0.206000
0.411000
0.206000
-1.000000
0.000000
-1.000000
0.750000
-1.000000
0.000000
-1.000000
0.250000
0.411000
-1.000000
-1.000000
-1.000000
-1.000000
0.250000
-1.000000
0.000000
0.250000
0.750000
-1.000000
0.411000
0.411000
0.250000
0.617000
-1.000000
-1.000000
-1.000000
0.000000
1.000000
-1.000000
-1.000000
-1.000000
0.411000
1.000000
0.206000
-1.000000
0.750000
-1.000000
0.206000
0.000000
1.000000
-1.000000
-1.000000
0.000000
0.411000
0.617000
-1.000000
0.500000
0.000000
0.823000
-1.000000
0.000000
-1.000000
-1.000000
0.411000
-1.000000
0.000000
-1.000000
0.494000
-1.000000
0.247000
-1.000000
0.000000
-1.000000
0.000000
0.247000
-1.000000
0.000000
0.000000
-1.000000
-1.000000
0.610000
0.000000
-1.000000
0.494000
-1.000000
-1.000000
0.247000
-1.000000
-1.000000
-1.000000
0.741000
-1.000000
-1.000000
0.203000
0.610000
-1.000000
0.017000
-1.000000
0.247000
-1.000000
0.741000
0.610000
0.494000
-1.000000
-1.000000
0.000000
0.206000
0.000000
-1.000000
1.000000
-1.000000
-1.000000
0.506000
-1.000000
0.208000
-1.000000
-1.000000
-1.000000
-1.000000
0.256000
-1.000000
-1.000000
0.519000
-1.000000
0.000000
0.000000
-1.000000
-1.000000
-1.000000
-1.000000
-1.000000
0.000000
-1.000000
-1.000000
0.427000
0.000000
0.213000
-1.000000
0.259000
0.213000
-1.000000
0.427000
-1.000000
0.427000
-1.000000
0.519000
0.000000
0.640000
-1.000000
-1.000000
-1.000000
-1.000000
-1.000000
-1.000000
0.213000
0.000000
0.213000
-1.000000
-1.000000
1.000000
0.259000
0.259000
0.000000
-1.000000
0.259000
0.000000
0.853000
0.213000
-1.000000
0.000000
-1.000000
0.259000
0.778000
-1.000000
0.000000
-1.000000
-1.000000
-1.000000
0.000000
0.427000
0.213000
-1.000000
-1.000000
0.853000
0.427000
-1.000000
-1.000000
-1.000000
-1.000000
-1.000000
-1.000000
-1.000000
-1.000000
-1.000000
-1.000000
-1.000000
-1.000000
-1.000000
-1.000000
-1.000000
-1.000000
-1.000000
-1.000000
-1.000000
-1.000000
