# Supplementary material for: Nano-DMS-MaP allows isoform-specific RNA structure determination
Source: Nat Methods. 2023 Apr 27;20(6):849–59. doi: 10.1038/s41592-023-01862-7 (PMC10250195; doi:10.1038/s41592-023-01862-7)
Supplement: Supplementary file 5 — DMS reactivities as csv files for all experiments and isoforms. –1 represents no information at position. [file 41592_2023_1862_MOESM5_ESM.zip › reactivity_csvs/Nanopore_RT-FS_per_isoform/Rep1/Nanopore_RT-FS_Rep1_RT3_17mM_cell_RT2_Env11_RT3_Rev8_ACT.csv]

-1.000000
-1.000000
-1.000000
-1.000000
-1.000000
-1.000000
-1.000000
-1.000000
-1.000000
-1.000000
-1.000000
-1.000000
-1.000000
-1.000000
-1.000000
-1.000000
-1.000000
-1.000000
-1.000000
-1.000000
-1.000000
-1.000000
-1.000000
-1.000000
-1.000000
-1.000000
-1.000000
0.158000
0.207000
-1.000000
-1.000000
-1.000000
-1.000000
0.525000
-1.000000
0.278000
-1.000000
0.158000
-1.000000
0.158000
-1.000000
-1.000000
-1.000000
0.159000
-1.000000
0.230000
0.366000
0.267000
-1.000000
0.412000
-1.000000
-1.000000
-1.000000
0.289000
0.230000
0.337000
0.158000
0.704000
0.251000
0.546000
-1.000000
-1.000000
0.651000
-1.000000
-1.000000
0.869000
0.535000
-1.000000
1.000000
0.421000
-1.000000
0.404000
0.600000
0.416000
-1.000000
0.540000
0.445000
0.871000
-1.000000
0.923000
-1.000000
-1.000000
-1.000000
0.657000
0.806000
-1.000000
-1.000000
-1.000000
0.409000
-1.000000
-1.000000
-1.000000
0.577000
-1.000000
0.370000
0.408000
0.324000
0.371000
-1.000000
-1.000000
0.230000
-1.000000
-1.000000
-1.000000
-1.000000
-1.000000
-1.000000
-1.000000
0.797000
0.420000
0.529000
-1.000000
-1.000000
0.381000
-1.000000
-1.000000
-1.000000
-1.000000
-1.000000
-1.000000
-1.000000
-1.000000
-1.000000
0.734000
0.831000
-1.000000
0.320000
-1.000000
-1.000000
-1.000000
-1.000000
0.564000
0.640000
0.478000
-1.000000
0.349000
-1.000000
0.483000
-1.000000
0.285000
-1.000000
0.179000
0.454000
0.399000
-1.000000
0.291000
0.231000
-1.000000
0.566000
0.441000
0.936000
0.940000
-1.000000
-1.000000
-1.000000
-1.000000
0.685000
-1.000000
-1.000000
0.745000
0.965000
-1.000000
-1.000000
-1.000000
-1.000000
-1.000000
-1.000000
0.282000
0.428000
0.646000
0.600000
-1.000000
0.710000
-1.000000
0.663000
-1.000000
0.230000
-1.000000
0.620000
0.797000
-1.000000
-1.000000
-1.000000
-1.000000
0.849000
-1.000000
0.674000
0.405000
0.362000
-1.000000
0.717000
0.762000
0.969000
0.681000
-1.000000
-1.000000
-1.000000
0.964000
0.814000
-1.000000
-1.000000
-1.000000
0.442000
0.683000
0.312000
-1.000000
1.000000
-1.000000
0.684000
0.437000
0.765000
-1.000000
-1.000000
0.634000
0.629000
0.598000
-1.000000
0.594000
0.290000
0.597000
-1.000000
0.523000
-1.000000
-1.000000
0.397000
-1.000000
0.524000
-1.000000
0.408000
-1.000000
0.371000
-1.000000
0.244000
-1.000000
0.404000
0.239000
-1.000000
0.603000
1.000000
-1.000000
-1.000000
0.521000
0.565000
-1.000000
0.583000
-1.000000
-1.000000
0.183000
-1.000000
-1.000000
-1.000000
0.339000
-1.000000
-1.000000
0.957000
0.472000
-1.000000
0.571000
-1.000000
1.000000
-1.000000
0.479000
0.752000
1.000000
-1.000000
-1.000000
0.718000
1.000000
0.230000
-1.000000
0.680000
-1.000000
-1.000000
0.961000
-1.000000
0.646000
-1.000000
-1.000000
-1.000000
-1.000000
0.600000
-1.000000
-1.000000
0.643000
-1.000000
0.277000
0.607000
-1.000000
-1.000000
0.565000
0.859000
-1.000000
0.429000
-1.000000
-1.000000
0.498000
-1.000000
0.534000
-1.000000
0.322000
0.453000
-1.000000
0.489000
0.624000
0.614000
-1.000000
0.488000
0.682000
0.813000
0.998000
-1.000000
0.255000
-1.000000
-1.000000
0.628000
-1.000000
-1.000000
0.749000
0.464000
-1.000000
-1.000000
0.624000
-1.000000
0.541000
-1.000000
-1.000000
-1.000000
0.713000
-1.000000
-1.000000
0.430000
0.196000
-1.000000
0.289000
-1.000000
-1.000000
-1.000000
-1.000000
-1.000000
-1.000000
1.000000
0.589000
-1.000000
0.337000
-1.000000
0.823000
1.000000
0.656000
-1.000000
0.504000
0.626000
-1.000000
-1.000000
0.915000
0.981000
0.752000
-1.000000
0.590000
0.881000
0.417000
0.754000
0.798000
-1.000000
0.571000
0.485000
-1.000000
-1.000000
0.395000
-1.000000
-1.000000
1.000000
0.962000
-1.000000
0.943000
-1.000000
0.205000
0.158000
-1.000000
0.297000
-1.000000
-1.000000
-1.000000
0.489000
0.775000
-1.000000
-1.000000
1.000000
0.641000
-1.000000
-1.000000
-1.000000
-1.000000
-1.000000
-1.000000
-1.000000
-1.000000
-1.000000
-1.000000
-1.000000
-1.000000
-1.000000
-1.000000
-1.000000
-1.000000
-1.000000
-1.000000
-1.000000
-1.000000
