# Supplementary material for: Nano-DMS-MaP allows isoform-specific RNA structure determination
Source: Nat Methods. 2023 Apr 27;20(6):849–59. doi: 10.1038/s41592-023-01862-7 (PMC10250195; doi:10.1038/s41592-023-01862-7)
Supplement: Supplementary file 6 — Eternafold de novo RNA structure predictions guided by Nano-DMS-MaP reactivities on A and C or A, C and U residues. [file 41592_2023_1862_MOESM6_ESM.zip]

Archive with 50 entries (31 files):
- Sup_Dataset_2/
- Sup_Dataset_2/q22_eq10_ndni_AC/
- Sup_Dataset_2/q22_eq10_ndni_AC/RT1_17mM_cell/
- Sup_Dataset_2/q22_eq10_ndni_AC/RT1_17mM_cell/predict_RT1_unspliced1_380nt.db
- Sup_Dataset_2/q22_eq10_ndni_AC/RT1_17mM_cell/predict_RT1_unspliced1_380nt_line.varna
- Sup_Dataset_2/q22_eq10_ndni_AC/RT1_17mM_virion/
- Sup_Dataset_2/q22_eq10_ndni_AC/RT1_17mM_virion/predict_RT1_unspliced1_380nt.db
- Sup_Dataset_2/q22_eq10_ndni_AC/RT1_17mM_virion/predict_RT1_unspliced1_380nt_line.varna
- Sup_Dataset_2/q22_eq10_ndni_AC/RT1_34mM_cell/
- Sup_Dataset_2/q22_eq10_ndni_AC/RT1_34mM_cell/predict_RT1_unspliced1_380nt.db
- Sup_Dataset_2/q22_eq10_ndni_AC/RT1_34mM_cell/predict_RT1_unspliced1_380nt_line.varna
- Sup_Dataset_2/q22_eq10_ndni_AC/RT1_57mM_cell/
- Sup_Dataset_2/q22_eq10_ndni_AC/RT1_57mM_cell/predict_RT1_unspliced1_380nt.db
- Sup_Dataset_2/q22_eq10_ndni_AC/RT1_57mM_cell/predict_RT1_unspliced1_380nt_line.varna
- Sup_Dataset_2/q22_eq10_ndni_AC/RT1_57mM_virion/
- Sup_Dataset_2/q22_eq10_ndni_AC/RT1_57mM_virion/predict_RT1_unspliced1_380nt.db
- Sup_Dataset_2/q22_eq10_ndni_AC/RT1_57mM_virion/predict_RT1_unspliced1_380nt_line.varna
- Sup_Dataset_2/q22_eq10_ndni_AC/RT1_85mM_cell/
- Sup_Dataset_2/q22_eq10_ndni_AC/RT1_85mM_cell/predict_RT1_unspliced1_380nt.db
- Sup_Dataset_2/q22_eq10_ndni_AC/RT1_85mM_cell/predict_RT1_unspliced1_380nt_line.varna
- Sup_Dataset_2/q22_eq10_ndni_AC/RT1_8mM_cell/
- Sup_Dataset_2/q22_eq10_ndni_AC/RT1_8mM_cell/predict_RT1_unspliced1_380nt.db
- Sup_Dataset_2/q22_eq10_ndni_AC/RT1_8mM_cell/predict_RT1_unspliced1_380nt_line.varna
- Sup_Dataset_2/q22_eq10_ndni_AC/RT1_8mM_virion/
- Sup_Dataset_2/q22_eq10_ndni_AC/RT1_8mM_virion/predict_RT1_unspliced1_380nt.db
- Sup_Dataset_2/q22_eq10_ndni_AC/RT1_8mM_virion/predict_RT1_unspliced1_380nt_line.varna
- Sup_Dataset_2/q22_eq10_ndni_ACT/
- Sup_Dataset_2/q22_eq10_ndni_ACT/RT1_17mM_cell/
- Sup_Dataset_2/q22_eq10_ndni_ACT/RT1_17mM_cell/predict_RT1_unspliced1_380nt.db
- Sup_Dataset_2/q22_eq10_ndni_ACT/RT1_17mM_cell/predict_RT1_unspliced1_380nt_line.varna
- Sup_Dataset_2/q22_eq10_ndni_ACT/RT1_17mM_virion/
- Sup_Dataset_2/q22_eq10_ndni_ACT/RT1_17mM_virion/predict_RT1_unspliced1_380nt.db
- Sup_Dataset_2/q22_eq10_ndni_ACT/RT1_17mM_virion/predict_RT1_unspliced1_380nt_line.varna
- Sup_Dataset_2/q22_eq10_ndni_ACT/RT1_34mM_cell/
- Sup_Dataset_2/q22_eq10_ndni_ACT/RT1_34mM_cell/predict_RT1_unspliced1_380nt.db
- Sup_Dataset_2/q22_eq10_ndni_ACT/RT1_34mM_cell/predict_RT1_unspliced1_380nt_line.varna
- Sup_Dataset_2/q22_eq10_ndni_ACT/RT1_57mM_cell/
- Sup_Dataset_2/q22_eq10_ndni_ACT/RT1_57mM_cell/predict_RT1_unspliced1_380nt.db
- Sup_Dataset_2/q22_eq10_ndni_ACT/RT1_57mM_cell/predict_RT1_unspliced1_380nt_line.varna
- Sup_Dataset_2/q22_eq10_ndni_ACT/RT1_57mM_virion/
- Sup_Dataset_2/q22_eq10_ndni_ACT/RT1_57mM_virion/predict_RT1_unspliced1_380nt.db
- Sup_Dataset_2/q22_eq10_ndni_ACT/RT1_85mM_cell/
- Sup_Dataset_2/q22_eq10_ndni_ACT/RT1_85mM_cell/predict_RT1_unspliced1_380nt.db
- Sup_Dataset_2/q22_eq10_ndni_ACT/RT1_85mM_cell/predict_RT1_unspliced1_380nt_line.varna
- Sup_Dataset_2/q22_eq10_ndni_ACT/RT1_8mM_cell/
- Sup_Dataset_2/q22_eq10_ndni_ACT/RT1_8mM_cell/predict_RT1_unspliced1_380nt.db
- Sup_Dataset_2/q22_eq10_ndni_ACT/RT1_8mM_cell/predict_RT1_unspliced1_380nt_line.varna
- Sup_Dataset_2/q22_eq10_ndni_ACT/RT1_8mM_virion/
- Sup_Dataset_2/q22_eq10_ndni_ACT/RT1_8mM_virion/predict_RT1_unspliced1_380nt.db
- Sup_Dataset_2/q22_eq10_ndni_ACT/RT1_8mM_virion/predict_RT1_unspliced1_380nt_line.varna
