# Supplementary material for: Nano-DMS-MaP allows isoform-specific RNA structure determination
Source: Nat Methods. 2023 Apr 27;20(6):849–59. doi: 10.1038/s41592-023-01862-7 (PMC10250195; doi:10.1038/s41592-023-01862-7)
Supplement: Supplementary file 6 — Eternafold de novo RNA structure predictions guided by Nano-DMS-MaP reactivities on A and C or A, C and U residues. [file 41592_2023_1862_MOESM6_ESM.zip › Sup_Dataset_2/q22_eq10_ndni_AC/RT1_8mM_virion/predict_RT1_unspliced1_380nt_line.varna]

<?xml version="1.0" encoding="ISO-8859-1"?>
<!DOCTYPE VARNASession SYSTEM "users.dtd">
<VARNASession>
    <RNA drawn="true" mode="4" id="" delta="0.65">
        <name><![CDATA[>RT1_8mM_virion_predict_ROCAUC0.924]]></name>
        <bases>
            <nt index="0" num="1" custom="true" val="-1.0" label="">
                <base><![CDATA[G]]></base>
                <p r="pos" x="0.0" y="0.0"/>
                <p r="center" x="0.0" y="-10.0"/>
                <basestyle outline="#5B5B5B" inner="#F2F2F2" num="#404040" name="#000000"/>
            </nt>
            <nt index="1" num="2" custom="true" val="-1.0" label="">
                <base><![CDATA[G]]></base>
                <p r="pos" x="20.0" y="0.0"/>
                <p r="center" x="20.0" y="-10.0"/>
                <basestyle outline="#5B5B5B" inner="#F2F2F2" num="#404040" name="#000000"/>
            </nt>
            <nt index="2" num="3" custom="true" val="-1.0" label="">
                <base><![CDATA[U]]></base>
                <p r="pos" x="40.0" y="0.0"/>
                <p r="center" x="40.0" y="-10.0"/>
                <basestyle outline="#5B5B5B" inner="#F2F2F2" num="#404040" name="#000000"/>
            </nt>
            <nt index="3" num="4" custom="true" val="-1.0" label="">
                <base><![CDATA[C]]></base>
                <p r="pos" x="60.0" y="0.0"/>
                <p r="center" x="60.0" y="-10.0"/>
                <basestyle outline="#5B5B5B" inner="#F2F2F2" num="#404040" name="#000000"/>
            </nt>
            <nt index="4" num="5" custom="true" val="-1.0" label="">
                <base><![CDATA[U]]></base>
                <p r="pos" x="80.0" y="0.0"/>
                <p r="center" x="80.0" y="-10.0"/>
                <basestyle outline="#5B5B5B" inner="#F2F2F2" num="#404040" name="#000000"/>
            </nt>
            <nt index="5" num="6" custom="true" val="-1.0" label="">
                <base><![CDATA[C]]></base>
                <p r="pos" x="100.0" y="0.0"/>
                <p r="center" x="100.0" y="-10.0"/>
                <basestyle outline="#5B5B5B" inner="#F2F2F2" num="#404040" name="#000000"/>
            </nt>
            <nt index="6" num="7" custom="true" val="-1.0" label="">
                <base><![CDATA[U]]></base>
                <p r="pos" x="120.0" y="0.0"/>
                <p r="center" x="120.0" y="-10.0"/>
                <basestyle outline="#5B5B5B" inner="#F2F2F2" num="#404040" name="#000000"/>
            </nt>
            <nt index="7" num="8" custom="true" val="-1.0" label="">
                <base><![CDATA[C]]></base>
                <p r="pos" x="140.0" y="0.0"/>
                <p r="center" x="140.0" y="-10.0"/>
                <basestyle outline="#5B5B5B" inner="#F2F2F2" num="#404040" name="#000000"/>
            </nt>
            <nt index="8" num="9" custom="true" val="-1.0" label="">
                <base><![CDATA[U]]></base>
                <p r="pos" x="160.0" y="0.0"/>
                <p r="center" x="160.0" y="-10.0"/>
                <basestyle outline="#5B5B5B" inner="#F2F2F2" num="#404040" name="#000000"/>
            </nt>
            <nt index="9" num="10" custom="true" val="-1.0" label="">
                <base><![CDATA[G]]></base>
                <p r="pos" x="180.0" y="0.0"/>
                <p r="center" x="180.0" y="-10.0"/>
                <basestyle outline="#5B5B5B" inner="#F2F2F2" num="#404040" name="#000000"/>
            </nt>
            <nt index="10" num="11" custom="true" val="-1.0" label="">
                <base><![CDATA[G]]></base>
                <p r="pos" x="200.0" y="0.0"/>
                <p r="center" x="200.0" y="-10.0"/>
                <basestyle outline="#5B5B5B" inner="#F2F2F2" num="#404040" name="#000000"/>
            </nt>
            <nt index="11" num="12" custom="true" val="-1.0" label="">
                <base><![CDATA[U]]></base>
                <p r="pos" x="220.0" y="0.0"/>
                <p r="center" x="220.0" y="-10.0"/>
                <basestyle outline="#5B5B5B" inner="#F2F2F2" num="#404040" name="#000000"/>
            </nt>
            <nt index="12" num="13" custom="true" val="-1.0" label="">
                <base><![CDATA[U]]></base>
                <p r="pos" x="240.0" y="0.0"/>
                <p r="center" x="240.0" y="-10.0"/>
                <basestyle outline="#5B5B5B" inner="#F2F2F2" num="#404040" name="#000000"/>
            </nt>
            <nt index="13" num="14" custom="true" val="-1.0" label="">
                <base><![CDATA[A]]></base>
                <p r="pos" x="260.0" y="0.0"/>
                <p r="center" x="260.0" y="-10.0"/>
                <basestyle outline="#5B5B5B" inner="#F2F2F2" num="#404040" name="#000000"/>
            </nt>
            <nt index="14" num="15" custom="true" val="-1.0" label="">
                <base><![CDATA[G]]></base>
                <p r="pos" x="280.0" y="0.0"/>
                <p r="center" x="280.0" y="-10.0"/>
                <basestyle outline="#5B5B5B" inner="#F2F2F2" num="#404040" name="#000000"/>
            </nt>
            <nt index="15" num="16" custom="true" val="-1.0" label="">
                <base><![CDATA[A]]></base>
                <p r="pos" x="300.0" y="0.0"/>
                <p r="center" x="300.0" y="-10.0"/>
                <basestyle outline="#5B5B5B" inner="#F2F2F2" num="#404040" name="#000000"/>
            </nt>
            <nt index="16" num="17" custom="true" val="-1.0" label="">
                <base><![CDATA[C]]></base>
                <p r="pos" x="320.0" y="0.0"/>
                <p r="center" x="320.0" y="-10.0"/>
                <basestyle outline="#5B5B5B" inner="#F2F2F2" num="#404040" name="#000000"/>
            </nt>
            <nt index="17" num="18" custom="true" val="-1.0" label="">
                <base><![CDATA[C]]></base>
                <p r="pos" x="340.0" y="0.0"/>
                <p r="center" x="340.0" y="-10.0"/>
                <basestyle outline="#5B5B5B" inner="#F2F2F2" num="#404040" name="#000000"/>
            </nt>
            <nt index="18" num="19" custom="true" val="-1.0" label="">
                <base><![CDATA[A]]></base>
                <p r="pos" x="360.0" y="0.0"/>
                <p r="center" x="360.0" y="-10.0"/>
                <basestyle outline="#5B5B5B" inner="#F2F2F2" num="#404040" name="#000000"/>
            </nt>
            <nt index="19" num="20" custom="true" val="-1.0" label="">
                <base><![CDATA[G]]></base>
                <p r="pos" x="380.0" y="0.0"/>
                <p r="center" x="380.0" y="-10.0"/>
                <basestyle outline="#5B5B5B" inner="#F2F2F2" num="#404040" name="#000000"/>
            </nt>
            <nt index="20" num="21" custom="true" val="-1.0" label="">
                <base><![CDATA[A]]></base>
                <p r="pos" x="400.0" y="0.0"/>
                <p r="center" x="400.0" y="-10.0"/>
                <basestyle outline="#5B5B5B" inner="#F2F2F2" num="#404040" name="#000000"/>
            </nt>
            <nt index="21" num="22" custom="true" val="-1.0" label="">
                <base><![CDATA[U]]></base>
                <p r="pos" x="420.0" y="0.0"/>
                <p r="center" x="420.0" y="-10.0"/>
                <basestyle outline="#5B5B5B" inner="#F2F2F2" num="#404040" name="#000000"/>
            </nt>
            <nt index="22" num="23" custom="true" val="-1.0" label="">
                <base><![CDATA[C]]></base>
                <p r="pos" x="440.0" y="0.0"/>
                <p r="center" x="440.0" y="-10.0"/>
                <basestyle outline="#5B5B5B" inner="#F2F2F2" num="#404040" name="#000000"/>
            </nt>
            <nt index="23" num="24" custom="true" val="-1.0" label="">
                <base><![CDATA[U]]></base>
                <p r="pos" x="460.0" y="0.0"/>
                <p r="center" x="460.0" y="-10.0"/>
                <basestyle outline="#5B5B5B" inner="#F2F2F2" num="#404040" name="#000000"/>
            </nt>
            <nt index="24" num="25" custom="true" val="-1.0" label="">
                <base><![CDATA[G]]></base>
                <p r="pos" x="480.0" y="0.0"/>
                <p r="center" x="480.0" y="-10.0"/>
                <basestyle outline="#5B5B5B" inner="#F2F2F2" num="#404040" name="#000000"/>
            </nt>
            <nt index="25" num="26" custom="true" val="-1.0" label="">
                <base><![CDATA[A]]></base>
                <p r="pos" x="500.0" y="0.0"/>
                <p r="center" x="500.0" y="-10.0"/>
                <basestyle outline="#5B5B5B" inner="#F2F2F2" num="#404040" name="#000000"/>
            </nt>
            <nt index="26" num="27" custom="true" val="-1.0" label="">
                <base><![CDATA[G]]></base>
                <p r="pos" x="520.0" y="0.0"/>
                <p r="center" x="520.0" y="-10.0"/>
                <basestyle outline="#5B5B5B" inner="#F2F2F2" num="#404040" name="#000000"/>
            </nt>
            <nt index="27" num="28" custom="true" val="0.015" label="">
                <base><![CDATA[C]]></base>
                <p r="pos" x="540.0" y="0.0"/>
                <p r="center" x="540.0" y="-10.0"/>
                <basestyle outline="#5B5B5B" inner="#F2F2F2" num="#404040" name="#000000"/>
            </nt>
            <nt index="28" num="29" custom="true" val="0.159" label="">
                <base><![CDATA[C]]></base>
                <p r="pos" x="560.0" y="0.0"/>
                <p r="center" x="560.0" y="-10.0"/>
                <basestyle outline="#5B5B5B" inner="#F2F2F2" num="#404040" name="#000000"/>
            </nt>
            <nt index="29" num="30" custom="true" val="-1.0" label="">
                <base><![CDATA[U]]></base>
                <p r="pos" x="580.0" y="0.0"/>
                <p r="center" x="580.0" y="-10.0"/>
                <basestyle outline="#5B5B5B" inner="#F2F2F2" num="#404040" name="#000000"/>
            </nt>
            <nt index="30" num="31" custom="true" val="-1.0" label="">
                <base><![CDATA[G]]></base>
                <p r="pos" x="600.0" y="0.0"/>
                <p r="center" x="600.0" y="-10.0"/>
                <basestyle outline="#5B5B5B" inner="#F2F2F2" num="#404040" name="#000000"/>
            </nt>
            <nt index="31" num="32" custom="true" val="-1.0" label="">
                <base><![CDATA[G]]></base>
                <p r="pos" x="620.0" y="0.0"/>
                <p r="center" x="620.0" y="-10.0"/>
                <basestyle outline="#5B5B5B" inner="#F2F2F2" num="#404040" name="#000000"/>
            </nt>
            <nt index="32" num="33" custom="true" val="-1.0" label="">
                <base><![CDATA[G]]></base>
                <p r="pos" x="640.0" y="0.0"/>
                <p r="center" x="640.0" y="-10.0"/>
                <basestyle outline="#5B5B5B" inner="#F2F2F2" num="#404040" name="#000000"/>
            </nt>
            <nt index="33" num="34" custom="true" val="0.74" label="">
                <base><![CDATA[A]]></base>
                <p r="pos" x="660.0" y="0.0"/>
                <p r="center" x="660.0" y="-10.0"/>
                <basestyle outline="#5B5B5B" inner="#F2F2F2" num="#404040" name="#000000"/>
            </nt>
            <nt index="34" num="35" custom="true" val="-1.0" label="">
                <base><![CDATA[G]]></base>
                <p r="pos" x="680.0" y="0.0"/>
                <p r="center" x="680.0" y="-10.0"/>
                <basestyle outline="#5B5B5B" inner="#F2F2F2" num="#404040" name="#000000"/>
            </nt>
            <nt index="35" num="36" custom="true" val="0.015" label="">
                <base><![CDATA[C]]></base>
                <p r="pos" x="700.0" y="0.0"/>
                <p r="center" x="700.0" y="-10.0"/>
                <basestyle outline="#5B5B5B" inner="#F2F2F2" num="#404040" name="#000000"/>
            </nt>
            <nt index="36" num="37" custom="true" val="-1.0" label="">
                <base><![CDATA[U]]></base>
                <p r="pos" x="720.0" y="0.0"/>
                <p r="center" x="720.0" y="-10.0"/>
                <basestyle outline="#5B5B5B" inner="#F2F2F2" num="#404040" name="#000000"/>
            </nt>
            <nt index="37" num="38" custom="true" val="0.008" label="">
                <base><![CDATA[C]]></base>
                <p r="pos" x="740.0" y="0.0"/>
                <p r="center" x="740.0" y="-10.0"/>
                <basestyle outline="#5B5B5B" inner="#F2F2F2" num="#404040" name="#000000"/>
            </nt>
            <nt index="38" num="39" custom="true" val="-1.0" label="">
                <base><![CDATA[U]]></base>
                <p r="pos" x="760.0" y="0.0"/>
                <p r="center" x="760.0" y="-10.0"/>
                <basestyle outline="#5B5B5B" inner="#F2F2F2" num="#404040" name="#000000"/>
            </nt>
            <nt index="39" num="40" custom="true" val="0.0115" label="">
                <base><![CDATA[C]]></base>
                <p r="pos" x="780.0" y="0.0"/>
                <p r="center" x="780.0" y="-10.0"/>
                <basestyle outline="#5B5B5B" inner="#F2F2F2" num="#404040" name="#000000"/>
            </nt>
            <nt index="40" num="41" custom="true" val="-1.0" label="">
                <base><![CDATA[U]]></base>
                <p r="pos" x="800.0" y="0.0"/>
                <p r="center" x="800.0" y="-10.0"/>
                <basestyle outline="#5B5B5B" inner="#F2F2F2" num="#404040" name="#000000"/>
            </nt>
            <nt index="41" num="42" custom="true" val="-1.0" label="">
                <base><![CDATA[G]]></base>
                <p r="pos" x="820.0" y="0.0"/>
                <p r="center" x="820.0" y="-10.0"/>
                <basestyle outline="#5B5B5B" inner="#F2F2F2" num="#404040" name="#000000"/>
            </nt>
            <nt index="42" num="43" custom="true" val="-1.0" label="">
                <base><![CDATA[G]]></base>
                <p r="pos" x="840.0" y="0.0"/>
                <p r="center" x="840.0" y="-10.0"/>
                <basestyle outline="#5B5B5B" inner="#F2F2F2" num="#404040" name="#000000"/>
            </nt>
            <nt index="43" num="44" custom="true" val="0.035" label="">
                <base><![CDATA[C]]></base>
                <p r="pos" x="860.0" y="0.0"/>
                <p r="center" x="860.0" y="-10.0"/>
                <basestyle outline="#5B5B5B" inner="#F2F2F2" num="#404040" name="#000000"/>
            </nt>
            <nt index="44" num="45" custom="true" val="-1.0" label="">
                <base><![CDATA[U]]></base>
                <p r="pos" x="880.0" y="0.0"/>
                <p r="center" x="880.0" y="-10.0"/>
                <basestyle outline="#5B5B5B" inner="#F2F2F2" num="#404040" name="#000000"/>
            </nt>
            <nt index="45" num="46" custom="true" val="0.125" label="">
                <base><![CDATA[A]]></base>
                <p r="pos" x="900.0" y="0.0"/>
                <p r="center" x="900.0" y="-10.0"/>
                <basestyle outline="#5B5B5B" inner="#F2F2F2" num="#404040" name="#000000"/>
            </nt>
            <nt index="46" num="47" custom="true" val="0.081" label="">
                <base><![CDATA[A]]></base>
                <p r="pos" x="920.0" y="0.0"/>
                <p r="center" x="920.0" y="-10.0"/>
                <basestyle outline="#5B5B5B" inner="#F2F2F2" num="#404040" name="#000000"/>
            </nt>
            <nt index="47" num="48" custom="true" val="0.008" label="">
                <base><![CDATA[C]]></base>
                <p r="pos" x="940.0" y="0.0"/>
                <p r="center" x="940.0" y="-10.0"/>
                <basestyle outline="#5B5B5B" inner="#F2F2F2" num="#404040" name="#000000"/>
            </nt>
            <nt index="48" num="49" custom="true" val="-1.0" label="">
                <base><![CDATA[U]]></base>
                <p r="pos" x="960.0" y="0.0"/>
                <p r="center" x="960.0" y="-10.0"/>
                <basestyle outline="#5B5B5B" inner="#F2F2F2" num="#404040" name="#000000"/>
            </nt>
            <nt index="49" num="50" custom="true" val="0.0965" label="">
                <base><![CDATA[A]]></base>
                <p r="pos" x="980.0" y="0.0"/>
                <p r="center" x="980.0" y="-10.0"/>
                <basestyle outline="#5B5B5B" inner="#F2F2F2" num="#404040" name="#000000"/>
            </nt>
            <nt index="50" num="51" custom="true" val="-1.0" label="">
                <base><![CDATA[G]]></base>
                <p r="pos" x="1000.0" y="0.0"/>
                <p r="center" x="1000.0" y="-10.0"/>
                <basestyle outline="#5B5B5B" inner="#F2F2F2" num="#404040" name="#000000"/>
            </nt>
            <nt index="51" num="52" custom="true" val="-1.0" label="">
                <base><![CDATA[G]]></base>
                <p r="pos" x="1020.0" y="0.0"/>
                <p r="center" x="1020.0" y="-10.0"/>
                <basestyle outline="#5B5B5B" inner="#F2F2F2" num="#404040" name="#000000"/>
            </nt>
            <nt index="52" num="53" custom="true" val="-1.0" label="">
                <base><![CDATA[G]]></base>
                <p r="pos" x="1040.0" y="0.0"/>
                <p r="center" x="1040.0" y="-10.0"/>
                <basestyle outline="#5B5B5B" inner="#F2F2F2" num="#404040" name="#000000"/>
            </nt>
            <nt index="53" num="54" custom="true" val="0.081" label="">
                <base><![CDATA[A]]></base>
                <p r="pos" x="1060.0" y="0.0"/>
                <p r="center" x="1060.0" y="-10.0"/>
                <basestyle outline="#5B5B5B" inner="#F2F2F2" num="#404040" name="#000000"/>
            </nt>
            <nt index="54" num="55" custom="true" val="0.081" label="">
                <base><![CDATA[A]]></base>
                <p r="pos" x="1080.0" y="0.0"/>
                <p r="center" x="1080.0" y="-10.0"/>
                <basestyle outline="#5B5B5B" inner="#F2F2F2" num="#404040" name="#000000"/>
            </nt>
            <nt index="55" num="56" custom="true" val="0.0" label="">
                <base><![CDATA[C]]></base>
                <p r="pos" x="1100.0" y="0.0"/>
                <p r="center" x="1100.0" y="-10.0"/>
                <basestyle outline="#5B5B5B" inner="#F2F2F2" num="#404040" name="#000000"/>
            </nt>
            <nt index="56" num="57" custom="true" val="0.008" label="">
                <base><![CDATA[C]]></base>
                <p r="pos" x="1120.0" y="0.0"/>
                <p r="center" x="1120.0" y="-10.0"/>
                <basestyle outline="#5B5B5B" inner="#F2F2F2" num="#404040" name="#000000"/>
            </nt>
            <nt index="57" num="58" custom="true" val="0.0955" label="">
                <base><![CDATA[C]]></base>
                <p r="pos" x="1140.0" y="0.0"/>
                <p r="center" x="1140.0" y="-10.0"/>
                <basestyle outline="#5B5B5B" inner="#F2F2F2" num="#404040" name="#000000"/>
            </nt>
            <nt index="58" num="59" custom="true" val="0.104" label="">
                <base><![CDATA[A]]></base>
                <p r="pos" x="1160.0" y="0.0"/>
                <p r="center" x="1160.0" y="-10.0"/>
                <basestyle outline="#5B5B5B" inner="#F2F2F2" num="#404040" name="#000000"/>
            </nt>
            <nt index="59" num="60" custom="true" val="0.104" label="">
                <base><![CDATA[C]]></base>
                <p r="pos" x="1180.0" y="0.0"/>
                <p r="center" x="1180.0" y="-10.0"/>
                <basestyle outline="#5B5B5B" inner="#F2F2F2" num="#404040" name="#000000"/>
            </nt>
            <nt index="60" num="61" custom="true" val="-1.0" label="">
                <base><![CDATA[U]]></base>
                <p r="pos" x="1200.0" y="0.0"/>
                <p r="center" x="1200.0" y="-10.0"/>
                <basestyle outline="#5B5B5B" inner="#F2F2F2" num="#404040" name="#000000"/>
            </nt>
            <nt index="61" num="62" custom="true" val="-1.0" label="">
                <base><![CDATA[G]]></base>
                <p r="pos" x="1220.0" y="0.0"/>
                <p r="center" x="1220.0" y="-10.0"/>
                <basestyle outline="#5B5B5B" inner="#F2F2F2" num="#404040" name="#000000"/>
            </nt>
            <nt index="62" num="63" custom="true" val="0.073" label="">
                <base><![CDATA[C]]></base>
                <p r="pos" x="1240.0" y="0.0"/>
                <p r="center" x="1240.0" y="-10.0"/>
                <basestyle outline="#5B5B5B" inner="#F2F2F2" num="#404040" name="#000000"/>
            </nt>
            <nt index="63" num="64" custom="true" val="-1.0" label="">
                <base><![CDATA[U]]></base>
                <p r="pos" x="1260.0" y="0.0"/>
                <p r="center" x="1260.0" y="-10.0"/>
                <basestyle outline="#5B5B5B" inner="#F2F2F2" num="#404040" name="#000000"/>
            </nt>
            <nt index="64" num="65" custom="true" val="-1.0" label="">
                <base><![CDATA[U]]></base>
                <p r="pos" x="1280.0" y="0.0"/>
                <p r="center" x="1280.0" y="-10.0"/>
                <basestyle outline="#5B5B5B" inner="#F2F2F2" num="#404040" name="#000000"/>
            </nt>
            <nt index="65" num="66" custom="true" val="1.0" label="">
                <base><![CDATA[A]]></base>
                <p r="pos" x="1300.0" y="0.0"/>
                <p r="center" x="1300.0" y="-10.0"/>
                <basestyle outline="#5B5B5B" inner="#F2F2F2" num="#404040" name="#000000"/>
            </nt>
            <nt index="66" num="67" custom="true" val="0.4795" label="">
                <base><![CDATA[A]]></base>
                <p r="pos" x="1320.0" y="0.0"/>
                <p r="center" x="1320.0" y="-10.0"/>
                <basestyle outline="#5B5B5B" inner="#F2F2F2" num="#404040" name="#000000"/>
            </nt>
            <nt index="67" num="68" custom="true" val="-1.0" label="">
                <base><![CDATA[G]]></base>
                <p r="pos" x="1340.0" y="0.0"/>
                <p r="center" x="1340.0" y="-10.0"/>
                <basestyle outline="#5B5B5B" inner="#F2F2F2" num="#404040" name="#000000"/>
            </nt>
            <nt index="68" num="69" custom="true" val="0.0745" label="">
                <base><![CDATA[C]]></base>
                <p r="pos" x="1360.0" y="0.0"/>
                <p r="center" x="1360.0" y="-10.0"/>
                <basestyle outline="#5B5B5B" inner="#F2F2F2" num="#404040" name="#000000"/>
            </nt>
            <nt index="69" num="70" custom="true" val="0.0155" label="">
                <base><![CDATA[C]]></base>
                <p r="pos" x="1380.0" y="0.0"/>
                <p r="center" x="1380.0" y="-10.0"/>
                <basestyle outline="#5B5B5B" inner="#F2F2F2" num="#404040" name="#000000"/>
            </nt>
            <nt index="70" num="71" custom="true" val="-1.0" label="">
                <base><![CDATA[U]]></base>
                <p r="pos" x="1400.0" y="0.0"/>
                <p r="center" x="1400.0" y="-10.0"/>
                <basestyle outline="#5B5B5B" inner="#F2F2F2" num="#404040" name="#000000"/>
            </nt>
            <nt index="71" num="72" custom="true" val="0.123" label="">
                <base><![CDATA[C]]></base>
                <p r="pos" x="1420.0" y="0.0"/>
                <p r="center" x="1420.0" y="-10.0"/>
                <basestyle outline="#5B5B5B" inner="#F2F2F2" num="#404040" name="#000000"/>
            </nt>
            <nt index="72" num="73" custom="true" val="0.3335" label="">
                <base><![CDATA[A]]></base>
                <p r="pos" x="1440.0" y="0.0"/>
                <p r="center" x="1440.0" y="-10.0"/>
                <basestyle outline="#5B5B5B" inner="#F2F2F2" num="#404040" name="#000000"/>
            </nt>
            <nt index="73" num="74" custom="true" val="0.2565" label="">
                <base><![CDATA[A]]></base>
                <p r="pos" x="1460.0" y="0.0"/>
                <p r="center" x="1460.0" y="-10.0"/>
                <basestyle outline="#5B5B5B" inner="#F2F2F2" num="#404040" name="#000000"/>
            </nt>
            <nt index="74" num="75" custom="true" val="-1.0" label="">
                <base><![CDATA[U]]></base>
                <p r="pos" x="1480.0" y="0.0"/>
                <p r="center" x="1480.0" y="-10.0"/>
                <basestyle outline="#5B5B5B" inner="#F2F2F2" num="#404040" name="#000000"/>
            </nt>
            <nt index="75" num="76" custom="true" val="0.5285" label="">
                <base><![CDATA[A]]></base>
                <p r="pos" x="1500.0" y="0.0"/>
                <p r="center" x="1500.0" y="-10.0"/>
                <basestyle outline="#5B5B5B" inner="#F2F2F2" num="#404040" name="#000000"/>
            </nt>
            <nt index="76" num="77" custom="true" val="0.7015" label="">
                <base><![CDATA[A]]></base>
                <p r="pos" x="1520.0" y="0.0"/>
                <p r="center" x="1520.0" y="-10.0"/>
                <basestyle outline="#5B5B5B" inner="#F2F2F2" num="#404040" name="#000000"/>
            </nt>
            <nt index="77" num="78" custom="true" val="0.7955" label="">
                <base><![CDATA[A]]></base>
                <p r="pos" x="1540.0" y="0.0"/>
                <p r="center" x="1540.0" y="-10.0"/>
                <basestyle outline="#5B5B5B" inner="#F2F2F2" num="#404040" name="#000000"/>
            </nt>
            <nt index="78" num="79" custom="true" val="-1.0" label="">
                <base><![CDATA[G]]></base>
                <p r="pos" x="1560.0" y="0.0"/>
                <p r="center" x="1560.0" y="-10.0"/>
                <basestyle outline="#5B5B5B" inner="#F2F2F2" num="#404040" name="#000000"/>
            </nt>
            <nt index="79" num="80" custom="true" val="0.254" label="">
                <base><![CDATA[C]]></base>
                <p r="pos" x="1580.0" y="0.0"/>
                <p r="center" x="1580.0" y="-10.0"/>
                <basestyle outline="#5B5B5B" inner="#F2F2F2" num="#404040" name="#000000"/>
            </nt>
            <nt index="80" num="81" custom="true" val="-1.0" label="">
                <base><![CDATA[U]]></base>
                <p r="pos" x="1600.0" y="0.0"/>
                <p r="center" x="1600.0" y="-10.0"/>
                <basestyle outline="#5B5B5B" inner="#F2F2F2" num="#404040" name="#000000"/>
            </nt>
            <nt index="81" num="82" custom="true" val="-1.0" label="">
                <base><![CDATA[U]]></base>
                <p r="pos" x="1620.0" y="0.0"/>
                <p r="center" x="1620.0" y="-10.0"/>
                <basestyle outline="#5B5B5B" inner="#F2F2F2" num="#404040" name="#000000"/>
            </nt>
            <nt index="82" num="83" custom="true" val="-1.0" label="">
                <base><![CDATA[G]]></base>
                <p r="pos" x="1640.0" y="0.0"/>
                <p r="center" x="1640.0" y="-10.0"/>
                <basestyle outline="#5B5B5B" inner="#F2F2F2" num="#404040" name="#000000"/>
            </nt>
            <nt index="83" num="84" custom="true" val="0.3405" label="">
                <base><![CDATA[C]]></base>
                <p r="pos" x="1660.0" y="0.0"/>
                <p r="center" x="1660.0" y="-10.0"/>
                <basestyle outline="#5B5B5B" inner="#F2F2F2" num="#404040" name="#000000"/>
            </nt>
            <nt index="84" num="85" custom="true" val="0.4115" label="">
                <base><![CDATA[C]]></base>
                <p r="pos" x="1680.0" y="0.0"/>
                <p r="center" x="1680.0" y="-10.0"/>
                <basestyle outline="#5B5B5B" inner="#F2F2F2" num="#404040" name="#000000"/>
            </nt>
            <nt index="85" num="86" custom="true" val="-1.0" label="">
                <base><![CDATA[U]]></base>
                <p r="pos" x="1700.0" y="0.0"/>
                <p r="center" x="1700.0" y="-10.0"/>
                <basestyle outline="#5B5B5B" inner="#F2F2F2" num="#404040" name="#000000"/>
            </nt>
            <nt index="86" num="87" custom="true" val="-1.0" label="">
                <base><![CDATA[U]]></base>
                <p r="pos" x="1720.0" y="0.0"/>
                <p r="center" x="1720.0" y="-10.0"/>
                <basestyle outline="#5B5B5B" inner="#F2F2F2" num="#404040" name="#000000"/>
            </nt>
            <nt index="87" num="88" custom="true" val="-1.0" label="">
                <base><![CDATA[G]]></base>
                <p r="pos" x="1740.0" y="0.0"/>
                <p r="center" x="1740.0" y="-10.0"/>
                <basestyle outline="#5B5B5B" inner="#F2F2F2" num="#404040" name="#000000"/>
            </nt>
            <nt index="88" num="89" custom="true" val="0.1905" label="">
                <base><![CDATA[A]]></base>
                <p r="pos" x="1760.0" y="0.0"/>
                <p r="center" x="1760.0" y="-10.0"/>
                <basestyle outline="#5B5B5B" inner="#F2F2F2" num="#404040" name="#000000"/>
            </nt>
            <nt index="89" num="90" custom="true" val="-1.0" label="">
                <base><![CDATA[G]]></base>
                <p r="pos" x="1780.0" y="0.0"/>
                <p r="center" x="1780.0" y="-10.0"/>
                <basestyle outline="#5B5B5B" inner="#F2F2F2" num="#404040" name="#000000"/>
            </nt>
            <nt index="90" num="91" custom="true" val="-1.0" label="">
                <base><![CDATA[U]]></base>
                <p r="pos" x="1800.0" y="0.0"/>
                <p r="center" x="1800.0" y="-10.0"/>
                <basestyle outline="#5B5B5B" inner="#F2F2F2" num="#404040" name="#000000"/>
            </nt>
            <nt index="91" num="92" custom="true" val="-1.0" label="">
                <base><![CDATA[G]]></base>
                <p r="pos" x="1820.0" y="0.0"/>
                <p r="center" x="1820.0" y="-10.0"/>
                <basestyle outline="#5B5B5B" inner="#F2F2F2" num="#404040" name="#000000"/>
            </nt>
            <nt index="92" num="93" custom="true" val="0.0735" label="">
                <base><![CDATA[C]]></base>
                <p r="pos" x="1840.0" y="0.0"/>
                <p r="center" x="1840.0" y="-10.0"/>
                <basestyle outline="#5B5B5B" inner="#F2F2F2" num="#404040" name="#000000"/>
            </nt>
            <nt index="93" num="94" custom="true" val="-1.0" label="">
                <base><![CDATA[U]]></base>
                <p r="pos" x="1860.0" y="0.0"/>
                <p r="center" x="1860.0" y="-10.0"/>
                <basestyle outline="#5B5B5B" inner="#F2F2F2" num="#404040" name="#000000"/>
            </nt>
            <nt index="94" num="95" custom="true" val="0.3915" label="">
                <base><![CDATA[C]]></base>
                <p r="pos" x="1880.0" y="0.0"/>
                <p r="center" x="1880.0" y="-10.0"/>
                <basestyle outline="#5B5B5B" inner="#F2F2F2" num="#404040" name="#000000"/>
            </nt>
            <nt index="95" num="96" custom="true" val="0.3195" label="">
                <base><![CDATA[A]]></base>
                <p r="pos" x="1900.0" y="0.0"/>
                <p r="center" x="1900.0" y="-10.0"/>
                <basestyle outline="#5B5B5B" inner="#F2F2F2" num="#404040" name="#000000"/>
            </nt>
            <nt index="96" num="97" custom="true" val="0.226" label="">
                <base><![CDATA[A]]></base>
                <p r="pos" x="1920.0" y="0.0"/>
                <p r="center" x="1920.0" y="-10.0"/>
                <basestyle outline="#5B5B5B" inner="#F2F2F2" num="#404040" name="#000000"/>
            </nt>
            <nt index="97" num="98" custom="true" val="0.2035" label="">
                <base><![CDATA[A]]></base>
                <p r="pos" x="1940.0" y="0.0"/>
                <p r="center" x="1940.0" y="-10.0"/>
                <basestyle outline="#5B5B5B" inner="#F2F2F2" num="#404040" name="#000000"/>
            </nt>
            <nt index="98" num="99" custom="true" val="-1.0" label="">
                <base><![CDATA[G]]></base>
                <p r="pos" x="1960.0" y="0.0"/>
                <p r="center" x="1960.0" y="-10.0"/>
                <basestyle outline="#5B5B5B" inner="#F2F2F2" num="#404040" name="#000000"/>
            </nt>
            <nt index="99" num="100" custom="true" val="-1.0" label="">
                <base><![CDATA[U]]></base>
                <p r="pos" x="1980.0" y="0.0"/>
                <p r="center" x="1980.0" y="-10.0"/>
                <basestyle outline="#5B5B5B" inner="#F2F2F2" num="#404040" name="#000000"/>
            </nt>
            <nt index="100" num="101" custom="true" val="0.145" label="">
                <base><![CDATA[A]]></base>
                <p r="pos" x="2000.0" y="0.0"/>
                <p r="center" x="2000.0" y="-10.0"/>
                <basestyle outline="#5B5B5B" inner="#F2F2F2" num="#404040" name="#000000"/>
            </nt>
            <nt index="101" num="102" custom="true" val="-1.0" label="">
                <base><![CDATA[G]]></base>
                <p r="pos" x="2020.0" y="0.0"/>
                <p r="center" x="2020.0" y="-10.0"/>
                <basestyle outline="#5B5B5B" inner="#F2F2F2" num="#404040" name="#000000"/>
            </nt>
            <nt index="102" num="103" custom="true" val="-1.0" label="">
                <base><![CDATA[U]]></base>
                <p r="pos" x="2040.0" y="0.0"/>
                <p r="center" x="2040.0" y="-10.0"/>
                <basestyle outline="#5B5B5B" inner="#F2F2F2" num="#404040" name="#000000"/>
            </nt>
            <nt index="103" num="104" custom="true" val="-1.0" label="">
                <base><![CDATA[G]]></base>
                <p r="pos" x="2060.0" y="0.0"/>
                <p r="center" x="2060.0" y="-10.0"/>
                <basestyle outline="#5B5B5B" inner="#F2F2F2" num="#404040" name="#000000"/>
            </nt>
            <nt index="104" num="105" custom="true" val="-1.0" label="">
                <base><![CDATA[U]]></base>
                <p r="pos" x="2080.0" y="0.0"/>
                <p r="center" x="2080.0" y="-10.0"/>
                <basestyle outline="#5B5B5B" inner="#F2F2F2" num="#404040" name="#000000"/>
            </nt>
            <nt index="105" num="106" custom="true" val="-1.0" label="">
                <base><![CDATA[G]]></base>
                <p r="pos" x="2100.0" y="0.0"/>
                <p r="center" x="2100.0" y="-10.0"/>
                <basestyle outline="#5B5B5B" inner="#F2F2F2" num="#404040" name="#000000"/>
            </nt>
            <nt index="106" num="107" custom="true" val="-1.0" label="">
                <base><![CDATA[U]]></base>
                <p r="pos" x="2120.0" y="0.0"/>
                <p r="center" x="2120.0" y="-10.0"/>
                <basestyle outline="#5B5B5B" inner="#F2F2F2" num="#404040" name="#000000"/>
            </nt>
            <nt index="107" num="108" custom="true" val="-1.0" label="">
                <base><![CDATA[G]]></base>
                <p r="pos" x="2140.0" y="0.0"/>
                <p r="center" x="2140.0" y="-10.0"/>
                <basestyle outline="#5B5B5B" inner="#F2F2F2" num="#404040" name="#000000"/>
            </nt>
            <nt index="108" num="109" custom="true" val="0.3025" label="">
                <base><![CDATA[C]]></base>
                <p r="pos" x="2160.0" y="0.0"/>
                <p r="center" x="2160.0" y="-10.0"/>
                <basestyle outline="#5B5B5B" inner="#F2F2F2" num="#404040" name="#000000"/>
            </nt>
            <nt index="109" num="110" custom="true" val="0.2925" label="">
                <base><![CDATA[C]]></base>
                <p r="pos" x="2180.0" y="0.0"/>
                <p r="center" x="2180.0" y="-10.0"/>
                <basestyle outline="#5B5B5B" inner="#F2F2F2" num="#404040" name="#000000"/>
            </nt>
            <nt index="110" num="111" custom="true" val="0.3895" label="">
                <base><![CDATA[C]]></base>
                <p r="pos" x="2200.0" y="0.0"/>
                <p r="center" x="2200.0" y="-10.0"/>
                <basestyle outline="#5B5B5B" inner="#F2F2F2" num="#404040" name="#000000"/>
            </nt>
            <nt index="111" num="112" custom="true" val="-1.0" label="">
                <base><![CDATA[G]]></base>
                <p r="pos" x="2220.0" y="0.0"/>
                <p r="center" x="2220.0" y="-10.0"/>
                <basestyle outline="#5B5B5B" inner="#F2F2F2" num="#404040" name="#000000"/>
            </nt>
            <nt index="112" num="113" custom="true" val="-1.0" label="">
                <base><![CDATA[U]]></base>
                <p r="pos" x="2240.0" y="0.0"/>
                <p r="center" x="2240.0" y="-10.0"/>
                <basestyle outline="#5B5B5B" inner="#F2F2F2" num="#404040" name="#000000"/>
            </nt>
            <nt index="113" num="114" custom="true" val="0.3665" label="">
                <base><![CDATA[C]]></base>
                <p r="pos" x="2260.0" y="0.0"/>
                <p r="center" x="2260.0" y="-10.0"/>
                <basestyle outline="#5B5B5B" inner="#F2F2F2" num="#404040" name="#000000"/>
            </nt>
            <nt index="114" num="115" custom="true" val="-1.0" label="">
                <base><![CDATA[U]]></base>
                <p r="pos" x="2280.0" y="0.0"/>
                <p r="center" x="2280.0" y="-10.0"/>
                <basestyle outline="#5B5B5B" inner="#F2F2F2" num="#404040" name="#000000"/>
            </nt>
            <nt index="115" num="116" custom="true" val="-1.0" label="">
                <base><![CDATA[G]]></base>
                <p r="pos" x="2300.0" y="0.0"/>
                <p r="center" x="2300.0" y="-10.0"/>
                <basestyle outline="#5B5B5B" inner="#F2F2F2" num="#404040" name="#000000"/>
            </nt>
            <nt index="116" num="117" custom="true" val="-1.0" label="">
                <base><![CDATA[U]]></base>
                <p r="pos" x="2320.0" y="0.0"/>
                <p r="center" x="2320.0" y="-10.0"/>
                <basestyle outline="#5B5B5B" inner="#F2F2F2" num="#404040" name="#000000"/>
            </nt>
            <nt index="117" num="118" custom="true" val="-1.0" label="">
                <base><![CDATA[U]]></base>
                <p r="pos" x="2340.0" y="0.0"/>
                <p r="center" x="2340.0" y="-10.0"/>
                <basestyle outline="#5B5B5B" inner="#F2F2F2" num="#404040" name="#000000"/>
            </nt>
            <nt index="118" num="119" custom="true" val="-1.0" label="">
                <base><![CDATA[G]]></base>
                <p r="pos" x="2360.0" y="0.0"/>
                <p r="center" x="2360.0" y="-10.0"/>
                <basestyle outline="#5B5B5B" inner="#F2F2F2" num="#404040" name="#000000"/>
            </nt>
            <nt index="119" num="120" custom="true" val="-1.0" label="">
                <base><![CDATA[U]]></base>
                <p r="pos" x="2380.0" y="0.0"/>
                <p r="center" x="2380.0" y="-10.0"/>
                <basestyle outline="#5B5B5B" inner="#F2F2F2" num="#404040" name="#000000"/>
            </nt>
            <nt index="120" num="121" custom="true" val="-1.0" label="">
                <base><![CDATA[G]]></base>
                <p r="pos" x="2400.0" y="0.0"/>
                <p r="center" x="2400.0" y="-10.0"/>
                <basestyle outline="#5B5B5B" inner="#F2F2F2" num="#404040" name="#000000"/>
            </nt>
            <nt index="121" num="122" custom="true" val="-1.0" label="">
                <base><![CDATA[U]]></base>
                <p r="pos" x="2420.0" y="0.0"/>
                <p r="center" x="2420.0" y="-10.0"/>
                <basestyle outline="#5B5B5B" inner="#F2F2F2" num="#404040" name="#000000"/>
            </nt>
            <nt index="122" num="123" custom="true" val="-1.0" label="">
                <base><![CDATA[G]]></base>
                <p r="pos" x="2440.0" y="0.0"/>
                <p r="center" x="2440.0" y="-10.0"/>
                <basestyle outline="#5B5B5B" inner="#F2F2F2" num="#404040" name="#000000"/>
            </nt>
            <nt index="123" num="124" custom="true" val="0.3405" label="">
                <base><![CDATA[A]]></base>
                <p r="pos" x="2460.0" y="0.0"/>
                <p r="center" x="2460.0" y="-10.0"/>
                <basestyle outline="#5B5B5B" inner="#F2F2F2" num="#404040" name="#000000"/>
            </nt>
            <nt index="124" num="125" custom="true" val="0.0475" label="">
                <base><![CDATA[C]]></base>
                <p r="pos" x="2480.0" y="0.0"/>
                <p r="center" x="2480.0" y="-10.0"/>
                <basestyle outline="#5B5B5B" inner="#F2F2F2" num="#404040" name="#000000"/>
            </nt>
            <nt index="125" num="126" custom="true" val="-1.0" label="">
                <base><![CDATA[U]]></base>
                <p r="pos" x="2500.0" y="0.0"/>
                <p r="center" x="2500.0" y="-10.0"/>
                <basestyle outline="#5B5B5B" inner="#F2F2F2" num="#404040" name="#000000"/>
            </nt>
            <nt index="126" num="127" custom="true" val="0.077" label="">
                <base><![CDATA[C]]></base>
                <p r="pos" x="2520.0" y="0.0"/>
                <p r="center" x="2520.0" y="-10.0"/>
                <basestyle outline="#5B5B5B" inner="#F2F2F2" num="#404040" name="#000000"/>
            </nt>
            <nt index="127" num="128" custom="true" val="-1.0" label="">
                <base><![CDATA[U]]></base>
                <p r="pos" x="2540.0" y="0.0"/>
                <p r="center" x="2540.0" y="-10.0"/>
                <basestyle outline="#5B5B5B" inner="#F2F2F2" num="#404040" name="#000000"/>
            </nt>
            <nt index="128" num="129" custom="true" val="-1.0" label="">
                <base><![CDATA[G]]></base>
                <p r="pos" x="2560.0" y="0.0"/>
                <p r="center" x="2560.0" y="-10.0"/>
                <basestyle outline="#5B5B5B" inner="#F2F2F2" num="#404040" name="#000000"/>
            </nt>
            <nt index="129" num="130" custom="true" val="-1.0" label="">
                <base><![CDATA[G]]></base>
                <p r="pos" x="2580.0" y="0.0"/>
                <p r="center" x="2580.0" y="-10.0"/>
                <basestyle outline="#5B5B5B" inner="#F2F2F2" num="#404040" name="#000000"/>
            </nt>
            <nt index="130" num="131" custom="true" val="-1.0" label="">
                <base><![CDATA[U]]></base>
                <p r="pos" x="2600.0" y="0.0"/>
                <p r="center" x="2600.0" y="-10.0"/>
                <basestyle outline="#5B5B5B" inner="#F2F2F2" num="#404040" name="#000000"/>
            </nt>
            <nt index="131" num="132" custom="true" val="0.825" label="">
                <base><![CDATA[A]]></base>
                <p r="pos" x="2620.0" y="0.0"/>
                <p r="center" x="2620.0" y="-10.0"/>
                <basestyle outline="#5B5B5B" inner="#F2F2F2" num="#404040" name="#000000"/>
            </nt>
            <nt index="132" num="133" custom="true" val="0.6355" label="">
                <base><![CDATA[A]]></base>
                <p r="pos" x="2640.0" y="0.0"/>
                <p r="center" x="2640.0" y="-10.0"/>
                <basestyle outline="#5B5B5B" inner="#F2F2F2" num="#404040" name="#000000"/>
            </nt>
            <nt index="133" num="134" custom="true" val="0.283" label="">
                <base><![CDATA[C]]></base>
                <p r="pos" x="2660.0" y="0.0"/>
                <p r="center" x="2660.0" y="-10.0"/>
                <basestyle outline="#5B5B5B" inner="#F2F2F2" num="#404040" name="#000000"/>
            </nt>
            <nt index="134" num="135" custom="true" val="-1.0" label="">
                <base><![CDATA[U]]></base>
                <p r="pos" x="2680.0" y="0.0"/>
                <p r="center" x="2680.0" y="-10.0"/>
                <basestyle outline="#5B5B5B" inner="#F2F2F2" num="#404040" name="#000000"/>
            </nt>
            <nt index="135" num="136" custom="true" val="0.2865" label="">
                <base><![CDATA[A]]></base>
                <p r="pos" x="2700.0" y="0.0"/>
                <p r="center" x="2700.0" y="-10.0"/>
                <basestyle outline="#5B5B5B" inner="#F2F2F2" num="#404040" name="#000000"/>
            </nt>
            <nt index="136" num="137" custom="true" val="-1.0" label="">
                <base><![CDATA[G]]></base>
                <p r="pos" x="2720.0" y="0.0"/>
                <p r="center" x="2720.0" y="-10.0"/>
                <basestyle outline="#5B5B5B" inner="#F2F2F2" num="#404040" name="#000000"/>
            </nt>
            <nt index="137" num="138" custom="true" val="0.345" label="">
                <base><![CDATA[A]]></base>
                <p r="pos" x="2740.0" y="0.0"/>
                <p r="center" x="2740.0" y="-10.0"/>
                <basestyle outline="#5B5B5B" inner="#F2F2F2" num="#404040" name="#000000"/>
            </nt>
            <nt index="138" num="139" custom="true" val="-1.0" label="">
                <base><![CDATA[G]]></base>
                <p r="pos" x="2760.0" y="0.0"/>
                <p r="center" x="2760.0" y="-10.0"/>
                <basestyle outline="#5B5B5B" inner="#F2F2F2" num="#404040" name="#000000"/>
            </nt>
            <nt index="139" num="140" custom="true" val="0.2565" label="">
                <base><![CDATA[A]]></base>
                <p r="pos" x="2780.0" y="0.0"/>
                <p r="center" x="2780.0" y="-10.0"/>
                <basestyle outline="#5B5B5B" inner="#F2F2F2" num="#404040" name="#000000"/>
            </nt>
            <nt index="140" num="141" custom="true" val="-1.0" label="">
                <base><![CDATA[U]]></base>
                <p r="pos" x="2800.0" y="0.0"/>
                <p r="center" x="2800.0" y="-10.0"/>
                <basestyle outline="#5B5B5B" inner="#F2F2F2" num="#404040" name="#000000"/>
            </nt>
            <nt index="141" num="142" custom="true" val="0.0755" label="">
                <base><![CDATA[C]]></base>
                <p r="pos" x="2820.0" y="0.0"/>
                <p r="center" x="2820.0" y="-10.0"/>
                <basestyle outline="#5B5B5B" inner="#F2F2F2" num="#404040" name="#000000"/>
            </nt>
            <nt index="142" num="143" custom="true" val="0.0675" label="">
                <base><![CDATA[C]]></base>
                <p r="pos" x="2840.0" y="0.0"/>
                <p r="center" x="2840.0" y="-10.0"/>
                <basestyle outline="#5B5B5B" inner="#F2F2F2" num="#404040" name="#000000"/>
            </nt>
            <nt index="143" num="144" custom="true" val="0.043" label="">
                <base><![CDATA[C]]></base>
                <p r="pos" x="2860.0" y="0.0"/>
                <p r="center" x="2860.0" y="-10.0"/>
                <basestyle outline="#5B5B5B" inner="#F2F2F2" num="#404040" name="#000000"/>
            </nt>
            <nt index="144" num="145" custom="true" val="-1.0" label="">
                <base><![CDATA[U]]></base>
                <p r="pos" x="2880.0" y="0.0"/>
                <p r="center" x="2880.0" y="-10.0"/>
                <basestyle outline="#5B5B5B" inner="#F2F2F2" num="#404040" name="#000000"/>
            </nt>
            <nt index="145" num="146" custom="true" val="0.18" label="">
                <base><![CDATA[C]]></base>
                <p r="pos" x="2900.0" y="0.0"/>
                <p r="center" x="2900.0" y="-10.0"/>
                <basestyle outline="#5B5B5B" inner="#F2F2F2" num="#404040" name="#000000"/>
            </nt>
            <nt index="146" num="147" custom="true" val="0.1645" label="">
                <base><![CDATA[A]]></base>
                <p r="pos" x="2920.0" y="0.0"/>
                <p r="center" x="2920.0" y="-10.0"/>
                <basestyle outline="#5B5B5B" inner="#F2F2F2" num="#404040" name="#000000"/>
            </nt>
            <nt index="147" num="148" custom="true" val="-1.0" label="">
                <base><![CDATA[G]]></base>
                <p r="pos" x="2940.0" y="0.0"/>
                <p r="center" x="2940.0" y="-10.0"/>
                <basestyle outline="#5B5B5B" inner="#F2F2F2" num="#404040" name="#000000"/>
            </nt>
            <nt index="148" num="149" custom="true" val="0.3545" label="">
                <base><![CDATA[A]]></base>
                <p r="pos" x="2960.0" y="0.0"/>
                <p r="center" x="2960.0" y="-10.0"/>
                <basestyle outline="#5B5B5B" inner="#F2F2F2" num="#404040" name="#000000"/>
            </nt>
            <nt index="149" num="150" custom="true" val="0.854" label="">
                <base><![CDATA[C]]></base>
                <p r="pos" x="2980.0" y="0.0"/>
                <p r="center" x="2980.0" y="-10.0"/>
                <basestyle outline="#5B5B5B" inner="#F2F2F2" num="#404040" name="#000000"/>
            </nt>
            <nt index="150" num="151" custom="true" val="0.6365" label="">
                <base><![CDATA[C]]></base>
                <p r="pos" x="3000.0" y="0.0"/>
                <p r="center" x="3000.0" y="-10.0"/>
                <basestyle outline="#5B5B5B" inner="#F2F2F2" num="#404040" name="#000000"/>
            </nt>
            <nt index="151" num="152" custom="true" val="0.4755" label="">
                <base><![CDATA[C]]></base>
                <p r="pos" x="3020.0" y="0.0"/>
                <p r="center" x="3020.0" y="-10.0"/>
                <basestyle outline="#5B5B5B" inner="#F2F2F2" num="#404040" name="#000000"/>
            </nt>
            <nt index="152" num="153" custom="true" val="-1.0" label="">
                <base><![CDATA[U]]></base>
                <p r="pos" x="3040.0" y="0.0"/>
                <p r="center" x="3040.0" y="-10.0"/>
                <basestyle outline="#5B5B5B" inner="#F2F2F2" num="#404040" name="#000000"/>
            </nt>
            <nt index="153" num="154" custom="true" val="-1.0" label="">
                <base><![CDATA[U]]></base>
                <p r="pos" x="3060.0" y="0.0"/>
                <p r="center" x="3060.0" y="-10.0"/>
                <basestyle outline="#5B5B5B" inner="#F2F2F2" num="#404040" name="#000000"/>
            </nt>
            <nt index="154" num="155" custom="true" val="-1.0" label="">
                <base><![CDATA[U]]></base>
                <p r="pos" x="3080.0" y="0.0"/>
                <p r="center" x="3080.0" y="-10.0"/>
                <basestyle outline="#5B5B5B" inner="#F2F2F2" num="#404040" name="#000000"/>
            </nt>
            <nt index="155" num="156" custom="true" val="-1.0" label="">
                <base><![CDATA[U]]></base>
                <p r="pos" x="3100.0" y="0.0"/>
                <p r="center" x="3100.0" y="-10.0"/>
                <basestyle outline="#5B5B5B" inner="#F2F2F2" num="#404040" name="#000000"/>
            </nt>
            <nt index="156" num="157" custom="true" val="0.579" label="">
                <base><![CDATA[A]]></base>
                <p r="pos" x="3120.0" y="0.0"/>
                <p r="center" x="3120.0" y="-10.0"/>
                <basestyle outline="#5B5B5B" inner="#F2F2F2" num="#404040" name="#000000"/>
            </nt>
            <nt index="157" num="158" custom="true" val="-1.0" label="">
                <base><![CDATA[G]]></base>
                <p r="pos" x="3140.0" y="0.0"/>
                <p r="center" x="3140.0" y="-10.0"/>
                <basestyle outline="#5B5B5B" inner="#F2F2F2" num="#404040" name="#000000"/>
            </nt>
            <nt index="158" num="159" custom="true" val="-1.0" label="">
                <base><![CDATA[U]]></base>
                <p r="pos" x="3160.0" y="0.0"/>
                <p r="center" x="3160.0" y="-10.0"/>
                <basestyle outline="#5B5B5B" inner="#F2F2F2" num="#404040" name="#000000"/>
            </nt>
            <nt index="159" num="160" custom="true" val="0.691" label="">
                <base><![CDATA[C]]></base>
                <p r="pos" x="3180.0" y="0.0"/>
                <p r="center" x="3180.0" y="-10.0"/>
                <basestyle outline="#5B5B5B" inner="#F2F2F2" num="#404040" name="#000000"/>
            </nt>
            <nt index="160" num="161" custom="true" val="0.857" label="">
                <base><![CDATA[A]]></base>
                <p r="pos" x="3200.0" y="0.0"/>
                <p r="center" x="3200.0" y="-10.0"/>
                <basestyle outline="#5B5B5B" inner="#F2F2F2" num="#404040" name="#000000"/>
            </nt>
            <nt index="161" num="162" custom="true" val="-1.0" label="">
                <base><![CDATA[G]]></base>
                <p r="pos" x="3220.0" y="0.0"/>
                <p r="center" x="3220.0" y="-10.0"/>
                <basestyle outline="#5B5B5B" inner="#F2F2F2" num="#404040" name="#000000"/>
            </nt>
            <nt index="162" num="163" custom="true" val="-1.0" label="">
                <base><![CDATA[U]]></base>
                <p r="pos" x="3240.0" y="0.0"/>
                <p r="center" x="3240.0" y="-10.0"/>
                <basestyle outline="#5B5B5B" inner="#F2F2F2" num="#404040" name="#000000"/>
            </nt>
            <nt index="163" num="164" custom="true" val="-1.0" label="">
                <base><![CDATA[G]]></base>
                <p r="pos" x="3260.0" y="0.0"/>
                <p r="center" x="3260.0" y="-10.0"/>
                <basestyle outline="#5B5B5B" inner="#F2F2F2" num="#404040" name="#000000"/>
            </nt>
            <nt index="164" num="165" custom="true" val="-1.0" label="">
                <base><![CDATA[U]]></base>
                <p r="pos" x="3280.0" y="0.0"/>
                <p r="center" x="3280.0" y="-10.0"/>
                <basestyle outline="#5B5B5B" inner="#F2F2F2" num="#404040" name="#000000"/>
            </nt>
            <nt index="165" num="166" custom="true" val="-1.0" label="">
                <base><![CDATA[G]]></base>
                <p r="pos" x="3300.0" y="0.0"/>
                <p r="center" x="3300.0" y="-10.0"/>
                <basestyle outline="#5B5B5B" inner="#F2F2F2" num="#404040" name="#000000"/>
            </nt>
            <nt index="166" num="167" custom="true" val="-1.0" label="">
                <base><![CDATA[G]]></base>
                <p r="pos" x="3320.0" y="0.0"/>
                <p r="center" x="3320.0" y="-10.0"/>
                <basestyle outline="#5B5B5B" inner="#F2F2F2" num="#404040" name="#000000"/>
            </nt>
            <nt index="167" num="168" custom="true" val="0.3615" label="">
                <base><![CDATA[A]]></base>
                <p r="pos" x="3340.0" y="0.0"/>
                <p r="center" x="3340.0" y="-10.0"/>
                <basestyle outline="#5B5B5B" inner="#F2F2F2" num="#404040" name="#000000"/>
            </nt>
            <nt index="168" num="169" custom="true" val="0.155" label="">
                <base><![CDATA[A]]></base>
                <p r="pos" x="3360.0" y="0.0"/>
                <p r="center" x="3360.0" y="-10.0"/>
                <basestyle outline="#5B5B5B" inner="#F2F2F2" num="#404040" name="#000000"/>
            </nt>
            <nt index="169" num="170" custom="true" val="0.7155" label="">
                <base><![CDATA[A]]></base>
                <p r="pos" x="3380.0" y="0.0"/>
                <p r="center" x="3380.0" y="-10.0"/>
                <basestyle outline="#5B5B5B" inner="#F2F2F2" num="#404040" name="#000000"/>
            </nt>
            <nt index="170" num="171" custom="true" val="0.3355" label="">
                <base><![CDATA[A]]></base>
                <p r="pos" x="3400.0" y="0.0"/>
                <p r="center" x="3400.0" y="-10.0"/>
                <basestyle outline="#5B5B5B" inner="#F2F2F2" num="#404040" name="#000000"/>
            </nt>
            <nt index="171" num="172" custom="true" val="-1.0" label="">
                <base><![CDATA[U]]></base>
                <p r="pos" x="3420.0" y="0.0"/>
                <p r="center" x="3420.0" y="-10.0"/>
                <basestyle outline="#5B5B5B" inner="#F2F2F2" num="#404040" name="#000000"/>
            </nt>
            <nt index="172" num="173" custom="true" val="0.2295" label="">
                <base><![CDATA[C]]></base>
                <p r="pos" x="3440.0" y="0.0"/>
                <p r="center" x="3440.0" y="-10.0"/>
                <basestyle outline="#5B5B5B" inner="#F2F2F2" num="#404040" name="#000000"/>
            </nt>
            <nt index="173" num="174" custom="true" val="-1.0" label="">
                <base><![CDATA[U]]></base>
                <p r="pos" x="3460.0" y="0.0"/>
                <p r="center" x="3460.0" y="-10.0"/>
                <basestyle outline="#5B5B5B" inner="#F2F2F2" num="#404040" name="#000000"/>
            </nt>
            <nt index="174" num="175" custom="true" val="0.1805" label="">
                <base><![CDATA[C]]></base>
                <p r="pos" x="3480.0" y="0.0"/>
                <p r="center" x="3480.0" y="-10.0"/>
                <basestyle outline="#5B5B5B" inner="#F2F2F2" num="#404040" name="#000000"/>
            </nt>
            <nt index="175" num="176" custom="true" val="-1.0" label="">
                <base><![CDATA[U]]></base>
                <p r="pos" x="3500.0" y="0.0"/>
                <p r="center" x="3500.0" y="-10.0"/>
                <basestyle outline="#5B5B5B" inner="#F2F2F2" num="#404040" name="#000000"/>
            </nt>
            <nt index="176" num="177" custom="true" val="0.2705" label="">
                <base><![CDATA[A]]></base>
                <p r="pos" x="3520.0" y="0.0"/>
                <p r="center" x="3520.0" y="-10.0"/>
                <basestyle outline="#5B5B5B" inner="#F2F2F2" num="#404040" name="#000000"/>
            </nt>
            <nt index="177" num="178" custom="true" val="-1.0" label="">
                <base><![CDATA[G]]></base>
                <p r="pos" x="3540.0" y="0.0"/>
                <p r="center" x="3540.0" y="-10.0"/>
                <basestyle outline="#5B5B5B" inner="#F2F2F2" num="#404040" name="#000000"/>
            </nt>
            <nt index="178" num="179" custom="true" val="1.0" label="">
                <base><![CDATA[C]]></base>
                <p r="pos" x="3560.0" y="0.0"/>
                <p r="center" x="3560.0" y="-10.0"/>
                <basestyle outline="#5B5B5B" inner="#F2F2F2" num="#404040" name="#000000"/>
            </nt>
            <nt index="179" num="180" custom="true" val="0.5195" label="">
                <base><![CDATA[A]]></base>
                <p r="pos" x="3580.0" y="0.0"/>
                <p r="center" x="3580.0" y="-10.0"/>
                <basestyle outline="#5B5B5B" inner="#F2F2F2" num="#404040" name="#000000"/>
            </nt>
            <nt index="180" num="181" custom="true" val="-1.0" label="">
                <base><![CDATA[G]]></base>
                <p r="pos" x="3600.0" y="0.0"/>
                <p r="center" x="3600.0" y="-10.0"/>
                <basestyle outline="#5B5B5B" inner="#F2F2F2" num="#404040" name="#000000"/>
            </nt>
            <nt index="181" num="182" custom="true" val="-1.0" label="">
                <base><![CDATA[U]]></base>
                <p r="pos" x="3620.0" y="0.0"/>
                <p r="center" x="3620.0" y="-10.0"/>
                <basestyle outline="#5B5B5B" inner="#F2F2F2" num="#404040" name="#000000"/>
            </nt>
            <nt index="182" num="183" custom="true" val="-1.0" label="">
                <base><![CDATA[G]]></base>
                <p r="pos" x="3640.0" y="0.0"/>
                <p r="center" x="3640.0" y="-10.0"/>
                <basestyle outline="#5B5B5B" inner="#F2F2F2" num="#404040" name="#000000"/>
            </nt>
            <nt index="183" num="184" custom="true" val="-1.0" label="">
                <base><![CDATA[G]]></base>
                <p r="pos" x="3660.0" y="0.0"/>
                <p r="center" x="3660.0" y="-10.0"/>
                <basestyle outline="#5B5B5B" inner="#F2F2F2" num="#404040" name="#000000"/>
            </nt>
            <nt index="184" num="185" custom="true" val="0.034" label="">
                <base><![CDATA[C]]></base>
                <p r="pos" x="3680.0" y="0.0"/>
                <p r="center" x="3680.0" y="-10.0"/>
                <basestyle outline="#5B5B5B" inner="#F2F2F2" num="#404040" name="#000000"/>
            </nt>
            <nt index="185" num="186" custom="true" val="-1.0" label="">
                <base><![CDATA[G]]></base>
                <p r="pos" x="3700.0" y="0.0"/>
                <p r="center" x="3700.0" y="-10.0"/>
                <basestyle outline="#5B5B5B" inner="#F2F2F2" num="#404040" name="#000000"/>
            </nt>
            <nt index="186" num="187" custom="true" val="0.0075" label="">
                <base><![CDATA[C]]></base>
                <p r="pos" x="3720.0" y="0.0"/>
                <p r="center" x="3720.0" y="-10.0"/>
                <basestyle outline="#5B5B5B" inner="#F2F2F2" num="#404040" name="#000000"/>
            </nt>
            <nt index="187" num="188" custom="true" val="0.0" label="">
                <base><![CDATA[C]]></base>
                <p r="pos" x="3740.0" y="0.0"/>
                <p r="center" x="3740.0" y="-10.0"/>
                <basestyle outline="#5B5B5B" inner="#F2F2F2" num="#404040" name="#000000"/>
            </nt>
            <nt index="188" num="189" custom="true" val="0.0785" label="">
                <base><![CDATA[C]]></base>
                <p r="pos" x="3760.0" y="0.0"/>
                <p r="center" x="3760.0" y="-10.0"/>
                <basestyle outline="#5B5B5B" inner="#F2F2F2" num="#404040" name="#000000"/>
            </nt>
            <nt index="189" num="190" custom="true" val="-1.0" label="">
                <base><![CDATA[G]]></base>
                <p r="pos" x="3780.0" y="0.0"/>
                <p r="center" x="3780.0" y="-10.0"/>
                <basestyle outline="#5B5B5B" inner="#F2F2F2" num="#404040" name="#000000"/>
            </nt>
            <nt index="190" num="191" custom="true" val="0.1965" label="">
                <base><![CDATA[A]]></base>
                <p r="pos" x="3800.0" y="0.0"/>
                <p r="center" x="3800.0" y="-10.0"/>
                <basestyle outline="#5B5B5B" inner="#F2F2F2" num="#404040" name="#000000"/>
            </nt>
            <nt index="191" num="192" custom="true" val="0.1065" label="">
                <base><![CDATA[A]]></base>
                <p r="pos" x="3820.0" y="0.0"/>
                <p r="center" x="3820.0" y="-10.0"/>
                <basestyle outline="#5B5B5B" inner="#F2F2F2" num="#404040" name="#000000"/>
            </nt>
            <nt index="192" num="193" custom="true" val="0.109" label="">
                <base><![CDATA[C]]></base>
                <p r="pos" x="3840.0" y="0.0"/>
                <p r="center" x="3840.0" y="-10.0"/>
                <basestyle outline="#5B5B5B" inner="#F2F2F2" num="#404040" name="#000000"/>
            </nt>
            <nt index="193" num="194" custom="true" val="0.108" label="">
                <base><![CDATA[A]]></base>
                <p r="pos" x="3860.0" y="0.0"/>
                <p r="center" x="3860.0" y="-10.0"/>
                <basestyle outline="#5B5B5B" inner="#F2F2F2" num="#404040" name="#000000"/>
            </nt>
            <nt index="194" num="195" custom="true" val="-1.0" label="">
                <base><![CDATA[G]]></base>
                <p r="pos" x="3880.0" y="0.0"/>
                <p r="center" x="3880.0" y="-10.0"/>
                <basestyle outline="#5B5B5B" inner="#F2F2F2" num="#404040" name="#000000"/>
            </nt>
            <nt index="195" num="196" custom="true" val="-1.0" label="">
                <base><![CDATA[G]]></base>
                <p r="pos" x="3900.0" y="0.0"/>
                <p r="center" x="3900.0" y="-10.0"/>
                <basestyle outline="#5B5B5B" inner="#F2F2F2" num="#404040" name="#000000"/>
            </nt>
            <nt index="196" num="197" custom="true" val="-1.0" label="">
                <base><![CDATA[G]]></base>
                <p r="pos" x="3920.0" y="0.0"/>
                <p r="center" x="3920.0" y="-10.0"/>
                <basestyle outline="#5B5B5B" inner="#F2F2F2" num="#404040" name="#000000"/>
            </nt>
            <nt index="197" num="198" custom="true" val="0.1635" label="">
                <base><![CDATA[A]]></base>
                <p r="pos" x="3940.0" y="0.0"/>
                <p r="center" x="3940.0" y="-10.0"/>
                <basestyle outline="#5B5B5B" inner="#F2F2F2" num="#404040" name="#000000"/>
            </nt>
            <nt index="198" num="199" custom="true" val="0.0915" label="">
                <base><![CDATA[C]]></base>
                <p r="pos" x="3960.0" y="0.0"/>
                <p r="center" x="3960.0" y="-10.0"/>
                <basestyle outline="#5B5B5B" inner="#F2F2F2" num="#404040" name="#000000"/>
            </nt>
            <nt index="199" num="200" custom="true" val="-1.0" label="">
                <base><![CDATA[U]]></base>
                <p r="pos" x="3980.0" y="0.0"/>
                <p r="center" x="3980.0" y="-10.0"/>
                <basestyle outline="#5B5B5B" inner="#F2F2F2" num="#404040" name="#000000"/>
            </nt>
            <nt index="200" num="201" custom="true" val="-1.0" label="">
                <base><![CDATA[U]]></base>
                <p r="pos" x="4000.0" y="0.0"/>
                <p r="center" x="4000.0" y="-10.0"/>
                <basestyle outline="#5B5B5B" inner="#F2F2F2" num="#404040" name="#000000"/>
            </nt>
            <nt index="201" num="202" custom="true" val="-1.0" label="">
                <base><![CDATA[G]]></base>
                <p r="pos" x="4020.0" y="0.0"/>
                <p r="center" x="4020.0" y="-10.0"/>
                <basestyle outline="#5B5B5B" inner="#F2F2F2" num="#404040" name="#000000"/>
            </nt>
            <nt index="202" num="203" custom="true" val="0.4285" label="">
                <base><![CDATA[A]]></base>
                <p r="pos" x="4040.0" y="0.0"/>
                <p r="center" x="4040.0" y="-10.0"/>
                <basestyle outline="#5B5B5B" inner="#F2F2F2" num="#404040" name="#000000"/>
            </nt>
            <nt index="203" num="204" custom="true" val="0.876" label="">
                <base><![CDATA[A]]></base>
                <p r="pos" x="4060.0" y="0.0"/>
                <p r="center" x="4060.0" y="-10.0"/>
                <basestyle outline="#5B5B5B" inner="#F2F2F2" num="#404040" name="#000000"/>
            </nt>
            <nt index="204" num="205" custom="true" val="0.911" label="">
                <base><![CDATA[A]]></base>
                <p r="pos" x="4080.0" y="0.0"/>
                <p r="center" x="4080.0" y="-10.0"/>
                <basestyle outline="#5B5B5B" inner="#F2F2F2" num="#404040" name="#000000"/>
            </nt>
            <nt index="205" num="206" custom="true" val="-1.0" label="">
                <base><![CDATA[G]]></base>
                <p r="pos" x="4100.0" y="0.0"/>
                <p r="center" x="4100.0" y="-10.0"/>
                <basestyle outline="#5B5B5B" inner="#F2F2F2" num="#404040" name="#000000"/>
            </nt>
            <nt index="206" num="207" custom="true" val="0.7915" label="">
                <base><![CDATA[C]]></base>
                <p r="pos" x="4120.0" y="0.0"/>
                <p r="center" x="4120.0" y="-10.0"/>
                <basestyle outline="#5B5B5B" inner="#F2F2F2" num="#404040" name="#000000"/>
            </nt>
            <nt index="207" num="208" custom="true" val="-1.0" label="">
                <base><![CDATA[G]]></base>
                <p r="pos" x="4140.0" y="0.0"/>
                <p r="center" x="4140.0" y="-10.0"/>
                <basestyle outline="#5B5B5B" inner="#F2F2F2" num="#404040" name="#000000"/>
            </nt>
            <nt index="208" num="209" custom="true" val="0.676" label="">
                <base><![CDATA[A]]></base>
                <p r="pos" x="4160.0" y="0.0"/>
                <p r="center" x="4160.0" y="-10.0"/>
                <basestyle outline="#5B5B5B" inner="#F2F2F2" num="#404040" name="#000000"/>
            </nt>
            <nt index="209" num="210" custom="true" val="0.938" label="">
                <base><![CDATA[A]]></base>
                <p r="pos" x="4180.0" y="0.0"/>
                <p r="center" x="4180.0" y="-10.0"/>
                <basestyle outline="#5B5B5B" inner="#F2F2F2" num="#404040" name="#000000"/>
            </nt>
            <nt index="210" num="211" custom="true" val="0.882" label="">
                <base><![CDATA[A]]></base>
                <p r="pos" x="4200.0" y="0.0"/>
                <p r="center" x="4200.0" y="-10.0"/>
                <basestyle outline="#5B5B5B" inner="#F2F2F2" num="#404040" name="#000000"/>
            </nt>
            <nt index="211" num="212" custom="true" val="-1.0" label="">
                <base><![CDATA[G]]></base>
                <p r="pos" x="4220.0" y="0.0"/>
                <p r="center" x="4220.0" y="-10.0"/>
                <basestyle outline="#5B5B5B" inner="#F2F2F2" num="#404040" name="#000000"/>
            </nt>
            <nt index="212" num="213" custom="true" val="-1.0" label="">
                <base><![CDATA[U]]></base>
                <p r="pos" x="4240.0" y="0.0"/>
                <p r="center" x="4240.0" y="-10.0"/>
                <basestyle outline="#5B5B5B" inner="#F2F2F2" num="#404040" name="#000000"/>
            </nt>
            <nt index="213" num="214" custom="true" val="0.575" label="">
                <base><![CDATA[A]]></base>
                <p r="pos" x="4260.0" y="0.0"/>
                <p r="center" x="4260.0" y="-10.0"/>
                <basestyle outline="#5B5B5B" inner="#F2F2F2" num="#404040" name="#000000"/>
            </nt>
            <nt index="214" num="215" custom="true" val="0.734" label="">
                <base><![CDATA[A]]></base>
                <p r="pos" x="4280.0" y="0.0"/>
                <p r="center" x="4280.0" y="-10.0"/>
                <basestyle outline="#5B5B5B" inner="#F2F2F2" num="#404040" name="#000000"/>
            </nt>
            <nt index="215" num="216" custom="true" val="1.0" label="">
                <base><![CDATA[A]]></base>
                <p r="pos" x="4300.0" y="0.0"/>
                <p r="center" x="4300.0" y="-10.0"/>
                <basestyle outline="#5B5B5B" inner="#F2F2F2" num="#404040" name="#000000"/>
            </nt>
            <nt index="216" num="217" custom="true" val="-1.0" label="">
                <base><![CDATA[G]]></base>
                <p r="pos" x="4320.0" y="0.0"/>
                <p r="center" x="4320.0" y="-10.0"/>
                <basestyle outline="#5B5B5B" inner="#F2F2F2" num="#404040" name="#000000"/>
            </nt>
            <nt index="217" num="218" custom="true" val="0.222" label="">
                <base><![CDATA[C]]></base>
                <p r="pos" x="4340.0" y="0.0"/>
                <p r="center" x="4340.0" y="-10.0"/>
                <basestyle outline="#5B5B5B" inner="#F2F2F2" num="#404040" name="#000000"/>
            </nt>
            <nt index="218" num="219" custom="true" val="0.3025" label="">
                <base><![CDATA[C]]></base>
                <p r="pos" x="4360.0" y="0.0"/>
                <p r="center" x="4360.0" y="-10.0"/>
                <basestyle outline="#5B5B5B" inner="#F2F2F2" num="#404040" name="#000000"/>
            </nt>
            <nt index="219" num="220" custom="true" val="0.409" label="">
                <base><![CDATA[A]]></base>
                <p r="pos" x="4380.0" y="0.0"/>
                <p r="center" x="4380.0" y="-10.0"/>
                <basestyle outline="#5B5B5B" inner="#F2F2F2" num="#404040" name="#000000"/>
            </nt>
            <nt index="220" num="221" custom="true" val="-1.0" label="">
                <base><![CDATA[G]]></base>
                <p r="pos" x="4400.0" y="0.0"/>
                <p r="center" x="4400.0" y="-10.0"/>
                <basestyle outline="#5B5B5B" inner="#F2F2F2" num="#404040" name="#000000"/>
            </nt>
            <nt index="221" num="222" custom="true" val="0.258" label="">
                <base><![CDATA[A]]></base>
                <p r="pos" x="4420.0" y="0.0"/>
                <p r="center" x="4420.0" y="-10.0"/>
                <basestyle outline="#5B5B5B" inner="#F2F2F2" num="#404040" name="#000000"/>
            </nt>
            <nt index="222" num="223" custom="true" val="-1.0" label="">
                <base><![CDATA[G]]></base>
                <p r="pos" x="4440.0" y="0.0"/>
                <p r="center" x="4440.0" y="-10.0"/>
                <basestyle outline="#5B5B5B" inner="#F2F2F2" num="#404040" name="#000000"/>
            </nt>
            <nt index="223" num="224" custom="true" val="-1.0" label="">
                <base><![CDATA[G]]></base>
                <p r="pos" x="4460.0" y="0.0"/>
                <p r="center" x="4460.0" y="-10.0"/>
                <basestyle outline="#5B5B5B" inner="#F2F2F2" num="#404040" name="#000000"/>
            </nt>
            <nt index="224" num="225" custom="true" val="0.724" label="">
                <base><![CDATA[A]]></base>
                <p r="pos" x="4480.0" y="0.0"/>
                <p r="center" x="4480.0" y="-10.0"/>
                <basestyle outline="#5B5B5B" inner="#F2F2F2" num="#404040" name="#000000"/>
            </nt>
            <nt index="225" num="226" custom="true" val="-1.0" label="">
                <base><![CDATA[G]]></base>
                <p r="pos" x="4500.0" y="0.0"/>
                <p r="center" x="4500.0" y="-10.0"/>
                <basestyle outline="#5B5B5B" inner="#F2F2F2" num="#404040" name="#000000"/>
            </nt>
            <nt index="226" num="227" custom="true" val="0.529" label="">
                <base><![CDATA[A]]></base>
                <p r="pos" x="4520.0" y="0.0"/>
                <p r="center" x="4520.0" y="-10.0"/>
                <basestyle outline="#5B5B5B" inner="#F2F2F2" num="#404040" name="#000000"/>
            </nt>
            <nt index="227" num="228" custom="true" val="-1.0" label="">
                <base><![CDATA[U]]></base>
                <p r="pos" x="4540.0" y="0.0"/>
                <p r="center" x="4540.0" y="-10.0"/>
                <basestyle outline="#5B5B5B" inner="#F2F2F2" num="#404040" name="#000000"/>
            </nt>
            <nt index="228" num="229" custom="true" val="0.164" label="">
                <base><![CDATA[C]]></base>
                <p r="pos" x="4560.0" y="0.0"/>
                <p r="center" x="4560.0" y="-10.0"/>
                <basestyle outline="#5B5B5B" inner="#F2F2F2" num="#404040" name="#000000"/>
            </nt>
            <nt index="229" num="230" custom="true" val="-1.0" label="">
                <base><![CDATA[U]]></base>
                <p r="pos" x="4580.0" y="0.0"/>
                <p r="center" x="4580.0" y="-10.0"/>
                <basestyle outline="#5B5B5B" inner="#F2F2F2" num="#404040" name="#000000"/>
            </nt>
            <nt index="230" num="231" custom="true" val="0.219" label="">
                <base><![CDATA[C]]></base>
                <p r="pos" x="4600.0" y="0.0"/>
                <p r="center" x="4600.0" y="-10.0"/>
                <basestyle outline="#5B5B5B" inner="#F2F2F2" num="#404040" name="#000000"/>
            </nt>
            <nt index="231" num="232" custom="true" val="-1.0" label="">
                <base><![CDATA[U]]></base>
                <p r="pos" x="4620.0" y="0.0"/>
                <p r="center" x="4620.0" y="-10.0"/>
                <basestyle outline="#5B5B5B" inner="#F2F2F2" num="#404040" name="#000000"/>
            </nt>
            <nt index="232" num="233" custom="true" val="0.2015" label="">
                <base><![CDATA[C]]></base>
                <p r="pos" x="4640.0" y="0.0"/>
                <p r="center" x="4640.0" y="-10.0"/>
                <basestyle outline="#5B5B5B" inner="#F2F2F2" num="#404040" name="#000000"/>
            </nt>
            <nt index="233" num="234" custom="true" val="-1.0" label="">
                <base><![CDATA[G]]></base>
                <p r="pos" x="4660.0" y="0.0"/>
                <p r="center" x="4660.0" y="-10.0"/>
                <basestyle outline="#5B5B5B" inner="#F2F2F2" num="#404040" name="#000000"/>
            </nt>
            <nt index="234" num="235" custom="true" val="0.506" label="">
                <base><![CDATA[A]]></base>
                <p r="pos" x="4680.0" y="0.0"/>
                <p r="center" x="4680.0" y="-10.0"/>
                <basestyle outline="#5B5B5B" inner="#F2F2F2" num="#404040" name="#000000"/>
            </nt>
            <nt index="235" num="236" custom="true" val="0.328" label="">
                <base><![CDATA[C]]></base>
                <p r="pos" x="4700.0" y="0.0"/>
                <p r="center" x="4700.0" y="-10.0"/>
                <basestyle outline="#5B5B5B" inner="#F2F2F2" num="#404040" name="#000000"/>
            </nt>
            <nt index="236" num="237" custom="true" val="-1.0" label="">
                <base><![CDATA[G]]></base>
                <p r="pos" x="4720.0" y="0.0"/>
                <p r="center" x="4720.0" y="-10.0"/>
                <basestyle outline="#5B5B5B" inner="#F2F2F2" num="#404040" name="#000000"/>
            </nt>
            <nt index="237" num="238" custom="true" val="0.294" label="">
                <base><![CDATA[C]]></base>
                <p r="pos" x="4740.0" y="0.0"/>
                <p r="center" x="4740.0" y="-10.0"/>
                <basestyle outline="#5B5B5B" inner="#F2F2F2" num="#404040" name="#000000"/>
            </nt>
            <nt index="238" num="239" custom="true" val="0.7745" label="">
                <base><![CDATA[A]]></base>
                <p r="pos" x="4760.0" y="0.0"/>
                <p r="center" x="4760.0" y="-10.0"/>
                <basestyle outline="#5B5B5B" inner="#F2F2F2" num="#404040" name="#000000"/>
            </nt>
            <nt index="239" num="240" custom="true" val="-1.0" label="">
                <base><![CDATA[G]]></base>
                <p r="pos" x="4780.0" y="0.0"/>
                <p r="center" x="4780.0" y="-10.0"/>
                <basestyle outline="#5B5B5B" inner="#F2F2F2" num="#404040" name="#000000"/>
            </nt>
            <nt index="240" num="241" custom="true" val="-1.0" label="">
                <base><![CDATA[G]]></base>
                <p r="pos" x="4800.0" y="0.0"/>
                <p r="center" x="4800.0" y="-10.0"/>
                <basestyle outline="#5B5B5B" inner="#F2F2F2" num="#404040" name="#000000"/>
            </nt>
            <nt index="241" num="242" custom="true" val="0.303" label="">
                <base><![CDATA[A]]></base>
                <p r="pos" x="4820.0" y="0.0"/>
                <p r="center" x="4820.0" y="-10.0"/>
                <basestyle outline="#5B5B5B" inner="#F2F2F2" num="#404040" name="#000000"/>
            </nt>
            <nt index="242" num="243" custom="true" val="0.033" label="">
                <base><![CDATA[C]]></base>
                <p r="pos" x="4840.0" y="0.0"/>
                <p r="center" x="4840.0" y="-10.0"/>
                <basestyle outline="#5B5B5B" inner="#F2F2F2" num="#404040" name="#000000"/>
            </nt>
            <nt index="243" num="244" custom="true" val="-1.0" label="">
                <base><![CDATA[U]]></base>
                <p r="pos" x="4860.0" y="0.0"/>
                <p r="center" x="4860.0" y="-10.0"/>
                <basestyle outline="#5B5B5B" inner="#F2F2F2" num="#404040" name="#000000"/>
            </nt>
            <nt index="244" num="245" custom="true" val="0.052" label="">
                <base><![CDATA[C]]></base>
                <p r="pos" x="4880.0" y="0.0"/>
                <p r="center" x="4880.0" y="-10.0"/>
                <basestyle outline="#5B5B5B" inner="#F2F2F2" num="#404040" name="#000000"/>
            </nt>
            <nt index="245" num="246" custom="true" val="-1.0" label="">
                <base><![CDATA[G]]></base>
                <p r="pos" x="4900.0" y="0.0"/>
                <p r="center" x="4900.0" y="-10.0"/>
                <basestyle outline="#5B5B5B" inner="#F2F2F2" num="#404040" name="#000000"/>
            </nt>
            <nt index="246" num="247" custom="true" val="-1.0" label="">
                <base><![CDATA[G]]></base>
                <p r="pos" x="4920.0" y="0.0"/>
                <p r="center" x="4920.0" y="-10.0"/>
                <basestyle outline="#5B5B5B" inner="#F2F2F2" num="#404040" name="#000000"/>
            </nt>
            <nt index="247" num="248" custom="true" val="0.0035" label="">
                <base><![CDATA[C]]></base>
                <p r="pos" x="4940.0" y="0.0"/>
                <p r="center" x="4940.0" y="-10.0"/>
                <basestyle outline="#5B5B5B" inner="#F2F2F2" num="#404040" name="#000000"/>
            </nt>
            <nt index="248" num="249" custom="true" val="-1.0" label="">
                <base><![CDATA[U]]></base>
                <p r="pos" x="4960.0" y="0.0"/>
                <p r="center" x="4960.0" y="-10.0"/>
                <basestyle outline="#5B5B5B" inner="#F2F2F2" num="#404040" name="#000000"/>
            </nt>
            <nt index="249" num="250" custom="true" val="-1.0" label="">
                <base><![CDATA[U]]></base>
                <p r="pos" x="4980.0" y="0.0"/>
                <p r="center" x="4980.0" y="-10.0"/>
                <basestyle outline="#5B5B5B" inner="#F2F2F2" num="#404040" name="#000000"/>
            </nt>
            <nt index="250" num="251" custom="true" val="-1.0" label="">
                <base><![CDATA[G]]></base>
                <p r="pos" x="5000.0" y="0.0"/>
                <p r="center" x="5000.0" y="-10.0"/>
                <basestyle outline="#5B5B5B" inner="#F2F2F2" num="#404040" name="#000000"/>
            </nt>
            <nt index="251" num="252" custom="true" val="0.02" label="">
                <base><![CDATA[C]]></base>
                <p r="pos" x="5020.0" y="0.0"/>
                <p r="center" x="5020.0" y="-10.0"/>
                <basestyle outline="#5B5B5B" inner="#F2F2F2" num="#404040" name="#000000"/>
            </nt>
            <nt index="252" num="253" custom="true" val="-1.0" label="">
                <base><![CDATA[U]]></base>
                <p r="pos" x="5040.0" y="0.0"/>
                <p r="center" x="5040.0" y="-10.0"/>
                <basestyle outline="#5B5B5B" inner="#F2F2F2" num="#404040" name="#000000"/>
            </nt>
            <nt index="253" num="254" custom="true" val="-1.0" label="">
                <base><![CDATA[G]]></base>
                <p r="pos" x="5060.0" y="0.0"/>
                <p r="center" x="5060.0" y="-10.0"/>
                <basestyle outline="#5B5B5B" inner="#F2F2F2" num="#404040" name="#000000"/>
            </nt>
            <nt index="254" num="255" custom="true" val="0.759" label="">
                <base><![CDATA[A]]></base>
                <p r="pos" x="5080.0" y="0.0"/>
                <p r="center" x="5080.0" y="-10.0"/>
                <basestyle outline="#5B5B5B" inner="#F2F2F2" num="#404040" name="#000000"/>
            </nt>
            <nt index="255" num="256" custom="true" val="0.7695" label="">
                <base><![CDATA[A]]></base>
                <p r="pos" x="5100.0" y="0.0"/>
                <p r="center" x="5100.0" y="-10.0"/>
                <basestyle outline="#5B5B5B" inner="#F2F2F2" num="#404040" name="#000000"/>
            </nt>
            <nt index="256" num="257" custom="true" val="-1.0" label="">
                <base><![CDATA[G]]></base>
                <p r="pos" x="5120.0" y="0.0"/>
                <p r="center" x="5120.0" y="-10.0"/>
                <basestyle outline="#5B5B5B" inner="#F2F2F2" num="#404040" name="#000000"/>
            </nt>
            <nt index="257" num="258" custom="true" val="0.1135" label="">
                <base><![CDATA[C]]></base>
                <p r="pos" x="5140.0" y="0.0"/>
                <p r="center" x="5140.0" y="-10.0"/>
                <basestyle outline="#5B5B5B" inner="#F2F2F2" num="#404040" name="#000000"/>
            </nt>
            <nt index="258" num="259" custom="true" val="-1.0" label="">
                <base><![CDATA[G]]></base>
                <p r="pos" x="5160.0" y="0.0"/>
                <p r="center" x="5160.0" y="-10.0"/>
                <basestyle outline="#5B5B5B" inner="#F2F2F2" num="#404040" name="#000000"/>
            </nt>
            <nt index="259" num="260" custom="true" val="0.175" label="">
                <base><![CDATA[C]]></base>
                <p r="pos" x="5180.0" y="0.0"/>
                <p r="center" x="5180.0" y="-10.0"/>
                <basestyle outline="#5B5B5B" inner="#F2F2F2" num="#404040" name="#000000"/>
            </nt>
            <nt index="260" num="261" custom="true" val="-1.0" label="">
                <base><![CDATA[G]]></base>
                <p r="pos" x="5200.0" y="0.0"/>
                <p r="center" x="5200.0" y="-10.0"/>
                <basestyle outline="#5B5B5B" inner="#F2F2F2" num="#404040" name="#000000"/>
            </nt>
            <nt index="261" num="262" custom="true" val="0.114" label="">
                <base><![CDATA[C]]></base>
                <p r="pos" x="5220.0" y="0.0"/>
                <p r="center" x="5220.0" y="-10.0"/>
                <basestyle outline="#5B5B5B" inner="#F2F2F2" num="#404040" name="#000000"/>
            </nt>
            <nt index="262" num="263" custom="true" val="1.0" label="">
                <base><![CDATA[A]]></base>
                <p r="pos" x="5240.0" y="0.0"/>
                <p r="center" x="5240.0" y="-10.0"/>
                <basestyle outline="#5B5B5B" inner="#F2F2F2" num="#404040" name="#000000"/>
            </nt>
            <nt index="263" num="264" custom="true" val="0.1745" label="">
                <base><![CDATA[C]]></base>
                <p r="pos" x="5260.0" y="0.0"/>
                <p r="center" x="5260.0" y="-10.0"/>
                <basestyle outline="#5B5B5B" inner="#F2F2F2" num="#404040" name="#000000"/>
            </nt>
            <nt index="264" num="265" custom="true" val="-1.0" label="">
                <base><![CDATA[G]]></base>
                <p r="pos" x="5280.0" y="0.0"/>
                <p r="center" x="5280.0" y="-10.0"/>
                <basestyle outline="#5B5B5B" inner="#F2F2F2" num="#404040" name="#000000"/>
            </nt>
            <nt index="265" num="266" custom="true" val="-1.0" label="">
                <base><![CDATA[G]]></base>
                <p r="pos" x="5300.0" y="0.0"/>
                <p r="center" x="5300.0" y="-10.0"/>
                <basestyle outline="#5B5B5B" inner="#F2F2F2" num="#404040" name="#000000"/>
            </nt>
            <nt index="266" num="267" custom="true" val="0.055" label="">
                <base><![CDATA[C]]></base>
                <p r="pos" x="5320.0" y="0.0"/>
                <p r="center" x="5320.0" y="-10.0"/>
                <basestyle outline="#5B5B5B" inner="#F2F2F2" num="#404040" name="#000000"/>
            </nt>
            <nt index="267" num="268" custom="true" val="0.1215" label="">
                <base><![CDATA[A]]></base>
                <p r="pos" x="5340.0" y="0.0"/>
                <p r="center" x="5340.0" y="-10.0"/>
                <basestyle outline="#5B5B5B" inner="#F2F2F2" num="#404040" name="#000000"/>
            </nt>
            <nt index="268" num="269" custom="true" val="0.085" label="">
                <base><![CDATA[A]]></base>
                <p r="pos" x="5360.0" y="0.0"/>
                <p r="center" x="5360.0" y="-10.0"/>
                <basestyle outline="#5B5B5B" inner="#F2F2F2" num="#404040" name="#000000"/>
            </nt>
            <nt index="269" num="270" custom="true" val="-1.0" label="">
                <base><![CDATA[G]]></base>
                <p r="pos" x="5380.0" y="0.0"/>
                <p r="center" x="5380.0" y="-10.0"/>
                <basestyle outline="#5B5B5B" inner="#F2F2F2" num="#404040" name="#000000"/>
            </nt>
            <nt index="270" num="271" custom="true" val="0.104" label="">
                <base><![CDATA[A]]></base>
                <p r="pos" x="5400.0" y="0.0"/>
                <p r="center" x="5400.0" y="-10.0"/>
                <basestyle outline="#5B5B5B" inner="#F2F2F2" num="#404040" name="#000000"/>
            </nt>
            <nt index="271" num="272" custom="true" val="-1.0" label="">
                <base><![CDATA[G]]></base>
                <p r="pos" x="5420.0" y="0.0"/>
                <p r="center" x="5420.0" y="-10.0"/>
                <basestyle outline="#5B5B5B" inner="#F2F2F2" num="#404040" name="#000000"/>
            </nt>
            <nt index="272" num="273" custom="true" val="-1.0" label="">
                <base><![CDATA[G]]></base>
                <p r="pos" x="5440.0" y="0.0"/>
                <p r="center" x="5440.0" y="-10.0"/>
                <basestyle outline="#5B5B5B" inner="#F2F2F2" num="#404040" name="#000000"/>
            </nt>
            <nt index="273" num="274" custom="true" val="0.038" label="">
                <base><![CDATA[C]]></base>
                <p r="pos" x="5460.0" y="0.0"/>
                <p r="center" x="5460.0" y="-10.0"/>
                <basestyle outline="#5B5B5B" inner="#F2F2F2" num="#404040" name="#000000"/>
            </nt>
            <nt index="274" num="275" custom="true" val="-1.0" label="">
                <base><![CDATA[G]]></base>
                <p r="pos" x="5480.0" y="0.0"/>
                <p r="center" x="5480.0" y="-10.0"/>
                <basestyle outline="#5B5B5B" inner="#F2F2F2" num="#404040" name="#000000"/>
            </nt>
            <nt index="275" num="276" custom="true" val="0.1365" label="">
                <base><![CDATA[A]]></base>
                <p r="pos" x="5500.0" y="0.0"/>
                <p r="center" x="5500.0" y="-10.0"/>
                <basestyle outline="#5B5B5B" inner="#F2F2F2" num="#404040" name="#000000"/>
            </nt>
            <nt index="276" num="277" custom="true" val="-1.0" label="">
                <base><![CDATA[G]]></base>
                <p r="pos" x="5520.0" y="0.0"/>
                <p r="center" x="5520.0" y="-10.0"/>
                <basestyle outline="#5B5B5B" inner="#F2F2F2" num="#404040" name="#000000"/>
            </nt>
            <nt index="277" num="278" custom="true" val="-1.0" label="">
                <base><![CDATA[G]]></base>
                <p r="pos" x="5540.0" y="0.0"/>
                <p r="center" x="5540.0" y="-10.0"/>
                <basestyle outline="#5B5B5B" inner="#F2F2F2" num="#404040" name="#000000"/>
            </nt>
            <nt index="278" num="279" custom="true" val="-1.0" label="">
                <base><![CDATA[G]]></base>
                <p r="pos" x="5560.0" y="0.0"/>
                <p r="center" x="5560.0" y="-10.0"/>
                <basestyle outline="#5B5B5B" inner="#F2F2F2" num="#404040" name="#000000"/>
            </nt>
            <nt index="279" num="280" custom="true" val="-1.0" label="">
                <base><![CDATA[G]]></base>
                <p r="pos" x="5580.0" y="0.0"/>
                <p r="center" x="5580.0" y="-10.0"/>
                <basestyle outline="#5B5B5B" inner="#F2F2F2" num="#404040" name="#000000"/>
            </nt>
            <nt index="280" num="281" custom="true" val="0.712" label="">
                <base><![CDATA[C]]></base>
                <p r="pos" x="5600.0" y="0.0"/>
                <p r="center" x="5600.0" y="-10.0"/>
                <basestyle outline="#5B5B5B" inner="#F2F2F2" num="#404040" name="#000000"/>
            </nt>
            <nt index="281" num="282" custom="true" val="-1.0" label="">
                <base><![CDATA[G]]></base>
                <p r="pos" x="5620.0" y="0.0"/>
                <p r="center" x="5620.0" y="-10.0"/>
                <basestyle outline="#5B5B5B" inner="#F2F2F2" num="#404040" name="#000000"/>
            </nt>
            <nt index="282" num="283" custom="true" val="-1.0" label="">
                <base><![CDATA[G]]></base>
                <p r="pos" x="5640.0" y="0.0"/>
                <p r="center" x="5640.0" y="-10.0"/>
                <basestyle outline="#5B5B5B" inner="#F2F2F2" num="#404040" name="#000000"/>
            </nt>
            <nt index="283" num="284" custom="true" val="0.121" label="">
                <base><![CDATA[C]]></base>
                <p r="pos" x="5660.0" y="0.0"/>
                <p r="center" x="5660.0" y="-10.0"/>
                <basestyle outline="#5B5B5B" inner="#F2F2F2" num="#404040" name="#000000"/>
            </nt>
            <nt index="284" num="285" custom="true" val="-1.0" label="">
                <base><![CDATA[G]]></base>
                <p r="pos" x="5680.0" y="0.0"/>
                <p r="center" x="5680.0" y="-10.0"/>
                <basestyle outline="#5B5B5B" inner="#F2F2F2" num="#404040" name="#000000"/>
            </nt>
            <nt index="285" num="286" custom="true" val="0.4405" label="">
                <base><![CDATA[A]]></base>
                <p r="pos" x="5700.0" y="0.0"/>
                <p r="center" x="5700.0" y="-10.0"/>
                <basestyle outline="#5B5B5B" inner="#F2F2F2" num="#404040" name="#000000"/>
            </nt>
            <nt index="286" num="287" custom="true" val="0.1645" label="">
                <base><![CDATA[C]]></base>
                <p r="pos" x="5720.0" y="0.0"/>
                <p r="center" x="5720.0" y="-10.0"/>
                <basestyle outline="#5B5B5B" inner="#F2F2F2" num="#404040" name="#000000"/>
            </nt>
            <nt index="287" num="288" custom="true" val="-1.0" label="">
                <base><![CDATA[U]]></base>
                <p r="pos" x="5740.0" y="0.0"/>
                <p r="center" x="5740.0" y="-10.0"/>
                <basestyle outline="#5B5B5B" inner="#F2F2F2" num="#404040" name="#000000"/>
            </nt>
            <nt index="288" num="289" custom="true" val="-1.0" label="">
                <base><![CDATA[G]]></base>
                <p r="pos" x="5760.0" y="0.0"/>
                <p r="center" x="5760.0" y="-10.0"/>
                <basestyle outline="#5B5B5B" inner="#F2F2F2" num="#404040" name="#000000"/>
            </nt>
            <nt index="289" num="290" custom="true" val="-1.0" label="">
                <base><![CDATA[G]]></base>
                <p r="pos" x="5780.0" y="0.0"/>
                <p r="center" x="5780.0" y="-10.0"/>
                <basestyle outline="#5B5B5B" inner="#F2F2F2" num="#404040" name="#000000"/>
            </nt>
            <nt index="290" num="291" custom="true" val="-1.0" label="">
                <base><![CDATA[U]]></base>
                <p r="pos" x="5800.0" y="0.0"/>
                <p r="center" x="5800.0" y="-10.0"/>
                <basestyle outline="#5B5B5B" inner="#F2F2F2" num="#404040" name="#000000"/>
            </nt>
            <nt index="291" num="292" custom="true" val="-1.0" label="">
                <base><![CDATA[G]]></base>
                <p r="pos" x="5820.0" y="0.0"/>
                <p r="center" x="5820.0" y="-10.0"/>
                <basestyle outline="#5B5B5B" inner="#F2F2F2" num="#404040" name="#000000"/>
            </nt>
            <nt index="292" num="293" custom="true" val="0.4045" label="">
                <base><![CDATA[A]]></base>
                <p r="pos" x="5840.0" y="0.0"/>
                <p r="center" x="5840.0" y="-10.0"/>
                <basestyle outline="#5B5B5B" inner="#F2F2F2" num="#404040" name="#000000"/>
            </nt>
            <nt index="293" num="294" custom="true" val="-1.0" label="">
                <base><![CDATA[G]]></base>
                <p r="pos" x="5860.0" y="0.0"/>
                <p r="center" x="5860.0" y="-10.0"/>
                <basestyle outline="#5B5B5B" inner="#F2F2F2" num="#404040" name="#000000"/>
            </nt>
            <nt index="294" num="295" custom="true" val="-1.0" label="">
                <base><![CDATA[U]]></base>
                <p r="pos" x="5880.0" y="0.0"/>
                <p r="center" x="5880.0" y="-10.0"/>
                <basestyle outline="#5B5B5B" inner="#F2F2F2" num="#404040" name="#000000"/>
            </nt>
            <nt index="295" num="296" custom="true" val="0.5105" label="">
                <base><![CDATA[A]]></base>
                <p r="pos" x="5900.0" y="0.0"/>
                <p r="center" x="5900.0" y="-10.0"/>
                <basestyle outline="#5B5B5B" inner="#F2F2F2" num="#404040" name="#000000"/>
            </nt>
            <nt index="296" num="297" custom="true" val="0.0965" label="">
                <base><![CDATA[C]]></base>
                <p r="pos" x="5920.0" y="0.0"/>
                <p r="center" x="5920.0" y="-10.0"/>
                <basestyle outline="#5B5B5B" inner="#F2F2F2" num="#404040" name="#000000"/>
            </nt>
            <nt index="297" num="298" custom="true" val="-1.0" label="">
                <base><![CDATA[G]]></base>
                <p r="pos" x="5940.0" y="0.0"/>
                <p r="center" x="5940.0" y="-10.0"/>
                <basestyle outline="#5B5B5B" inner="#F2F2F2" num="#404040" name="#000000"/>
            </nt>
            <nt index="298" num="299" custom="true" val="0.061" label="">
                <base><![CDATA[C]]></base>
                <p r="pos" x="5960.0" y="0.0"/>
                <p r="center" x="5960.0" y="-10.0"/>
                <basestyle outline="#5B5B5B" inner="#F2F2F2" num="#404040" name="#000000"/>
            </nt>
            <nt index="299" num="300" custom="true" val="0.117" label="">
                <base><![CDATA[C]]></base>
                <p r="pos" x="5980.0" y="0.0"/>
                <p r="center" x="5980.0" y="-10.0"/>
                <basestyle outline="#5B5B5B" inner="#F2F2F2" num="#404040" name="#000000"/>
            </nt>
            <nt index="300" num="301" custom="true" val="0.19" label="">
                <base><![CDATA[A]]></base>
                <p r="pos" x="6000.0" y="0.0"/>
                <p r="center" x="6000.0" y="-10.0"/>
                <basestyle outline="#5B5B5B" inner="#F2F2F2" num="#404040" name="#000000"/>
            </nt>
            <nt index="301" num="302" custom="true" val="0.28" label="">
                <base><![CDATA[A]]></base>
                <p r="pos" x="6020.0" y="0.0"/>
                <p r="center" x="6020.0" y="-10.0"/>
                <basestyle outline="#5B5B5B" inner="#F2F2F2" num="#404040" name="#000000"/>
            </nt>
            <nt index="302" num="303" custom="true" val="0.295" label="">
                <base><![CDATA[A]]></base>
                <p r="pos" x="6040.0" y="0.0"/>
                <p r="center" x="6040.0" y="-10.0"/>
                <basestyle outline="#5B5B5B" inner="#F2F2F2" num="#404040" name="#000000"/>
            </nt>
            <nt index="303" num="304" custom="true" val="0.636" label="">
                <base><![CDATA[A]]></base>
                <p r="pos" x="6060.0" y="0.0"/>
                <p r="center" x="6060.0" y="-10.0"/>
                <basestyle outline="#5B5B5B" inner="#F2F2F2" num="#404040" name="#000000"/>
            </nt>
            <nt index="304" num="305" custom="true" val="0.74" label="">
                <base><![CDATA[A]]></base>
                <p r="pos" x="6080.0" y="0.0"/>
                <p r="center" x="6080.0" y="-10.0"/>
                <basestyle outline="#5B5B5B" inner="#F2F2F2" num="#404040" name="#000000"/>
            </nt>
            <nt index="305" num="306" custom="true" val="-1.0" label="">
                <base><![CDATA[U]]></base>
                <p r="pos" x="6100.0" y="0.0"/>
                <p r="center" x="6100.0" y="-10.0"/>
                <basestyle outline="#5B5B5B" inner="#F2F2F2" num="#404040" name="#000000"/>
            </nt>
            <nt index="306" num="307" custom="true" val="-1.0" label="">
                <base><![CDATA[U]]></base>
                <p r="pos" x="6120.0" y="0.0"/>
                <p r="center" x="6120.0" y="-10.0"/>
                <basestyle outline="#5B5B5B" inner="#F2F2F2" num="#404040" name="#000000"/>
            </nt>
            <nt index="307" num="308" custom="true" val="-1.0" label="">
                <base><![CDATA[U]]></base>
                <p r="pos" x="6140.0" y="0.0"/>
                <p r="center" x="6140.0" y="-10.0"/>
                <basestyle outline="#5B5B5B" inner="#F2F2F2" num="#404040" name="#000000"/>
            </nt>
            <nt index="308" num="309" custom="true" val="-1.0" label="">
                <base><![CDATA[U]]></base>
                <p r="pos" x="6160.0" y="0.0"/>
                <p r="center" x="6160.0" y="-10.0"/>
                <basestyle outline="#5B5B5B" inner="#F2F2F2" num="#404040" name="#000000"/>
            </nt>
            <nt index="309" num="310" custom="true" val="-1.0" label="">
                <base><![CDATA[G]]></base>
                <p r="pos" x="6180.0" y="0.0"/>
                <p r="center" x="6180.0" y="-10.0"/>
                <basestyle outline="#5B5B5B" inner="#F2F2F2" num="#404040" name="#000000"/>
            </nt>
            <nt index="310" num="311" custom="true" val="0.3715" label="">
                <base><![CDATA[A]]></base>
                <p r="pos" x="6200.0" y="0.0"/>
                <p r="center" x="6200.0" y="-10.0"/>
                <basestyle outline="#5B5B5B" inner="#F2F2F2" num="#404040" name="#000000"/>
            </nt>
            <nt index="311" num="312" custom="true" val="0.03" label="">
                <base><![CDATA[C]]></base>
                <p r="pos" x="6220.0" y="0.0"/>
                <p r="center" x="6220.0" y="-10.0"/>
                <basestyle outline="#5B5B5B" inner="#F2F2F2" num="#404040" name="#000000"/>
            </nt>
            <nt index="312" num="313" custom="true" val="-1.0" label="">
                <base><![CDATA[U]]></base>
                <p r="pos" x="6240.0" y="0.0"/>
                <p r="center" x="6240.0" y="-10.0"/>
                <basestyle outline="#5B5B5B" inner="#F2F2F2" num="#404040" name="#000000"/>
            </nt>
            <nt index="313" num="314" custom="true" val="0.081" label="">
                <base><![CDATA[A]]></base>
                <p r="pos" x="6260.0" y="0.0"/>
                <p r="center" x="6260.0" y="-10.0"/>
                <basestyle outline="#5B5B5B" inner="#F2F2F2" num="#404040" name="#000000"/>
            </nt>
            <nt index="314" num="315" custom="true" val="-1.0" label="">
                <base><![CDATA[G]]></base>
                <p r="pos" x="6280.0" y="0.0"/>
                <p r="center" x="6280.0" y="-10.0"/>
                <basestyle outline="#5B5B5B" inner="#F2F2F2" num="#404040" name="#000000"/>
            </nt>
            <nt index="315" num="316" custom="true" val="0.029" label="">
                <base><![CDATA[C]]></base>
                <p r="pos" x="6300.0" y="0.0"/>
                <p r="center" x="6300.0" y="-10.0"/>
                <basestyle outline="#5B5B5B" inner="#F2F2F2" num="#404040" name="#000000"/>
            </nt>
            <nt index="316" num="317" custom="true" val="-1.0" label="">
                <base><![CDATA[G]]></base>
                <p r="pos" x="6320.0" y="0.0"/>
                <p r="center" x="6320.0" y="-10.0"/>
                <basestyle outline="#5B5B5B" inner="#F2F2F2" num="#404040" name="#000000"/>
            </nt>
            <nt index="317" num="318" custom="true" val="-1.0" label="">
                <base><![CDATA[G]]></base>
                <p r="pos" x="6340.0" y="0.0"/>
                <p r="center" x="6340.0" y="-10.0"/>
                <basestyle outline="#5B5B5B" inner="#F2F2F2" num="#404040" name="#000000"/>
            </nt>
            <nt index="318" num="319" custom="true" val="0.8525" label="">
                <base><![CDATA[A]]></base>
                <p r="pos" x="6360.0" y="0.0"/>
                <p r="center" x="6360.0" y="-10.0"/>
                <basestyle outline="#5B5B5B" inner="#F2F2F2" num="#404040" name="#000000"/>
            </nt>
            <nt index="319" num="320" custom="true" val="-1.0" label="">
                <base><![CDATA[G]]></base>
                <p r="pos" x="6380.0" y="0.0"/>
                <p r="center" x="6380.0" y="-10.0"/>
                <basestyle outline="#5B5B5B" inner="#F2F2F2" num="#404040" name="#000000"/>
            </nt>
            <nt index="320" num="321" custom="true" val="-1.0" label="">
                <base><![CDATA[G]]></base>
                <p r="pos" x="6400.0" y="0.0"/>
                <p r="center" x="6400.0" y="-10.0"/>
                <basestyle outline="#5B5B5B" inner="#F2F2F2" num="#404040" name="#000000"/>
            </nt>
            <nt index="321" num="322" custom="true" val="0.0145" label="">
                <base><![CDATA[C]]></base>
                <p r="pos" x="6420.0" y="0.0"/>
                <p r="center" x="6420.0" y="-10.0"/>
                <basestyle outline="#5B5B5B" inner="#F2F2F2" num="#404040" name="#000000"/>
            </nt>
            <nt index="322" num="323" custom="true" val="-1.0" label="">
                <base><![CDATA[U]]></base>
                <p r="pos" x="6440.0" y="0.0"/>
                <p r="center" x="6440.0" y="-10.0"/>
                <basestyle outline="#5B5B5B" inner="#F2F2F2" num="#404040" name="#000000"/>
            </nt>
            <nt index="323" num="324" custom="true" val="0.0865" label="">
                <base><![CDATA[A]]></base>
                <p r="pos" x="6460.0" y="0.0"/>
                <p r="center" x="6460.0" y="-10.0"/>
                <basestyle outline="#5B5B5B" inner="#F2F2F2" num="#404040" name="#000000"/>
            </nt>
            <nt index="324" num="325" custom="true" val="-1.0" label="">
                <base><![CDATA[G]]></base>
                <p r="pos" x="6480.0" y="0.0"/>
                <p r="center" x="6480.0" y="-10.0"/>
                <basestyle outline="#5B5B5B" inner="#F2F2F2" num="#404040" name="#000000"/>
            </nt>
            <nt index="325" num="326" custom="true" val="0.7055" label="">
                <base><![CDATA[A]]></base>
                <p r="pos" x="6500.0" y="0.0"/>
                <p r="center" x="6500.0" y="-10.0"/>
                <basestyle outline="#5B5B5B" inner="#F2F2F2" num="#404040" name="#000000"/>
            </nt>
            <nt index="326" num="327" custom="true" val="0.7725" label="">
                <base><![CDATA[A]]></base>
                <p r="pos" x="6520.0" y="0.0"/>
                <p r="center" x="6520.0" y="-10.0"/>
                <basestyle outline="#5B5B5B" inner="#F2F2F2" num="#404040" name="#000000"/>
            </nt>
            <nt index="327" num="328" custom="true" val="-1.0" label="">
                <base><![CDATA[G]]></base>
                <p r="pos" x="6540.0" y="0.0"/>
                <p r="center" x="6540.0" y="-10.0"/>
                <basestyle outline="#5B5B5B" inner="#F2F2F2" num="#404040" name="#000000"/>
            </nt>
            <nt index="328" num="329" custom="true" val="-1.0" label="">
                <base><![CDATA[G]]></base>
                <p r="pos" x="6560.0" y="0.0"/>
                <p r="center" x="6560.0" y="-10.0"/>
                <basestyle outline="#5B5B5B" inner="#F2F2F2" num="#404040" name="#000000"/>
            </nt>
            <nt index="329" num="330" custom="true" val="0.574" label="">
                <base><![CDATA[A]]></base>
                <p r="pos" x="6580.0" y="0.0"/>
                <p r="center" x="6580.0" y="-10.0"/>
                <basestyle outline="#5B5B5B" inner="#F2F2F2" num="#404040" name="#000000"/>
            </nt>
            <nt index="330" num="331" custom="true" val="-1.0" label="">
                <base><![CDATA[G]]></base>
                <p r="pos" x="6600.0" y="0.0"/>
                <p r="center" x="6600.0" y="-10.0"/>
                <basestyle outline="#5B5B5B" inner="#F2F2F2" num="#404040" name="#000000"/>
            </nt>
            <nt index="331" num="332" custom="true" val="0.5795" label="">
                <base><![CDATA[A]]></base>
                <p r="pos" x="6620.0" y="0.0"/>
                <p r="center" x="6620.0" y="-10.0"/>
                <basestyle outline="#5B5B5B" inner="#F2F2F2" num="#404040" name="#000000"/>
            </nt>
            <nt index="332" num="333" custom="true" val="-1.0" label="">
                <base><![CDATA[G]]></base>
                <p r="pos" x="6640.0" y="0.0"/>
                <p r="center" x="6640.0" y="-10.0"/>
                <basestyle outline="#5B5B5B" inner="#F2F2F2" num="#404040" name="#000000"/>
            </nt>
            <nt index="333" num="334" custom="true" val="0.5565" label="">
                <base><![CDATA[A]]></base>
                <p r="pos" x="6660.0" y="0.0"/>
                <p r="center" x="6660.0" y="-10.0"/>
                <basestyle outline="#5B5B5B" inner="#F2F2F2" num="#404040" name="#000000"/>
            </nt>
            <nt index="334" num="335" custom="true" val="-1.0" label="">
                <base><![CDATA[G]]></base>
                <p r="pos" x="6680.0" y="0.0"/>
                <p r="center" x="6680.0" y="-10.0"/>
                <basestyle outline="#5B5B5B" inner="#F2F2F2" num="#404040" name="#000000"/>
            </nt>
            <nt index="335" num="336" custom="true" val="0.391" label="">
                <base><![CDATA[A]]></base>
                <p r="pos" x="6700.0" y="0.0"/>
                <p r="center" x="6700.0" y="-10.0"/>
                <basestyle outline="#5B5B5B" inner="#F2F2F2" num="#404040" name="#000000"/>
            </nt>
            <nt index="336" num="337" custom="true" val="-1.0" label="">
                <base><![CDATA[U]]></base>
                <p r="pos" x="6720.0" y="0.0"/>
                <p r="center" x="6720.0" y="-10.0"/>
                <basestyle outline="#5B5B5B" inner="#F2F2F2" num="#404040" name="#000000"/>
            </nt>
            <nt index="337" num="338" custom="true" val="-1.0" label="">
                <base><![CDATA[G]]></base>
                <p r="pos" x="6740.0" y="0.0"/>
                <p r="center" x="6740.0" y="-10.0"/>
                <basestyle outline="#5B5B5B" inner="#F2F2F2" num="#404040" name="#000000"/>
            </nt>
            <nt index="338" num="339" custom="true" val="-1.0" label="">
                <base><![CDATA[G]]></base>
                <p r="pos" x="6760.0" y="0.0"/>
                <p r="center" x="6760.0" y="-10.0"/>
                <basestyle outline="#5B5B5B" inner="#F2F2F2" num="#404040" name="#000000"/>
            </nt>
            <nt index="339" num="340" custom="true" val="-1.0" label="">
                <base><![CDATA[G]]></base>
                <p r="pos" x="6780.0" y="0.0"/>
                <p r="center" x="6780.0" y="-10.0"/>
                <basestyle outline="#5B5B5B" inner="#F2F2F2" num="#404040" name="#000000"/>
            </nt>
            <nt index="340" num="341" custom="true" val="-1.0" label="">
                <base><![CDATA[U]]></base>
                <p r="pos" x="6800.0" y="0.0"/>
                <p r="center" x="6800.0" y="-10.0"/>
                <basestyle outline="#5B5B5B" inner="#F2F2F2" num="#404040" name="#000000"/>
            </nt>
            <nt index="341" num="342" custom="true" val="-1.0" label="">
                <base><![CDATA[G]]></base>
                <p r="pos" x="6820.0" y="0.0"/>
                <p r="center" x="6820.0" y="-10.0"/>
                <basestyle outline="#5B5B5B" inner="#F2F2F2" num="#404040" name="#000000"/>
            </nt>
            <nt index="342" num="343" custom="true" val="0.291" label="">
                <base><![CDATA[C]]></base>
                <p r="pos" x="6840.0" y="0.0"/>
                <p r="center" x="6840.0" y="-10.0"/>
                <basestyle outline="#5B5B5B" inner="#F2F2F2" num="#404040" name="#000000"/>
            </nt>
            <nt index="343" num="344" custom="true" val="-1.0" label="">
                <base><![CDATA[G]]></base>
                <p r="pos" x="6860.0" y="0.0"/>
                <p r="center" x="6860.0" y="-10.0"/>
                <basestyle outline="#5B5B5B" inner="#F2F2F2" num="#404040" name="#000000"/>
            </nt>
            <nt index="344" num="345" custom="true" val="0.4015" label="">
                <base><![CDATA[A]]></base>
                <p r="pos" x="6880.0" y="0.0"/>
                <p r="center" x="6880.0" y="-10.0"/>
                <basestyle outline="#5B5B5B" inner="#F2F2F2" num="#404040" name="#000000"/>
            </nt>
            <nt index="345" num="346" custom="true" val="-1.0" label="">
                <base><![CDATA[G]]></base>
                <p r="pos" x="6900.0" y="0.0"/>
                <p r="center" x="6900.0" y="-10.0"/>
                <basestyle outline="#5B5B5B" inner="#F2F2F2" num="#404040" name="#000000"/>
            </nt>
            <nt index="346" num="347" custom="true" val="0.5145" label="">
                <base><![CDATA[A]]></base>
                <p r="pos" x="6920.0" y="0.0"/>
                <p r="center" x="6920.0" y="-10.0"/>
                <basestyle outline="#5B5B5B" inner="#F2F2F2" num="#404040" name="#000000"/>
            </nt>
            <nt index="347" num="348" custom="true" val="-1.0" label="">
                <base><![CDATA[G]]></base>
                <p r="pos" x="6940.0" y="0.0"/>
                <p r="center" x="6940.0" y="-10.0"/>
                <basestyle outline="#5B5B5B" inner="#F2F2F2" num="#404040" name="#000000"/>
            </nt>
            <nt index="348" num="349" custom="true" val="0.237" label="">
                <base><![CDATA[C]]></base>
                <p r="pos" x="6960.0" y="0.0"/>
                <p r="center" x="6960.0" y="-10.0"/>
                <basestyle outline="#5B5B5B" inner="#F2F2F2" num="#404040" name="#000000"/>
            </nt>
            <nt index="349" num="350" custom="true" val="-1.0" label="">
                <base><![CDATA[G]]></base>
                <p r="pos" x="6980.0" y="0.0"/>
                <p r="center" x="6980.0" y="-10.0"/>
                <basestyle outline="#5B5B5B" inner="#F2F2F2" num="#404040" name="#000000"/>
            </nt>
            <nt index="350" num="351" custom="true" val="-1.0" label="">
                <base><![CDATA[U]]></base>
                <p r="pos" x="7000.0" y="0.0"/>
                <p r="center" x="7000.0" y="-10.0"/>
                <basestyle outline="#5B5B5B" inner="#F2F2F2" num="#404040" name="#000000"/>
            </nt>
            <nt index="351" num="352" custom="true" val="0.3065" label="">
                <base><![CDATA[C]]></base>
                <p r="pos" x="7020.0" y="0.0"/>
                <p r="center" x="7020.0" y="-10.0"/>
                <basestyle outline="#5B5B5B" inner="#F2F2F2" num="#404040" name="#000000"/>
            </nt>
            <nt index="352" num="353" custom="true" val="-1.0" label="">
                <base><![CDATA[G]]></base>
                <p r="pos" x="7040.0" y="0.0"/>
                <p r="center" x="7040.0" y="-10.0"/>
                <basestyle outline="#5B5B5B" inner="#F2F2F2" num="#404040" name="#000000"/>
            </nt>
            <nt index="353" num="354" custom="true" val="-1.0" label="">
                <base><![CDATA[G]]></base>
                <p r="pos" x="7060.0" y="0.0"/>
                <p r="center" x="7060.0" y="-10.0"/>
                <basestyle outline="#5B5B5B" inner="#F2F2F2" num="#404040" name="#000000"/>
            </nt>
            <nt index="354" num="355" custom="true" val="-1.0" label="">
                <base><![CDATA[U]]></base>
                <p r="pos" x="7080.0" y="0.0"/>
                <p r="center" x="7080.0" y="-10.0"/>
                <basestyle outline="#5B5B5B" inner="#F2F2F2" num="#404040" name="#000000"/>
            </nt>
            <nt index="355" num="356" custom="true" val="0.5905" label="">
                <base><![CDATA[A]]></base>
                <p r="pos" x="7100.0" y="0.0"/>
                <p r="center" x="7100.0" y="-10.0"/>
                <basestyle outline="#5B5B5B" inner="#F2F2F2" num="#404040" name="#000000"/>
            </nt>
            <nt index="356" num="357" custom="true" val="-1.0" label="">
                <base><![CDATA[U]]></base>
                <p r="pos" x="7120.0" y="0.0"/>
                <p r="center" x="7120.0" y="-10.0"/>
                <basestyle outline="#5B5B5B" inner="#F2F2F2" num="#404040" name="#000000"/>
            </nt>
            <nt index="357" num="358" custom="true" val="-1.0" label="">
                <base><![CDATA[U]]></base>
                <p r="pos" x="7140.0" y="0.0"/>
                <p r="center" x="7140.0" y="-10.0"/>
                <basestyle outline="#5B5B5B" inner="#F2F2F2" num="#404040" name="#000000"/>
            </nt>
            <nt index="358" num="359" custom="true" val="0.683" label="">
                <base><![CDATA[A]]></base>
                <p r="pos" x="7160.0" y="0.0"/>
                <p r="center" x="7160.0" y="-10.0"/>
                <basestyle outline="#5B5B5B" inner="#F2F2F2" num="#404040" name="#000000"/>
            </nt>
            <nt index="359" num="360" custom="true" val="0.5965" label="">
                <base><![CDATA[A]]></base>
                <p r="pos" x="7180.0" y="0.0"/>
                <p r="center" x="7180.0" y="-10.0"/>
                <basestyle outline="#5B5B5B" inner="#F2F2F2" num="#404040" name="#000000"/>
            </nt>
            <nt index="360" num="361" custom="true" val="-1.0" label="">
                <base><![CDATA[G]]></base>
                <p r="pos" x="7200.0" y="0.0"/>
                <p r="center" x="7200.0" y="-10.0"/>
                <basestyle outline="#5B5B5B" inner="#F2F2F2" num="#404040" name="#000000"/>
            </nt>
            <nt index="361" num="362" custom="true" val="0.4335" label="">
                <base><![CDATA[C]]></base>
                <p r="pos" x="7220.0" y="0.0"/>
                <p r="center" x="7220.0" y="-10.0"/>
                <basestyle outline="#5B5B5B" inner="#F2F2F2" num="#404040" name="#000000"/>
            </nt>
            <nt index="362" num="363" custom="true" val="-1.0" label="">
                <base><![CDATA[G]]></base>
                <p r="pos" x="7240.0" y="0.0"/>
                <p r="center" x="7240.0" y="-10.0"/>
                <basestyle outline="#5B5B5B" inner="#F2F2F2" num="#404040" name="#000000"/>
            </nt>
            <nt index="363" num="364" custom="true" val="-1.0" label="">
                <base><![CDATA[G]]></base>
                <p r="pos" x="7260.0" y="0.0"/>
                <p r="center" x="7260.0" y="-10.0"/>
                <basestyle outline="#5B5B5B" inner="#F2F2F2" num="#404040" name="#000000"/>
            </nt>
            <nt index="364" num="365" custom="true" val="-1.0" label="">
                <base><![CDATA[G]]></base>
                <p r="pos" x="7280.0" y="0.0"/>
                <p r="center" x="7280.0" y="-10.0"/>
                <basestyle outline="#5B5B5B" inner="#F2F2F2" num="#404040" name="#000000"/>
            </nt>
            <nt index="365" num="366" custom="true" val="-1.0" label="">
                <base><![CDATA[G]]></base>
                <p r="pos" x="7300.0" y="0.0"/>
                <p r="center" x="7300.0" y="-10.0"/>
                <basestyle outline="#5B5B5B" inner="#F2F2F2" num="#404040" name="#000000"/>
            </nt>
            <nt index="366" num="367" custom="true" val="-1.0" label="">
                <base><![CDATA[G]]></base>
                <p r="pos" x="7320.0" y="0.0"/>
                <p r="center" x="7320.0" y="-10.0"/>
                <basestyle outline="#5B5B5B" inner="#F2F2F2" num="#404040" name="#000000"/>
            </nt>
            <nt index="367" num="368" custom="true" val="0.686" label="">
                <base><![CDATA[A]]></base>
                <p r="pos" x="7340.0" y="0.0"/>
                <p r="center" x="7340.0" y="-10.0"/>
                <basestyle outline="#5B5B5B" inner="#F2F2F2" num="#404040" name="#000000"/>
            </nt>
            <nt index="368" num="369" custom="true" val="-1.0" label="">
                <base><![CDATA[G]]></base>
                <p r="pos" x="7360.0" y="0.0"/>
                <p r="center" x="7360.0" y="-10.0"/>
                <basestyle outline="#5B5B5B" inner="#F2F2F2" num="#404040" name="#000000"/>
            </nt>
            <nt index="369" num="370" custom="true" val="0.7865" label="">
                <base><![CDATA[A]]></base>
                <p r="pos" x="7380.0" y="0.0"/>
                <p r="center" x="7380.0" y="-10.0"/>
                <basestyle outline="#5B5B5B" inner="#F2F2F2" num="#404040" name="#000000"/>
            </nt>
            <nt index="370" num="371" custom="true" val="0.7415" label="">
                <base><![CDATA[A]]></base>
                <p r="pos" x="7400.0" y="0.0"/>
                <p r="center" x="7400.0" y="-10.0"/>
                <basestyle outline="#5B5B5B" inner="#F2F2F2" num="#404040" name="#000000"/>
            </nt>
            <nt index="371" num="372" custom="true" val="-1.0" label="">
                <base><![CDATA[U]]></base>
                <p r="pos" x="7420.0" y="0.0"/>
                <p r="center" x="7420.0" y="-10.0"/>
                <basestyle outline="#5B5B5B" inner="#F2F2F2" num="#404040" name="#000000"/>
            </nt>
            <nt index="372" num="373" custom="true" val="-1.0" label="">
                <base><![CDATA[U]]></base>
                <p r="pos" x="7440.0" y="0.0"/>
                <p r="center" x="7440.0" y="-10.0"/>
                <basestyle outline="#5B5B5B" inner="#F2F2F2" num="#404040" name="#000000"/>
            </nt>
            <nt index="373" num="374" custom="true" val="0.6325" label="">
                <base><![CDATA[A]]></base>
                <p r="pos" x="7460.0" y="0.0"/>
                <p r="center" x="7460.0" y="-10.0"/>
                <basestyle outline="#5B5B5B" inner="#F2F2F2" num="#404040" name="#000000"/>
            </nt>
            <nt index="374" num="375" custom="true" val="-1.0" label="">
                <base><![CDATA[G]]></base>
                <p r="pos" x="7480.0" y="0.0"/>
                <p r="center" x="7480.0" y="-10.0"/>
                <basestyle outline="#5B5B5B" inner="#F2F2F2" num="#404040" name="#000000"/>
            </nt>
            <nt index="375" num="376" custom="true" val="0.916" label="">
                <base><![CDATA[A]]></base>
                <p r="pos" x="7500.0" y="0.0"/>
                <p r="center" x="7500.0" y="-10.0"/>
                <basestyle outline="#5B5B5B" inner="#F2F2F2" num="#404040" name="#000000"/>
            </nt>
            <nt index="376" num="377" custom="true" val="-1.0" label="">
                <base><![CDATA[U]]></base>
                <p r="pos" x="7520.0" y="0.0"/>
                <p r="center" x="7520.0" y="-10.0"/>
                <basestyle outline="#5B5B5B" inner="#F2F2F2" num="#404040" name="#000000"/>
            </nt>
            <nt index="377" num="378" custom="true" val="0.446" label="">
                <base><![CDATA[A]]></base>
                <p r="pos" x="7540.0" y="0.0"/>
                <p r="center" x="7540.0" y="-10.0"/>
                <basestyle outline="#5B5B5B" inner="#F2F2F2" num="#404040" name="#000000"/>
            </nt>
            <nt index="378" num="379" custom="true" val="0.8285" label="">
                <base><![CDATA[A]]></base>
                <p r="pos" x="7560.0" y="0.0"/>
                <p r="center" x="7560.0" y="-10.0"/>
                <basestyle outline="#5B5B5B" inner="#F2F2F2" num="#404040" name="#000000"/>
            </nt>
            <nt index="379" num="380" custom="true" val="0.609" label="">
                <base><![CDATA[A]]></base>
                <p r="pos" x="7580.0" y="0.0"/>
                <p r="center" x="7580.0" y="-10.0"/>
                <basestyle outline="#5B5B5B" inner="#F2F2F2" num="#404040" name="#000000"/>
            </nt>
        </bases>
        <BPs>
            <bp part5="0" part3="56" edge5="WC" edge3="WC" orient="CIS" secstr="true">
                <BPstyle custom="false" color="#0000FF" thickness="-1.0" bent="0.0"/>
            </bp>
            <bp part5="1" part3="55" edge5="WC" edge3="WC" orient="CIS" secstr="true">
                <BPstyle custom="false" color="#0000FF" thickness="-1.0" bent="0.0"/>
            </bp>
            <bp part5="2" part3="54" edge5="WC" edge3="WC" orient="CIS" secstr="true">
                <BPstyle custom="false" color="#0000FF" thickness="-1.0" bent="0.0"/>
            </bp>
            <bp part5="4" part3="53" edge5="WC" edge3="WC" orient="CIS" secstr="true">
                <BPstyle custom="false" color="#0000FF" thickness="-1.0" bent="0.0"/>
            </bp>
            <bp part5="5" part3="52" edge5="WC" edge3="WC" orient="CIS" secstr="true">
                <BPstyle custom="false" color="#0000FF" thickness="-1.0" bent="0.0"/>
            </bp>
            <bp part5="6" part3="51" edge5="WC" edge3="WC" orient="CIS" secstr="true">
                <BPstyle custom="false" color="#0000FF" thickness="-1.0" bent="0.0"/>
            </bp>
            <bp part5="7" part3="50" edge5="WC" edge3="WC" orient="CIS" secstr="true">
                <BPstyle custom="false" color="#0000FF" thickness="-1.0" bent="0.0"/>
            </bp>
            <bp part5="8" part3="49" edge5="WC" edge3="WC" orient="CIS" secstr="true">
                <BPstyle custom="false" color="#0000FF" thickness="-1.0" bent="0.0"/>
            </bp>
            <bp part5="9" part3="48" edge5="WC" edge3="WC" orient="CIS" secstr="true">
                <BPstyle custom="false" color="#0000FF" thickness="-1.0" bent="0.0"/>
            </bp>
            <bp part5="10" part3="47" edge5="WC" edge3="WC" orient="CIS" secstr="true">
                <BPstyle custom="false" color="#0000FF" thickness="-1.0" bent="0.0"/>
            </bp>
            <bp part5="11" part3="46" edge5="WC" edge3="WC" orient="CIS" secstr="true">
                <BPstyle custom="false" color="#0000FF" thickness="-1.0" bent="0.0"/>
            </bp>
            <bp part5="12" part3="45" edge5="WC" edge3="WC" orient="CIS" secstr="true">
                <BPstyle custom="false" color="#0000FF" thickness="-1.0" bent="0.0"/>
            </bp>
            <bp part5="13" part3="44" edge5="WC" edge3="WC" orient="CIS" secstr="true">
                <BPstyle custom="false" color="#0000FF" thickness="-1.0" bent="0.0"/>
            </bp>
            <bp part5="14" part3="43" edge5="WC" edge3="WC" orient="CIS" secstr="true">
                <BPstyle custom="false" color="#0000FF" thickness="-1.0" bent="0.0"/>
            </bp>
            <bp part5="16" part3="42" edge5="WC" edge3="WC" orient="CIS" secstr="true">
                <BPstyle custom="false" color="#0000FF" thickness="-1.0" bent="0.0"/>
            </bp>
            <bp part5="17" part3="41" edge5="WC" edge3="WC" orient="CIS" secstr="true">
                <BPstyle custom="false" color="#0000FF" thickness="-1.0" bent="0.0"/>
            </bp>
            <bp part5="18" part3="40" edge5="WC" edge3="WC" orient="CIS" secstr="true">
                <BPstyle custom="false" color="#0000FF" thickness="-1.0" bent="0.0"/>
            </bp>
            <bp part5="19" part3="39" edge5="WC" edge3="WC" orient="CIS" secstr="true">
                <BPstyle custom="false" color="#0000FF" thickness="-1.0" bent="0.0"/>
            </bp>
            <bp part5="20" part3="38" edge5="WC" edge3="WC" orient="CIS" secstr="true">
                <BPstyle custom="false" color="#0000FF" thickness="-1.0" bent="0.0"/>
            </bp>
            <bp part5="24" part3="37" edge5="WC" edge3="WC" orient="CIS" secstr="true">
                <BPstyle custom="false" color="#0000FF" thickness="-1.0" bent="0.0"/>
            </bp>
            <bp part5="25" part3="36" edge5="WC" edge3="WC" orient="CIS" secstr="true">
                <BPstyle custom="false" color="#0000FF" thickness="-1.0" bent="0.0"/>
            </bp>
            <bp part5="26" part3="35" edge5="WC" edge3="WC" orient="CIS" secstr="true">
                <BPstyle custom="false" color="#0000FF" thickness="-1.0" bent="0.0"/>
            </bp>
            <bp part5="27" part3="34" edge5="WC" edge3="WC" orient="CIS" secstr="true">
                <BPstyle custom="false" color="#0000FF" thickness="-1.0" bent="0.0"/>
            </bp>
            <bp part5="57" part3="103" edge5="WC" edge3="WC" orient="CIS" secstr="true">
                <BPstyle custom="false" color="#0000FF" thickness="-1.0" bent="0.0"/>
            </bp>
            <bp part5="58" part3="102" edge5="WC" edge3="WC" orient="CIS" secstr="true">
                <BPstyle custom="false" color="#0000FF" thickness="-1.0" bent="0.0"/>
            </bp>
            <bp part5="59" part3="101" edge5="WC" edge3="WC" orient="CIS" secstr="true">
                <BPstyle custom="false" color="#0000FF" thickness="-1.0" bent="0.0"/>
            </bp>
            <bp part5="60" part3="100" edge5="WC" edge3="WC" orient="CIS" secstr="true">
                <BPstyle custom="false" color="#0000FF" thickness="-1.0" bent="0.0"/>
            </bp>
            <bp part5="61" part3="99" edge5="WC" edge3="WC" orient="CIS" secstr="true">
                <BPstyle custom="false" color="#0000FF" thickness="-1.0" bent="0.0"/>
            </bp>
            <bp part5="62" part3="98" edge5="WC" edge3="WC" orient="CIS" secstr="true">
                <BPstyle custom="false" color="#0000FF" thickness="-1.0" bent="0.0"/>
            </bp>
            <bp part5="63" part3="97" edge5="WC" edge3="WC" orient="CIS" secstr="true">
                <BPstyle custom="false" color="#0000FF" thickness="-1.0" bent="0.0"/>
            </bp>
            <bp part5="64" part3="96" edge5="WC" edge3="WC" orient="CIS" secstr="true">
                <BPstyle custom="false" color="#0000FF" thickness="-1.0" bent="0.0"/>
            </bp>
            <bp part5="66" part3="93" edge5="WC" edge3="WC" orient="CIS" secstr="true">
                <BPstyle custom="false" color="#0000FF" thickness="-1.0" bent="0.0"/>
            </bp>
            <bp part5="67" part3="92" edge5="WC" edge3="WC" orient="CIS" secstr="true">
                <BPstyle custom="false" color="#0000FF" thickness="-1.0" bent="0.0"/>
            </bp>
            <bp part5="68" part3="91" edge5="WC" edge3="WC" orient="CIS" secstr="true">
                <BPstyle custom="false" color="#0000FF" thickness="-1.0" bent="0.0"/>
            </bp>
            <bp part5="69" part3="89" edge5="WC" edge3="WC" orient="CIS" secstr="true">
                <BPstyle custom="false" color="#0000FF" thickness="-1.0" bent="0.0"/>
            </bp>
            <bp part5="70" part3="88" edge5="WC" edge3="WC" orient="CIS" secstr="true">
                <BPstyle custom="false" color="#0000FF" thickness="-1.0" bent="0.0"/>
            </bp>
            <bp part5="71" part3="87" edge5="WC" edge3="WC" orient="CIS" secstr="true">
                <BPstyle custom="false" color="#0000FF" thickness="-1.0" bent="0.0"/>
            </bp>
            <bp part5="72" part3="86" edge5="WC" edge3="WC" orient="CIS" secstr="true">
                <BPstyle custom="false" color="#0000FF" thickness="-1.0" bent="0.0"/>
            </bp>
            <bp part5="73" part3="85" edge5="WC" edge3="WC" orient="CIS" secstr="true">
                <BPstyle custom="false" color="#0000FF" thickness="-1.0" bent="0.0"/>
            </bp>
            <bp part5="105" part3="342" edge5="WC" edge3="WC" orient="CIS" secstr="true">
                <BPstyle custom="false" color="#0000FF" thickness="-1.0" bent="0.0"/>
            </bp>
            <bp part5="106" part3="341" edge5="WC" edge3="WC" orient="CIS" secstr="true">
                <BPstyle custom="false" color="#0000FF" thickness="-1.0" bent="0.0"/>
            </bp>
            <bp part5="107" part3="340" edge5="WC" edge3="WC" orient="CIS" secstr="true">
                <BPstyle custom="false" color="#0000FF" thickness="-1.0" bent="0.0"/>
            </bp>
            <bp part5="108" part3="339" edge5="WC" edge3="WC" orient="CIS" secstr="true">
                <BPstyle custom="false" color="#0000FF" thickness="-1.0" bent="0.0"/>
            </bp>
            <bp part5="109" part3="338" edge5="WC" edge3="WC" orient="CIS" secstr="true">
                <BPstyle custom="false" color="#0000FF" thickness="-1.0" bent="0.0"/>
            </bp>
            <bp part5="110" part3="337" edge5="WC" edge3="WC" orient="CIS" secstr="true">
                <BPstyle custom="false" color="#0000FF" thickness="-1.0" bent="0.0"/>
            </bp>
            <bp part5="111" part3="336" edge5="WC" edge3="WC" orient="CIS" secstr="true">
                <BPstyle custom="false" color="#0000FF" thickness="-1.0" bent="0.0"/>
            </bp>
            <bp part5="112" part3="195" edge5="WC" edge3="WC" orient="CIS" secstr="true">
                <BPstyle custom="false" color="#0000FF" thickness="-1.0" bent="0.0"/>
            </bp>
            <bp part5="113" part3="194" edge5="WC" edge3="WC" orient="CIS" secstr="true">
                <BPstyle custom="false" color="#0000FF" thickness="-1.0" bent="0.0"/>
            </bp>
            <bp part5="114" part3="193" edge5="WC" edge3="WC" orient="CIS" secstr="true">
                <BPstyle custom="false" color="#0000FF" thickness="-1.0" bent="0.0"/>
            </bp>
            <bp part5="115" part3="192" edge5="WC" edge3="WC" orient="CIS" secstr="true">
                <BPstyle custom="false" color="#0000FF" thickness="-1.0" bent="0.0"/>
            </bp>
            <bp part5="116" part3="191" edge5="WC" edge3="WC" orient="CIS" secstr="true">
                <BPstyle custom="false" color="#0000FF" thickness="-1.0" bent="0.0"/>
            </bp>
            <bp part5="117" part3="190" edge5="WC" edge3="WC" orient="CIS" secstr="true">
                <BPstyle custom="false" color="#0000FF" thickness="-1.0" bent="0.0"/>
            </bp>
            <bp part5="118" part3="188" edge5="WC" edge3="WC" orient="CIS" secstr="true">
                <BPstyle custom="false" color="#0000FF" thickness="-1.0" bent="0.0"/>
            </bp>
            <bp part5="120" part3="186" edge5="WC" edge3="WC" orient="CIS" secstr="true">
                <BPstyle custom="false" color="#0000FF" thickness="-1.0" bent="0.0"/>
            </bp>
            <bp part5="121" part3="185" edge5="WC" edge3="WC" orient="CIS" secstr="true">
                <BPstyle custom="false" color="#0000FF" thickness="-1.0" bent="0.0"/>
            </bp>
            <bp part5="122" part3="184" edge5="WC" edge3="WC" orient="CIS" secstr="true">
                <BPstyle custom="false" color="#0000FF" thickness="-1.0" bent="0.0"/>
            </bp>
            <bp part5="124" part3="182" edge5="WC" edge3="WC" orient="CIS" secstr="true">
                <BPstyle custom="false" color="#0000FF" thickness="-1.0" bent="0.0"/>
            </bp>
            <bp part5="126" part3="180" edge5="WC" edge3="WC" orient="CIS" secstr="true">
                <BPstyle custom="false" color="#0000FF" thickness="-1.0" bent="0.0"/>
            </bp>
            <bp part5="127" part3="179" edge5="WC" edge3="WC" orient="CIS" secstr="true">
                <BPstyle custom="false" color="#0000FF" thickness="-1.0" bent="0.0"/>
            </bp>
            <bp part5="133" part3="177" edge5="WC" edge3="WC" orient="CIS" secstr="true">
                <BPstyle custom="false" color="#0000FF" thickness="-1.0" bent="0.0"/>
            </bp>
            <bp part5="134" part3="176" edge5="WC" edge3="WC" orient="CIS" secstr="true">
                <BPstyle custom="false" color="#0000FF" thickness="-1.0" bent="0.0"/>
            </bp>
            <bp part5="135" part3="175" edge5="WC" edge3="WC" orient="CIS" secstr="true">
                <BPstyle custom="false" color="#0000FF" thickness="-1.0" bent="0.0"/>
            </bp>
            <bp part5="136" part3="174" edge5="WC" edge3="WC" orient="CIS" secstr="true">
                <BPstyle custom="false" color="#0000FF" thickness="-1.0" bent="0.0"/>
            </bp>
            <bp part5="137" part3="173" edge5="WC" edge3="WC" orient="CIS" secstr="true">
                <BPstyle custom="false" color="#0000FF" thickness="-1.0" bent="0.0"/>
            </bp>
            <bp part5="138" part3="172" edge5="WC" edge3="WC" orient="CIS" secstr="true">
                <BPstyle custom="false" color="#0000FF" thickness="-1.0" bent="0.0"/>
            </bp>
            <bp part5="139" part3="171" edge5="WC" edge3="WC" orient="CIS" secstr="true">
                <BPstyle custom="false" color="#0000FF" thickness="-1.0" bent="0.0"/>
            </bp>
            <bp part5="140" part3="170" edge5="WC" edge3="WC" orient="CIS" secstr="true">
                <BPstyle custom="false" color="#0000FF" thickness="-1.0" bent="0.0"/>
            </bp>
            <bp part5="142" part3="166" edge5="WC" edge3="WC" orient="CIS" secstr="true">
                <BPstyle custom="false" color="#0000FF" thickness="-1.0" bent="0.0"/>
            </bp>
            <bp part5="143" part3="165" edge5="WC" edge3="WC" orient="CIS" secstr="true">
                <BPstyle custom="false" color="#0000FF" thickness="-1.0" bent="0.0"/>
            </bp>
            <bp part5="145" part3="163" edge5="WC" edge3="WC" orient="CIS" secstr="true">
                <BPstyle custom="false" color="#0000FF" thickness="-1.0" bent="0.0"/>
            </bp>
            <bp part5="146" part3="162" edge5="WC" edge3="WC" orient="CIS" secstr="true">
                <BPstyle custom="false" color="#0000FF" thickness="-1.0" bent="0.0"/>
            </bp>
            <bp part5="197" part3="212" edge5="WC" edge3="WC" orient="CIS" secstr="true">
                <BPstyle custom="false" color="#0000FF" thickness="-1.0" bent="0.0"/>
            </bp>
            <bp part5="198" part3="211" edge5="WC" edge3="WC" orient="CIS" secstr="true">
                <BPstyle custom="false" color="#0000FF" thickness="-1.0" bent="0.0"/>
            </bp>
            <bp part5="219" part3="231" edge5="WC" edge3="WC" orient="CIS" secstr="true">
                <BPstyle custom="false" color="#0000FF" thickness="-1.0" bent="0.0"/>
            </bp>
            <bp part5="220" part3="230" edge5="WC" edge3="WC" orient="CIS" secstr="true">
                <BPstyle custom="false" color="#0000FF" thickness="-1.0" bent="0.0"/>
            </bp>
            <bp part5="221" part3="229" edge5="WC" edge3="WC" orient="CIS" secstr="true">
                <BPstyle custom="false" color="#0000FF" thickness="-1.0" bent="0.0"/>
            </bp>
            <bp part5="222" part3="228" edge5="WC" edge3="WC" orient="CIS" secstr="true">
                <BPstyle custom="false" color="#0000FF" thickness="-1.0" bent="0.0"/>
            </bp>
            <bp part5="232" part3="240" edge5="WC" edge3="WC" orient="CIS" secstr="true">
                <BPstyle custom="false" color="#0000FF" thickness="-1.0" bent="0.0"/>
            </bp>
            <bp part5="242" part3="276" edge5="WC" edge3="WC" orient="CIS" secstr="true">
                <BPstyle custom="false" color="#0000FF" thickness="-1.0" bent="0.0"/>
            </bp>
            <bp part5="243" part3="275" edge5="WC" edge3="WC" orient="CIS" secstr="true">
                <BPstyle custom="false" color="#0000FF" thickness="-1.0" bent="0.0"/>
            </bp>
            <bp part5="244" part3="274" edge5="WC" edge3="WC" orient="CIS" secstr="true">
                <BPstyle custom="false" color="#0000FF" thickness="-1.0" bent="0.0"/>
            </bp>
            <bp part5="245" part3="273" edge5="WC" edge3="WC" orient="CIS" secstr="true">
                <BPstyle custom="false" color="#0000FF" thickness="-1.0" bent="0.0"/>
            </bp>
            <bp part5="247" part3="269" edge5="WC" edge3="WC" orient="CIS" secstr="true">
                <BPstyle custom="false" color="#0000FF" thickness="-1.0" bent="0.0"/>
            </bp>
            <bp part5="248" part3="268" edge5="WC" edge3="WC" orient="CIS" secstr="true">
                <BPstyle custom="false" color="#0000FF" thickness="-1.0" bent="0.0"/>
            </bp>
            <bp part5="249" part3="267" edge5="WC" edge3="WC" orient="CIS" secstr="true">
                <BPstyle custom="false" color="#0000FF" thickness="-1.0" bent="0.0"/>
            </bp>
            <bp part5="250" part3="266" edge5="WC" edge3="WC" orient="CIS" secstr="true">
                <BPstyle custom="false" color="#0000FF" thickness="-1.0" bent="0.0"/>
            </bp>
            <bp part5="251" part3="265" edge5="WC" edge3="WC" orient="CIS" secstr="true">
                <BPstyle custom="false" color="#0000FF" thickness="-1.0" bent="0.0"/>
            </bp>
            <bp part5="252" part3="264" edge5="WC" edge3="WC" orient="CIS" secstr="true">
                <BPstyle custom="false" color="#0000FF" thickness="-1.0" bent="0.0"/>
            </bp>
            <bp part5="253" part3="263" edge5="WC" edge3="WC" orient="CIS" secstr="true">
                <BPstyle custom="false" color="#0000FF" thickness="-1.0" bent="0.0"/>
            </bp>
            <bp part5="256" part3="261" edge5="WC" edge3="WC" orient="CIS" secstr="true">
                <BPstyle custom="false" color="#0000FF" thickness="-1.0" bent="0.0"/>
            </bp>
            <bp part5="281" part3="299" edge5="WC" edge3="WC" orient="CIS" secstr="true">
                <BPstyle custom="false" color="#0000FF" thickness="-1.0" bent="0.0"/>
            </bp>
            <bp part5="282" part3="298" edge5="WC" edge3="WC" orient="CIS" secstr="true">
                <BPstyle custom="false" color="#0000FF" thickness="-1.0" bent="0.0"/>
            </bp>
            <bp part5="283" part3="297" edge5="WC" edge3="WC" orient="CIS" secstr="true">
                <BPstyle custom="false" color="#0000FF" thickness="-1.0" bent="0.0"/>
            </bp>
            <bp part5="284" part3="296" edge5="WC" edge3="WC" orient="CIS" secstr="true">
                <BPstyle custom="false" color="#0000FF" thickness="-1.0" bent="0.0"/>
            </bp>
            <bp part5="285" part3="294" edge5="WC" edge3="WC" orient="CIS" secstr="true">
                <BPstyle custom="false" color="#0000FF" thickness="-1.0" bent="0.0"/>
            </bp>
            <bp part5="286" part3="293" edge5="WC" edge3="WC" orient="CIS" secstr="true">
                <BPstyle custom="false" color="#0000FF" thickness="-1.0" bent="0.0"/>
            </bp>
            <bp part5="287" part3="292" edge5="WC" edge3="WC" orient="CIS" secstr="true">
                <BPstyle custom="false" color="#0000FF" thickness="-1.0" bent="0.0"/>
            </bp>
            <bp part5="300" part3="308" edge5="WC" edge3="WC" orient="CIS" secstr="true">
                <BPstyle custom="false" color="#0000FF" thickness="-1.0" bent="0.0"/>
            </bp>
            <bp part5="301" part3="307" edge5="WC" edge3="WC" orient="CIS" secstr="true">
                <BPstyle custom="false" color="#0000FF" thickness="-1.0" bent="0.0"/>
            </bp>
            <bp part5="311" part3="324" edge5="WC" edge3="WC" orient="CIS" secstr="true">
                <BPstyle custom="false" color="#0000FF" thickness="-1.0" bent="0.0"/>
            </bp>
            <bp part5="312" part3="323" edge5="WC" edge3="WC" orient="CIS" secstr="true">
                <BPstyle custom="false" color="#0000FF" thickness="-1.0" bent="0.0"/>
            </bp>
            <bp part5="313" part3="322" edge5="WC" edge3="WC" orient="CIS" secstr="true">
                <BPstyle custom="false" color="#0000FF" thickness="-1.0" bent="0.0"/>
            </bp>
            <bp part5="314" part3="321" edge5="WC" edge3="WC" orient="CIS" secstr="true">
                <BPstyle custom="false" color="#0000FF" thickness="-1.0" bent="0.0"/>
            </bp>
            <bp part5="315" part3="320" edge5="WC" edge3="WC" orient="CIS" secstr="true">
                <BPstyle custom="false" color="#0000FF" thickness="-1.0" bent="0.0"/>
            </bp>
        </BPs>
        <backbone/>
        <annotations/>
    </RNA>
    <config drawoutline="true" fillbase="true" autofit="true" autocenter="true" modifiable="true" errors="true" specialbases="false" dashbases="true" usebasebps="false" drawnc="true" drawnonplanar="true" warnings="false" comparison="false" flat="true" drawbackground="false" drawcm="true" drawbackbone="true" cmh="30.0" cmw="120.0" cmx="40.0" cmy="0.0" defaultzoom="1.0" zoominc="1.2" bpthick="1.0" basethick="1.5" distnumbers="3.0" spacebetweenbases="1.0" numperiod="10" bpstyle="lw" backbonecol="#5B5B5B" hovercol="#E6E6E6" backgroundcol="#FFFFFF" bondcol="#0000FF" titlecol="#000000" specialco="#00FF00" dashcol="#FFFF00" cm="-1.00:#888888,0.00:#0000FF,0.50:#FFFFFF,1.00:#FF0000">
        <font role="titlefont" name="SansSerif" style="1" size="18.0"/>
        <font role="numbersfont" name="SansSerif" style="1" size="18.0"/>
        <font role="basefont" name="SansSerif" style="0" size="18.0"/>
        <cmcaption/>
    </config>
</VARNASession>
